# Supplementary material for: A genome-wide association meta-analysis implicates Hedgehog and Notch signaling in Dupuytren’s disease
Source: Nat Commun. 2024 Jan 3;15:199. doi: 10.1038/s41467-023-44451-0 (PMC10764787; doi:10.1038/s41467-023-44451-0)
Supplement: Supplementary file 3 — Supplementary Data 1 [file 41467_2023_44451_MOESM3_ESM.xlsx]

## Sheet: Blad1
Supplementary Data 1. Description of study cohorts.
Country of origin	Array	Case cohort (n)	Control cohort (n)
The Netherlands	Illumina® HumanCytoSNP-12 arrays	GODDAF study (885)	Lifelines cohort (5,702)
	Infinium® Global Screening Array	GODDAF study (670)	Lifelines cohort (11,152)
United Kingdom	Illumina® HumanCoreExome array	BSSH-GODD (5,408)	UK Household Longitudinal Study (9,961)
	UK Biobank® Axiom Array	UKBiobank initiative (3,736)	UKBiobank initiative (18,680)
Germany	Affymetrix® Genome-Wide Human SNP Array 6.0	German Dupuytren Study (180)	KORA study (439)
	Affymetrix® Axiom Genome-Wide CEU 1 Array	German Dupuytren Study (441)	PopGen study (1,089)
Total	-	11320	47023
