# Supplementary material for: A genome-wide association meta-analysis implicates Hedgehog and Notch signaling in Dupuytren’s disease
Source: Nat Commun. 2024 Jan 3;15:199. doi: 10.1038/s41467-023-44451-0 (PMC10764787; doi:10.1038/s41467-023-44451-0)
Supplement: Supplementary file 4 — Supplementary Data 2 [file 41467_2023_44451_MOESM4_ESM.xlsx]

## Sheet: Blad1
Supplementary Data 2. Quality control output parameters of GWAS summary statistics per cohort and the meta-GWAS.
Cohort	Array	Variant count (% imputed)	Allele frequency correlation with reference dataset	Lambda
GODDAF study	Illumina® HumanCytoSNP-12 array	5,417,839 (94.1%)	0.995	1.1
GODDAF study	Infinium® Global Screening Array	4,658,587 (93.3%)	0.997	1.09
BSSH-GODD	Illumina® HumanCoreExome array	7,209,033 (97.0%)	0.999	1.06
UK-Biobank initiative	UK Biobank® Axiom Array	8,938,177 (94.0%)	0.999	1.1
German Dupuytren Study	Affymetrix® Genome-Wide Human SNP Array 6.0	12,975,091 (95.3%)	0.998	0.97
German Dupuytren Study	Affymetrix® Axiom Genome-Wide CEU 1 Array	15,159,494 (96.7%)	0.998	1
MetaGWAS	-	16425631	0.997	1.06
