# Supplementary material for: A genome-wide association meta-analysis implicates Hedgehog and Notch signaling in Dupuytren’s disease
Source: Nat Commun. 2024 Jan 3;15:199. doi: 10.1038/s41467-023-44451-0 (PMC10764787; doi:10.1038/s41467-023-44451-0)
Supplement: Supplementary file 5 — Supplementary Data 3 [file 41467_2023_44451_MOESM5_ESM.xlsx]

## Sheet: Blad1
Supplementary Data 3. Independent identified loci genome-wide significantly (p<5x10^-8) associated with DD in the meta-analysis of GWASs, using METALs fixed effects inverse variance weighting method. The novel loci and/or variants are highlighted in bold.
Identified locus	Chromosome	Position	Variant ID	Effect allele	Effect allele frequency*	Odds ratio	95% CI	p-value
1	1	11212458	rs11581010	A	0.76	0.89	0.86-0.93	3.00x10-9
2†	1	22692078	rs7537281	A	0.82	0.79	0.76-0.82	2.14x10-25
3†	1	162669776	rs72711557	A	0.1	0.81	0.76-0.86	1.74x10-12
4‡	1	205175419	rs10793726	T	0.84	0.82	0.77-0.87	1.55x10-9
5‡	1	206600991	rs9429893	A	0.49	1.14	1.10-1.19	2.34x10-13
6‡	2	12037968	rs4669784	T	0.36	1.13	1.09-1.18	9.21x10-11
7	2	12898382	rs7562714	A	0.35	0.9	0.87-0.94	1.29x10-8
8	2	28358981	rs2048047	T	0.26	0.89	0.86-0.93	1.50x10-8
9‡	2	69272116	rs11126214	T	0.05	1.1	1.04-1.17	3.16x10-18
10‡	2	120507425	rs10174596	T	0.73	1.13	1.09-1.18	3.33x10-9
11	3	26373355	rs142243039	T	0.03	2.59	2.13-3.15	8.36x10-22
12	3	45615455	rs71325072	T	0.96	0.75	0.69-0.81	1.41x10-10
13	3	188484827	rs56098053	A	0.61	0.89	0.86-0.93	4.98x10-11
14	4	7935754	­rs73214051	C	0.25	0.88	0.85-0.92	8.86x10-9
15‡	4	55941418	rs73818546	A	0.13	0.76	0.72-0.81	1.71x10-21
16†	5	108649798	rs1965670	A	0.78	1.21	1.16-1.26	4.57x10-18
17‡	5	157883673	rs74516628	T	0.97	1.41	1.25-1.59	8.25x10-9
	5	157887508	rs11743708	C	0.22	1.15	1.11-1.20	1.18x10-10
18	6	875559	rs873560	A	0.71	1.12	1.08-1.16	1.03x10-8
19‡	6	30782205	rs886423	C	0.19	1.15	1.11-1.20	1.48x10-8
20	6	41666292	rs34203781	A	0.86	0.85	0.80-0.90	1.42x10-9
21†	6	149308433	rs11966122	T	0.78	0.88	0.85-0.92	4.25x10-8
	6	149735097	rs366905	A	0.49	1.17	1.13-1.22	2.08x10-16
22‡	7	582259	rs9770861	C	0.64	1.15	0.32-4.19	5.37x10-9
23†	7	3516425	rs10264803	T	0.29	0.86	0.83-0.89	2.21x10-15
24†	7	37591968	rs6462772	A	0.41	1.12	1.08-1.16	4.22x10-10
	7	37939730	rs149796768	T	0.02	2.04	1.71-2.43	1.63x10-14
	7	37980161	rs2598100	T	0.63	0.7	0.67-0.73	7.86x10-79
	7	37996626	rs62443137	T	0.75	1.17	1.13-1.22	7.29x10-15
	7	38024404	rs2044830	A	0.13	1.96	1.85-2.08	1.00x10-141
	7	38056996	rs75958946	T	0.95	1.36	1.23-1.50	3.04x10-10
	7	38175143	rs75306755	A	0.87	0.83	0.78-0.88	3.77x10-13
25†	7	116879224	rs38896	A	0.59	0.88	0.85-0.92	5.22x10-12
	7	116976830	rs6977665	A	0.59	0.88	0.85-0.92	9.80x10-13
26†	8	25844999	rs17238923	A	0.7	0.79	0.76-0.82	6.96x10-32
27†	8	69671650	rs6472419	A	0.23	0.87	0.84-0.90	2.59x10-10
	8	69966936	rs2162353	A	0.5	0.78	0.75-0.81	4.94x10-40
	8	70054216	rs2472141	T	0.3	1.46	1.40-1.52	1.94x10-74
	8	70068788	rs10100769	A	0.22	0.8	0.77-0.83	4.88x10-24
28†	8	108909095	rs13439053	C	0.28	1.12	1.08-1.16	2.30x10-8
	8	109140842	rs648596	T	0.56	1.3	1.25-1.35	2.13x10-42
	8	109599969	rs10089785	T	0.61	0.89	0.86-0.93	1.38x10-9
29‡	8	141807467	rs62524109	A	0.57	1.13	1.09-1.18	2.26x10-10
30†	8	145504690	rs7816361	A	0.52	1.18	1.13-1.23	7.42x10-19
31†	9	1202797	rs12353046	T	0.26	1.29	1.24-1.34	1.64x10-37
	9	1214985	rs56381416	T	0.96	0.77	0.70-0.85	1.01x10-8
32‡	9	117790925	rs34810955	A	0.81	0.88	0.85-0.92	2.45x10-8
	9	117886416	rs10125663	T	0.35	1.14	1.10-1.19	4.42x10-13
33‡	10	123247176	rs1649199	T	0.15	1.22	1.17-1.27	1.71x10-16
	10	123420305	rs11200062	A	0.19	1.19	1.14-1.24	1.07x10-14
34	11	12215182	rs10831757	A	0.39	0.89	0.86-0.93	2.94x10-10
35‡	12	106137509	rs7307913	T	0.64	1.12	1.08-1.16	2.33x10-9
36‡	12	120672843	rs77660995	T	0.02	1.53	1.36-1.72	4.35x10-13
37†	13	44866957	rs4942308	T	0.69	1.16	1.12-1.21	2.02x10-14
38†	14	23312594	rs1042704	A	0.22	1.23	1.18-1.28	8.61x10-23
39†	14	50923249	rs12881869	A	0.07	1.27	1.20-1.35	1.34x10-12
	14	50965445	rs17791680	T	0.37	0.83	0.80-0.86	1.55x10-22
40†	15	56194877	rs8032158	T	0.67	0.83	0.80-0.86	7.16x10-24
41‡	15	59502137	rs34412930	A	0.27	0.86	0.83-0.89	9.69x10-14
42†	15	68625715	rs28522005	A	0.88	0.86	0.81-0.91	1.05x10-8
43†	15	89253426	rs12441312	C	0.18	0.79	0.76-0.82	1.91x10-24
44‡	15	101773563	rs12442366	A	0.37	0.9	0.87-0.94	1.58x10-8
45†	16	75445971	rs247436	T	0.85	0.82	0.79-0.85	1.12x10-15
46‡	17	13434991	rs61092548	T	0.15	1.16	1.12-1.21	1.62x10-9
47‡	17	30986984	rs77727254	T	0.18	0.85	0.82-0.88	1.82x10-12
48	17	41748451	rs1398882	A	0.53	1.12	1.08-1.16	3.13x10-10
49†	18	9764516	rs11665156	T	0.07	0.67	0.62-0.72	7.51x10-31
50‡	19	18575193	rs78030362	A	0.92	0.77	0.73-0.82	2.68x10-15
51†	19	57678258	rs11672486	T	0.24	1.38	1.33-1.44	5.06x10-54
52†	20	38478405	rs16988531	A	0.05	1.29	1.19-1.40	3.05x10-10
	20	39052126	rs57082097	A	0.07	1.26	1.19-1.34	1.44x10-11
	20	39117207	rs12481661	A	0.05	0.66	0.61-0.71	8.83x10-22
	20	39259327	rs181089987	A	0.05	0.77	0.71-0.83	2.47x10-10
	20	39318518	rs58716951	C	0.85	1.28	1.21-1.36	4.82x10-21
53‡	20	50184300	rs73130881	C	0.73	0.87	0.84-0.90	3.3x10-12
54	21	28639131	rs235931	C	0.39	0.9	0.87-0.94	8.16x10-9
55‡	21	39977076	rs117999064	A	0.98	0.61	0.53-0.70	4.68x10-13
56†	22	46149195	rs17573837	A	0.87	0.81	0.76-0.86	1.7x10-16
	22	46261687	rs11704955	A	0.92	1.23	1.14-1.33	9.98x10-9
	22	46294783	rs28363932	T	0.11	0.82	0.77-0.87	2.66x10-11
	22	46324957	rs28755830	T	0.95	0.73	0.67-0.79	6.98x10-14
	22	46336571	rs145039496	T	0.02	1.62	1.41-1.86	8.85x10-13
	22	46375471	rs117707689	T	0.04	0.7	0.63-0.77	1.47x10-12
	22	46387871	rs112116858	A	0.98	0.55	0.48-0.63	1.63x10-19
	22	46428306	rs9626908	T	0.65	0.68	0.65-0.71	9.86x10-87
*Effect allele frequency of the meta-GWAS
† Locus reported before by Ng et al. (2017)
‡ Locus reported before by Agren et al. (2023)
CI, confidence interval.
