# Supplementary material for: A genome-wide association meta-analysis implicates Hedgehog and Notch signaling in Dupuytren’s disease
Source: Nat Commun. 2024 Jan 3;15:199. doi: 10.1038/s41467-023-44451-0 (PMC10764787; doi:10.1038/s41467-023-44451-0)
Supplement: Supplementary file 6 — Supplementary Data 4 [file 41467_2023_44451_MOESM6_ESM.xlsx]

## Sheet: Blad1
Supplementary Data 4. Meta-GWAS results, acquired using METALs fixed effects inverse variance weighting method, from this study for the 27 previously identified variants in the FinnGen cohort. (10, https://r5.finngen.fi/pheno/M13_DUPUTRYEN)
Chr	Position	Variant	Effect allele	p-value	Heterogeneity p-value
1	22698447	rs7524102	G	6.762e-22	0.6605
1	162672011	rs17433710	C	4.22e-11	0.9042
5	108672946	rs246105	T	2.17e-17	0.5392
6	149797014	rs394563	T	1.606e-08	6.237e-05†
7	3318658	rs10276303	T	1.609e-11	0.8219
7	37973014	rs2598107	T	5.256e-75	0.7013
7	37989095	rs16879765	T	1.13e-131	0.4765
7	116892846	rs38904	C	4.82e-21	0.008524†
8	25845675	rs10866846	A	6.311e-19	0.8154
8	69992380	rs2912522	G	7.084e-31	0.7143
8	70007938	rs629535	T	7.093e-66	0.1866
8	109228008	rs611744	G	2.999e-37	0.6253
8	145504343	rs7838717	T	2.754e-09	7.109e-06†
9	1201156	rs12342106	A	1.443e-33	0.4509
13	44842503	rs9525927	G	0.0001467	0.0006325†
14	23312594	rs1042704	A	8.606e-20	0.2772
14	51074461	rs1032466	C	4.636e-16	0.4088
15	56229760	rs1509406	G	7.136e-19	0.2944
15	68628163	rs2306022*	T	1.048e-05	0.4938
15	89238184	rs6496519	T	6.261e-21	0.4373
16	75506593	rs977987	G	0.004203	4.586e-06†
18	9762933	rs9951109	C	4.248e-13	0.8105
19	57678194	rs11672517	A	5.456e-51	0.4425
19	57678258	rs11672486	C	1.4e-10	‡
20	38300807	rs6016142	T	4.4e-11	0.005053†
20	39320751	rs6102095	A	1.791e-17	0.5842
22	46459132	rs7291412	T	3.957e-31	0.7239
*Variant rs2306022 was not available in the reference data file (1000 Genomes phase 3), therefore data of a linked variant rs28522005 are displayed, which had an r2=0.7659 with the original GWAS variant.
†These variants were too heterogeneous among the different GWAS cohorts and were therefore excluded from our meta-GWAS results.
‡This variant was identified by FinnGen.
