# Supplementary material for: A genome-wide association meta-analysis implicates Hedgehog and Notch signaling in Dupuytren’s disease
Source: Nat Commun. 2024 Jan 3;15:199. doi: 10.1038/s41467-023-44451-0 (PMC10764787; doi:10.1038/s41467-023-44451-0)
Supplement: Supplementary file 7 — Supplementary Data 5 [file 41467_2023_44451_MOESM7_ESM.xlsx]

## Sheet: Blad1
Supplementary Data 5. Replication and meta-analysis (using METALs fixed effects inverse variance weighting method) of our meta-GWAS genome-wide significant loci in FinnGen GWAS summary statistics. SNPs with a one-sided p-value <0.000588 (=0.05/85, i.e. Bonferroni correction) were considered replicated.
							Discovery				FinnGen						Meta-analysis
rsID	Chr	Position GRCh37	Position GRCh38	Nearest gene	Effect allele	Alt allele	Effect allele freq	Beta (SE)	p-value†	Total sample size	Effect allele freq	Beta(SE)	p-value	One-sided p-value	Significant replication*	Sample size	Beta(SE)	p-value
rs11581010	1	11212458	11152401	MTOR	A	G	0.7609	-0.1216 (0.0205)	2.998e-09	58339	0.77	-0.07366 (0.03117)	0.0181	0.00905	No	200972	-0.107 (0.0178)	1.727e-09
rs7537281	1	22692078	22365585	ZBTB40	A	T	0.8197	-0.2364 (0.0227)	2.138e-25	58339	0.9097	-0.23409 (0.04534)	2.43e-07	1.215e-07	Yes	200972	-0.2359 (0.0211)	5.139e-29
rs72711557	1	162669776	162699986	DDR2	A	G	0.1018	-0.2102 (0.0298)	1.742e-12	58339	0.106	-0.13284 (0.04312)	0.00206	0.00103	No	200972	-0.1851 (0.0254)	3.459e-13
rs10793726	1	205175420	205206292	DSTYK	T	G	0.8439	-0.2011 (0.0333)	1.55e-09	24565	NA	NA	NA	NA	NA	NA	-0.2011 (0.0345)	5.743e-09
rs9429893	1	206600992	206427642	SRGAP2	A	G	0.4942	0.1297 (0.0177)	2.342e-13	58339	0.554	0.13811 (0.02631)	1.53e-07	7.65e-08	Yes	200972	0.1323 (0.0152)	4.026e-18
rs4669784	2	12037968	11897842	LPIN1	T	C	0.3557	0.1257 (0.0194)	9.21e-11	46520	0.339	0.07497 (0.02787)	0.00715	0.003575	No	200972	0.1091 (0.0166)	4.427e-11
rs7562714	2	12898382	12758256	TRIB2	A	G	0.3455	-0.1109 (0.0195)	1.292e-08	46520	0.465	-0.03904 (0.02637)	0.139	0.0695	No	200972	-0.0854 (0.0163)	1.49e-07
rs2048047	2	28358981	28136114	BRE	T	C	0.2601	-0.1206 (0.0213)	1.496e-08	46520	0.244	-0.04577 (0.03064)	0.135	0.0675	No	200972	-0.0961 (0.0182)	1.237e-07
rs11126214	2	69272116	69044984	ANTXR1	T	C	0.0864	0.2838 (0.0326)	3.161e-18	46520	0.0854	0.11672 (0.04697)	0.013	0.0065	No	200972	0.2292 (0.0278)	1.518e-16
rs10174596	2	120507425	119749849	PTPN4	T	C	0.7293	0.1242 (0.021)	3.333e-09	46520	0.693	0.09014 (0.02853)	0.00158	0.00079	No	200972	0.1122 (0.0176)	1.694e-10
rs142243039	3	26373355	26331864	LRRC3B	T	C	0.0306	0.9509 (0.0991)	8.363e-22	13968	0.003	-0.01099 (0.24941)	0.965	0.5175	No	200972	0.8188 (0.0956)	1.092e-17
rs71325072	3	45615455	45573963	LIMD1	T	C	0.9587	-0.2816 (0.0439)	1.412e-10	58339	0.976	0.00049 (0.08499)	0.995	0.5025	No	200972	-0.2218 (0.0405)	4.291e-08
rs56098053	3	188484827	188767039	LPP	A	G	0.6132	-0.1196 (0.0182)	4.983e-11	58339	0.632	-0.07715 (0.02719)	0.00454	0.00227	No	200972	-0.1064 (0.0156)	1.053e-11
rs73214051	4	7935754	7934027	AFAP1	C	G	0.245	-0.1248 (0.0217)	8.864e-09	46520	0.217	-0.08665 (0.03188)	0.00657	0.003285	No	200972	-0.1127 (0.0186)	1.306e-09
rs73818546	4	55941418	55075251	KDR	A	G	0.1294	-0.2685 (0.0282)	1.711e-21	46520	0.146	-0.16328 (0.03778)	1.54e-05	7.7e-06	Yes	200972	-0.2307 (0.0234)	6.911e-23
rs1965670	5	108649798	109314097	PJA2	A	T	0.775	0.1932 (0.0223)	4.568e-18	46520	0.746	0.10903 (0.03016)	0.000301	0.0001505	Yes	200972	0.1633 (0.0186)	1.49e-18
rs74516628	5	157883673	158456665	EBF1	T	G	0.9744	0.3458 (0.06)	8.247e-09	46520	0.9832	0.1565 (0.10425)	0.133	0.0665	No	200972	0.2984 (0.0539)	3.117e-08
rs11743708	5	157887508	158460500	EBF1	C	G	0.2213	0.143 (0.0222)	1.183e-10	46520	0.15	0.10557 (0.03649)	0.00381	0.001905	No	200972	0.1328 (0.0197)	1.527e-11
rs873560	6	875559	875559	EXOC2	A	G	0.7052	0.1168 (0.0204)	1.031e-08	46520	0.726	0.02849 (0.02943)	0.333	0.1665	No	200972	0.088 (0.0174)	4.031e-07
rs886423	6	30782205	30814428	DDR1	C	G	0.1877	0.1382 (0.0244)	1.479e-08	46520	0.0992	0.0708 (0.04316)	0.101	0.0505	No	200972	0.1218 (0.022)	3.132e-08
rs34203781	6	41666292	41698554	TFEB	A	C	0.8591	-0.1604 (0.0265)	1.423e-09	46520	0.84	-0.06627 (0.03591)	0.065	0.0325	No	200972	-0.127 (0.0221)	9.257e-09
rs11966122	6	149308433	148987297	UST	T	C	0.7842	-0.1233 (0.0225)	4.253e-08	46520	0.767	-0.02027 (0.03095)	0.513	0.2565	No	200972	-0.0875 (0.0189)	3.577e-06
rs366905	6	149735097	149413961	TAB2	A	T	0.4864	0.1586 (0.0193)	2.076e-16	39934	0.5	0.08891 (0.0262)	0.000688	0.000344	Yes	200972	0.134 (0.0162)	1.084e-16
rs9770861	7	582259	542622	PRKAR1B	C	G	0.637	0.1418 (0.0243)	5.366e-09	36384	0.553	0.13648 (0.02722)	5.34e-07	2.67e-07	Yes	200972	0.1394 (0.0188)	1.143e-13
rs10264803	7	3516425	3476793	SDK1	T	C	0.2877	-0.1562 (0.0197)	2.21e-15	58339	0.186	-0.04533 (0.0338)	0.18	0.09	No	200972	-0.1279 (0.0177)	4.523e-13
rs6462772	7	37591968	37552365	ELMO1	A	G	0.4067	0.1118 (0.0179)	4.216e-10	58339	0.492	0.07878 (0.0263)	0.00274	0.00137	No	200972	0.1013 (0.0153)	4.086e-11
rs149796768	7	37939730	37900128	EPDR1,NME8	T	C	0.0166	0.7109 (0.0926)	1.627e-14	29337	0.0125	0.67715 (0.12356)	4.25e-08	2.125e-08	Yes	200972	0.6987 (0.0768)	9.562e-20
rs2598100	7	37980161	37940559	EPDR1,SFRP4	T	G	0.6257	-0.3534 (0.0188)	7.861e-79	51753	0.706	-0.348 (0.02921)	9.83e-33	4.915e-33	Yes	200972	-0.3518 (0.0164)	1.28e-102
rs62443137	7	37996626	37957024	SFRP4	T	C	0.7479	0.1587 (0.0204)	7.286e-15	58339	0.688	0.15467 (0.02843)	5.33e-08	2.665e-08	Yes	200972	0.1573 (0.0172)	4.967e-20
rs2044830	7	38024404	37984802	SFRP4	A	G	0.1279	0.6742 (0.0266)	9.98e-142	51753	0.14	0.59303 (0.03977)	2.75e-50	1.375e-50	Yes	200972	0.649 (0.0229)	2.09e-176
rs75958946	7	38056996	38017394	SFRP4	T	C	0.9465	0.3079 (0.0489)	3.044e-10	42970	0.9524	0.04094 (0.06186)	0.508	0.254	No	200972	0.2047 (0.0398)	2.662e-07
rs75306755	7	38175143	38135541	STARD3NL	A	G	0.8674	-0.1874 (0.0258)	3.77e-13	58339	0.867	-0.13237 (0.03851)	0.000589	0.0002945	Yes	200972	-0.1703 (0.0222)	1.759e-14
rs38896	7	116879224	117239170	ST7	A	G	0.5929	-0.1235 (0.0179)	5.221e-12	58339	0.705	-0.08574 (0.02881)	0.00292	0.00146	No	200972	-0.1129 (0.0158)	7.6e-13
rs6977665	7	116976830	117336776	WNT2	A	G	0.5876	-0.1284 (0.018)	9.797e-13	58339	0.476	-0.07192 (0.02625)	0.00615	0.003075	No	200972	-0.1102 (0.0153)	6.926e-13
rs17238923	8	25844999	25987483	EBF2	A	C	0.7031	-0.2362 (0.0201)	6.959e-32	46520	0.734	-0.13233 (0.02965)	8.06e-06	4.03e-06	Yes	200972	-0.2033 (0.0173)	5.218e-32
rs6472419	8	69671650	68759415	C8orf34	A	T	0.2275	-0.1397 (0.0221)	2.594e-10	46520	0.258	-0.08269 (0.03)	0.00584	0.00292	No	200972	-0.1195 (0.0185)	9.944e-11
rs2162353	8	69966936	69054701	C8orf34	A	G	0.4968	-0.245 (0.0185)	4.937e-40	46520	0.428	-0.16103 (0.02651)	1.24e-09	6.2e-10	Yes	200972	-0.2173 (0.0158)	2.668e-43
rs2472141	8	70054216	69141981	C8orf34	T	C	0.303	0.3815 (0.0209)	1.938e-74	39934	0.234	0.2938 (0.03132)	6.62e-21	3.31e-21	Yes	200972	0.3543 (0.0181)	1.412e-85
rs10100769	8	70068788	69156553	SULF1	A	G	0.2196	-0.2255 (0.0223)	4.882e-24	46520	0.203	-0.16264 (0.03268)	6.47e-07	3.235e-07	Yes	200972	-0.2054 (0.0191)	5.084e-27
rs13439053	8	108909095	107896867	RSPO2	C	G	0.2801	0.1151 (0.0206)	2.305e-08	46520	0.282	0.03491 (0.02909)	0.23	0.115	No	200972	0.0882 (0.0175)	4.426e-07
rs648596	8	109140842	108128614	RSPO2	T	C	0.5563	0.2661 (0.0195)	2.128e-42	39934	0.527	0.18461 (0.02637)	2.54e-12	1.27e-12	Yes	200972	0.2371 (0.0163)	3.432e-48
rs10089785	8	109599969	108587740	TMEM74	T	C	0.61	-0.1157 (0.0191)	1.382e-09	46520	0.658	-0.10111 (0.02775)	0.000269	0.0001345	Yes	200972	-0.111 (0.0164)	1.149e-11
rs62524109	8	141807467	140797368	PTK2	A	G	0.5695	0.1186 (0.0187)	2.264e-10	46520	0.472	0.09837 (0.02623)	0.000177	8.85e-05	Yes	200972	0.1117 (0.0158)	1.322e-12
rs7816361	8	145504690	144280657	BOP1	A	C	0.521	0.1685 (0.019)	7.419e-19	46520	0.473	0.10247 (0.02654)	0.000113	5.65e-05	Yes	200972	0.146 (0.0161)	9.471e-20
rs12353046	9	1202797	1202797	DMRT2	T	C	0.2646	0.256 (0.02)	1.64e-37	58339	0.228	0.19441 (0.03121)	4.67e-10	2.335e-10	Yes	200972	0.238 (0.0175)	2.802e-42
rs56381416	9	1214985	1214985	DMRT2	T	C	0.9598	-0.2658 (0.0464)	1.014e-08	51753	0.9706	-0.1007 (0.07537)	0.182	0.091	No	200972	-0.2202 (0.041)	7.789e-08
rs34810955	9	117790925	115028646	TNC	A	C	0.8074	-0.1238 (0.0222)	2.453e-08	58339	0.863	-0.08533 (0.0382)	0.0255	0.01275	No	200972	-0.114 (0.0199)	9.947e-09
rs10125663	9	117886416	115124137	TNC	T	C	0.3546	0.1347 (0.0186)	4.423e-13	58339	0.379	0.0682 (0.02706)	0.0117	0.00585	No	200972	0.1132 (0.0159)	9.235e-13
rs1649199	10	123247176	121487662	FGFR2	T	C	0.1482	0.2019 (0.0245)	1.71e-16	58339	0.208	0.15719 (0.03252)	1.34e-06	6.7e-07	Yes	200972	0.1856 (0.0203)	5.919e-20
rs11200062	10	123420305	121660791	FGFR2	A	C	0.1929	0.1724 (0.0223)	1.068e-14	58339	0.15	0.15612 (0.03674)	2.14e-05	1.07e-05	Yes	200972	0.168 (0.0198)	2.071e-17
rs10831757	11	12215182	12193635	MICAL2	A	C	0.3869	-0.1147 (0.0182)	2.935e-10	58339	0.528	-0.02905 (0.02639)	0.271	0.1355	No	200972	-0.0869 (0.0155)	2.283e-08
rs7307913	12	106137509	105743731	NUAK1	T	C	0.6383	0.1093 (0.0183)	2.334e-09	58339	0.667	0.069 (0.02777)	0.013	0.0065	No	200972	0.097 (0.0159)	9.39e-10
rs77660995	12	120672843	120235040	PXN	T	C	0.0247	0.4274 (0.059)	4.354e-13	51753	0.0417	0.34675 (0.06752)	2.82e-07	1.41e-07	Yes	200972	0.3923 (0.046)	1.581e-17
rs4942308	13	44866957	44292821	SERP2	T	C	0.6856	0.1461 (0.0191)	2.022e-14	58339	0.705	0.09549 (0.02877)	0.000903	0.0004515	Yes	200972	0.1305 (0.0165)	2.195e-15
rs1042704	14	23312594	22843385	MMP14	A	G	0.2179	0.2103 (0.0214)	8.606e-23	58339	0.209	0.16689 (0.03245)	2.72e-07	1.36e-07	Yes	200972	0.1971 (0.0186)	2.682e-26
rs12881869	14	50923249	50456531	MAP4K5	T	C	0.0737	0.2354 (0.0332)	1.338e-12	58339	0.0957	-0.13536 (0.04457)	0.00239	0.998805	No	200972	0.1995 (0.0276)	4.553e-13
rs17791680	14	50965445	50498727	MAP4K5	A	G	0.3693	-0.1807 (0.0185)	1.551e-22	58339	0.39	-0.06127 (0.02694)	0.023	0.0115	No	200972	-0.1422 (0.0159)	2.939e-19
rs8032158	15	56194877	55902679	NEDD4	T	C	0.6679	-0.1894 (0.0188)	7.165e-24	58339	0.685	0.11156 (0.02808)	7.1e-05	0.999965	No	200972	-0.1652 (0.0162)	1.508e-24
rs34412930	15	59502137	59209938	MYO1E	A	G	0.2709	-0.1489 (0.02)	9.694e-14	58339	NA	NA	NA	NA	NA	NA	-0.1489 (0.0208)	8.112e-13
rs28522005	15	68625715	68333377	ITGA11	A	G	0.8766	-0.1528 (0.0267)	1.048e-08	58339	0.895	-0.17073 (0.04244)	5.76e-05	2.88e-05	Yes	200972	-0.1579 (0.0234)	1.571e-11
rs12441312	15	89253426	88710195	ISG20	C	G	0.1845	-0.2357 (0.0231)	1.913e-24	58339	0.121	-0.18023 (0.04048)	8.49e-06	4.245e-06	Yes	200972	-0.222 (0.0208)	1.348e-26
rs12442366	15	101773563	101233358	CHSY1	A	G	0.372	-0.1074 (0.019)	1.58e-08	51753	0.381	-0.13386 (0.027)	7.13e-07	3.565e-07	Yes	200972	-0.1162 (0.0162)	6.326e-13
rs247436	16	75445971	75412073	CFDP1	T	G	0.8477	-0.1947 (0.0243)	1.125e-15	58339	0.819	-0.07876 (0.03411)	0.021	0.0105	No	200972	-0.1555 (0.0205)	3.272e-14
rs61092548	17	13434991	13531674	HS3ST3A1	T	C	0.1469	0.149 (0.0247)	1.616e-09	58339	0.142	0.11263 (0.03771)	0.00282	0.00141	No	200972	0.138 (0.0214)	1.138e-10
rs77727254	17	30986984	32659966	MYO1D	T	C	0.1833	-0.1621 (0.023)	1.817e-12	58339	0.165	-0.07271 (0.03538)	0.0399	0.01995	No	200972	-0.1354 (0.02)	1.26e-11
rs1398882	17	41748451	43671083	MEOX1	A	G	0.5346	0.112 (0.0178)	3.131e-10	58339	0.448	0.03339 (0.02635)	0.205	0.1025	No	200972	0.0872 (0.0153)	1.33e-08
rs11665156	18	9764516	9764519	RAB31	T	C	0.0711	-0.4042 (0.035)	7.506e-31	58339	0.102	-0.27084 (0.0442)	8.9e-10	4.45e-10	Yes	200972	-0.3525 (0.0285)	3.319e-35
rs78030362	19	18575193	18464383	ELL	A	G	0.9241	-0.2577 (0.0326)	2.681e-15	58339	NA	NA	NA	NA	NA	NA	-0.2577 (0.0338)	2.552e-14
rs11672486	19	57678258	57166890	DUXA	T	C	0.2442	0.3188 (0.0206)	5.06e-54	58339	0.167	0.25276 (0.03541)	9.52e-13	4.76e-13	Yes	200972	0.302 (0.0185)	4.69e-60
rs16988531	20	38478405	39849763	DHX35	A	G	0.049	0.2531 (0.0402)	3.054e-10	58339	0.0304	0.0856 (0.0761)	0.261	0.1305	No	200972	0.2163 (0.0369)	4.37e-09
rs57082097	20	39052126	40423486	MAFB	A	G	0.0688	0.2303 (0.0341)	1.442e-11	58339	0.0325	0.06948 (0.07279)	0.34	0.17	No	200972	0.2012 (0.032)	3.247e-10
rs12481661	20	39117207	40488567	MAFB	A	G	0.0467	-0.4114 (0.0429)	8.83e-22	58339	0.054	-0.30229 (0.0595)	3.77e-07	1.885e-07	Yes	200972	-0.3739 (0.036)	3.272e-25
rs181089987	20	39259327	40630687	MAFB	A	T	0.049	-0.2677 (0.0423)	2.474e-10	58339	0.0245	-0.23928 (0.08682)	0.00585	0.002925	No	200972	-0.2622 (0.0395)	3.096e-11
rs58716951	20	39318518	40689878	MAFB	C	G	0.8476	0.2438 (0.0259)	4.816e-21	51753	0.862	-0.15015 (0.03859)	9.98e-05	0.99995	No	200972	0.2146 (0.0223)	6.723e-22
rs73130881	20	50184300	51567761	NFATC2	C	G	0.7259	-0.1372 (0.0197)	3.296e-12	58339	0.76	-0.07788 (0.03071)	0.0112	0.0056	No	200972	-0.1198 (0.0172)	2.954e-12
rs235931	21	28639131	27266812	ADAMTS5	C	G	0.3869	-0.1055 (0.0183)	8.164e-09	58339	NA	NA	NA	NA	NA	NA	-0.1055 (0.019)	2.726e-08
rs117999064	21	39977076	38605152	ERG	A	G	0.9828	-0.497 (0.0687)	4.678e-13	51753	0.99823	0.16766 (0.31435)	0.594	0.703	No	200972	-0.4665 (0.0697)	2.136e-11
rs17573837	22	46149195	45753315	ATXN10	A	G	0.8688	-0.2118 (0.0257)	1.704e-16	58339	0.91	-0.11798 (0.04545)	0.00943	0.004715	No	200972	-0.1889 (0.0232)	4.128e-16
rs11704955	22	46261687	45865807	ATXN10	A	G	0.9245	0.2046 (0.0357)	9.979e-09	51753	0.9208	0.0766 (0.04925)	0.12	0.06	No	200972	0.1603 (0.03)	8.999e-08
rs28363932	22	46294783	45898903	WNT7B	T	G	0.1064	-0.2026 (0.0304)	2.656e-11	51753	0.122	-0.09031 (0.04104)	0.0278	0.0139	No	200972	-0.1626 (0.0253)	1.396e-10
rs28755830	22	46324957	45929077	WNT7B	T	C	0.9513	-0.3175 (0.0424)	6.982e-14	51753	0.9438	0.36648 (0.05885)	4.74e-10	1	No	200972	-0.3343 (0.0356)	6.599e-21
rs145039496	22	46336571	45940691	WNT7B	T	C	0.0185	0.4803 (0.0672)	8.849e-13	51753	0.0201	0.76575 (0.10522)	3.39e-13	1.695e-13	Yes	200972	0.5635 (0.0588)	8.823e-22
rs117707689	22	46375471	45979591	WNT7B	T	C	0.0397	-0.3553 (0.0502)	1.466e-12	51753	NA	NA	NA	NA	NA	NA	-0.3553 (0.0521)	9.103e-12
rs112116858	22	46387871	45991991	WNT7B	A	G	0.9812	-0.6036 (0.0668)	1.626e-19	51753	0.9841	-0.92676 (0.11875)	5.98e-15	2.99e-15	Yes	200972	-0.6818 (0.0604)	1.427e-29
rs9626908	22	46428306	46032426	PRR34	T	C	0.6456	-0.379 (0.0192)	9.859e-87	51753	0.693	-0.3068 (0.02889)	2.38e-26	1.19e-26	Yes	200972	-0.3568 (0.0166)	5.45e-103
*Replication at Bonferroni-corrected p-value theshold of α=0.05/85=5.88E-4
*This variant is a deletion
†Bold p-values reach genome-wide significance
