# Supplementary material for: A genome-wide association meta-analysis implicates Hedgehog and Notch signaling in Dupuytren’s disease
Source: Nat Commun. 2024 Jan 3;15:199. doi: 10.1038/s41467-023-44451-0 (PMC10764787; doi:10.1038/s41467-023-44451-0)
Supplement: Supplementary file 8 — Supplementary Data 6 [file 41467_2023_44451_MOESM8_ESM.xlsx]

## Sheet: Blad1
Supplementary Data 6. The results of in silico sequencing of 85 SNPs for DD, using correlation testing between SNPs for linkage disequilibrium (r2>0.5) and ANNOVAR for functional annotation. 'AF alt all EUR' indicates the allele frequency of the alternative allele (A2) in the European population.
Entry	#gSNP	gSNP	Linked SNP	Chr	Position	Effect allele	Alt allele	LD	Cytoband	AF alt all EUR	Type	Gene	Exonic type	Exonic detail	GWAS Catalog
1	1	rs11581010	rs11581010	1	11212458	A	G	1	1p36.22	0.2356	intronic	MTOR	NA	NA	Body mass index
2	1	rs11581010	rs10864490	1	11236410	C	A	1	1p36.22	0.2356	intronic	MTOR	NA	NA	NA
3	1	rs11581010	rs11121691	1	11181327	C	T	1	1p36.22	0.2356	exonic	MTOR	synonymous SNV	MTOR:NM_004958:exon49:c.G6909A:p.L2303L,	NA
4	1	rs11581010	rs11121695	1	11229515	G	A	1	1p36.22	0.2356	intronic	MTOR	NA	NA	NA
5	1	rs11581010	rs11121696	1	11238063	T	C	1	1p36.22	0.2356	intronic	MTOR	NA	NA	NA
6	1	rs11581010	rs1148478	1	11174067	A	T	1	1p36.22	0.7644	intronic	MTOR	NA	NA	NA
7	1	rs11581010	rs11585553	1	11233814	G	A	1	1p36.22	0.2356	intronic	MTOR	NA	NA	NA
8	1	rs11581010	rs12075896	1	11200350	C	A	1	1p36.22	0.2356	intronic	MTOR	NA	NA	NA
9	1	rs11581010	rs12097293	1	11197467	A	G	1	1p36.22	0.2356	intronic	MTOR	NA	NA	NA
10	1	rs11581010	rs2275527	1	11190646	G	A	1	1p36.22	0.2356	exonic	MTOR	synonymous SNV	MTOR:NM_004958:exon39:c.C5553T:p.S1851S,	NA
11	1	rs11581010	rs28729193	1	11180151	T	C	1	1p36.22	0.2356	intronic	MTOR	NA	NA	NA
12	1	rs11581010	rs6701524	1	11198502	A	G	1	1p36.22	0.2356	intronic	MTOR	NA	NA	NA
13	1	rs11581010	rs12239187	1	11202411	T	C	0.99468	1p36.22	0.2366	intronic	MTOR	NA	NA	NA
14	1	rs11581010	rs56803472	1	11179484	C	T	0.99468	1p36.22	0.2366	intronic	MTOR	NA	NA	NA
15	1	rs11581010	rs7553827	1	11222393	T	C	0.989398	1p36.22	0.2376	intronic	MTOR	NA	NA	NA
16	1	rs11581010	rs1417131	1	11191922	T	C	0.989391	1p36.22	0.2336	intronic	MTOR	NA	NA	NA
17	1	rs11581010	rs1205593	1	11252716	T	C	0.979282	1p36.22	0.7604	intronic	ANGPTL7,MTOR	NA	NA	Body mass index
18	1	rs11581010	rs2791643	1	11207269	C	T	0.978941	1p36.22	0.7604	ncRNA_intronic	MTOR-AS1	NA	NA	Body mass index
19	1	rs11581010	rs12089366	1	11220187	C	T	0.978838	1p36.22	0.2316	intronic	MTOR	NA	NA	NA
20	1	rs11581010	rs1148482	1	11151779	A	G	0.958053	1p36.22	0.7724	intronic	EXOSC10	NA	NA	NA
21	1	rs11581010	rs2791644	1	11160674	C	T	0.957767	1p36.22	0.7704	ncRNA_intronic	EXOSC10-AS1	NA	NA	Waist-hip ratio
22	1	rs11581010	rs1148485	1	11148759	G	A	0.952618	1p36.22	0.7714	intronic	EXOSC10	NA	NA	NA
23	1	rs11581010	rs1884429	1	11112836	T	C	0.942418	1p36.22	0.7734	intergenic	SRM	NA	NA	Body mass index,Fat-free mass
24	1	rs11581010	rs138698709	1	11125727	TTTAG	T	0.941865	1p36.22	0.7694	downstream	EXOSC10	NA	NA	NA
25	1	rs11581010	rs2258621	1	11141187	C	G	0.941865	1p36.22	0.7694	exonic	EXOSC10	synonymous SNV	EXOSC10:NM_001001998:exon11:c.G1389C:p.P463P,EXOSC10:NM_002685:exon11:c.G1389C:p.P463P,	NA
26	1	rs11581010	rs5019466	1	11125733	G	C	0.941865	1p36.22	0.7694	downstream	EXOSC10	NA	NA	NA
27	1	rs11581010	rs2791653	1	11129848	A	G	0.931263	1p36.22	0.7674	intronic	EXOSC10	NA	NA	NA
28	1	rs11581010	rs2791656	1	11128329	A	G	0.931263	1p36.22	0.7674	intronic	EXOSC10	NA	NA	NA
29	1	rs11581010	rs535567200	1	11140625	AC	A	0.92668	1p36.22	0.7664	intronic	EXOSC10	NA	NA	NA
30	1	rs11581010	rs553714960	1	11140621	ACAC	A	0.92668	1p36.22	0.7664	intronic	EXOSC10	NA	NA	NA
31	1	rs11581010	rs34154272	1	11127495	G	GA	0.888426	1p36.22	0.7584	intronic	EXOSC10	NA	NA	NA
32	1	rs11581010	rs1034528	1	11249132	G	C	0.866473	1p36.22	0.2624	intronic	MTOR	NA	NA	Appendicular lean mass
33	1	rs11581010	rs1148480	1	11172006	A	G	0.865434	1p36.22	0.7376	intronic	MTOR	NA	NA	NA
34	1	rs11581010	rs77270747	1	11214584	A	C	0.865434	1p36.22	0.2624	intronic	MTOR	NA	NA	NA
35	1	rs11581010	rs6691831	1	11220180	A	G	0.8602	1p36.22	0.2614	intronic	MTOR	NA	NA	NA
36	1	rs11581010	rs1057079	1	11205058	C	T	0.856929	1p36.22	0.7356	exonic	MTOR	synonymous SNV	MTOR:NM_004958:exon33:c.G4731A:p.A1577A,	NA
37	1	rs11581010	rs12041740	1	11236524	G	A	0.856929	1p36.22	0.7356	intronic	MTOR	NA	NA	NA
38	1	rs11581010	rs145032792	1	11178425	CTAGGA	C	0.856929	1p36.22	0.7356	intronic	MTOR	NA	NA	NA
39	1	rs11581010	rs2015818	1	11170743	G	A	0.856929	1p36.22	0.7356	intronic	MTOR	NA	NA	NA
40	1	rs11581010	rs2261434	1	11170131	A	C	0.856929	1p36.22	0.7356	intronic	MTOR	NA	NA	Heel bone mineral density
41	1	rs11581010	rs2486918	1	11164937	C	T	0.856929	1p36.22	0.7356	intergenic	MTOR	NA	NA	NA
42	1	rs11581010	rs4845852	1	11233559	C	T	0.856929	1p36.22	0.7356	intronic	MTOR	NA	NA	NA
43	1	rs11581010	rs4845853	1	11243470	A	G	0.856929	1p36.22	0.7356	intronic	MTOR	NA	NA	NA
44	1	rs11581010	rs6540964	1	11166302	C	T	0.856929	1p36.22	0.7356	downstream	MTOR	NA	NA	NA
45	1	rs11581010	rs6674994	1	11239515	T	C	0.856929	1p36.22	0.7356	intronic	MTOR	NA	NA	NA
46	1	rs11581010	rs56996673	1	11252805	TA	T	0.856293	1p36.22	0.7406	intronic	ANGPTL7,MTOR	NA	NA	NA
47	1	rs11581010	rs4240892	1	11227864	C	T	0.851686	1p36.22	0.7366	intronic	MTOR	NA	NA	NA
48	1	rs11581010	rs5772444	1	11254006	AC	A	0.845862	1p36.22	0.7763	intronic	ANGPTL7,MTOR	NA	NA	NA
49	1	rs11581010	rs1205592	1	11305663	C	T	0.830215	1p36.22	0.7276	intronic	MTOR	NA	NA	NA
50	1	rs11581010	rs1212929	1	11295868	A	G	0.830215	1p36.22	0.7276	intronic	MTOR	NA	NA	NA
51	1	rs11581010	rs2746639	1	11292881	A	G	0.830215	1p36.22	0.7276	intronic	MTOR	NA	NA	NA
52	1	rs11581010	rs7540890	1	11278289	T	C	0.830215	1p36.22	0.7276	intronic	MTOR	NA	NA	NA
53	1	rs11581010	rs1211575	1	11118390	G	A	0.827191	1p36.22	0.7445	intronic	SRM	NA	NA	NA
54	1	rs11581010	rs2253213	1	11265785	A	G	0.825055	1p36.22	0.7286	intronic	MTOR	NA	NA	NA
55	1	rs11581010	rs4845855	1	11262310	T	C	0.825055	1p36.22	0.7286	intronic	MTOR	NA	NA	NA
56	1	rs11581010	rs11121711	1	11317661	A	T	0.822357	1p36.22	0.7256	intronic	MTOR	NA	NA	NA
57	1	rs11581010	rs5772446	1	11314657	T	TA	0.822357	1p36.22	0.7256	intronic	MTOR	NA	NA	NA
58	1	rs11581010	rs7525957	1	11318236	C	T	0.822357	1p36.22	0.7256	intronic	MTOR	NA	NA	NA
59	1	rs11581010	rs7554251	1	11317932	T	C	0.822357	1p36.22	0.7256	intronic	MTOR	NA	NA	Type 2 diabetes
60	1	rs11581010	rs2746637	1	11275588	A	G	0.814692	1p36.22	0.7256	intronic	MTOR	NA	NA	NA
61	1	rs11581010	rs2746638	1	11278125	T	C	0.814692	1p36.22	0.7256	intronic	MTOR	NA	NA	NA
62	1	rs11581010	rs11121687	1	11127350	A	G	0.814291	1p36.22	0.7416	intronic	EXOSC10	NA	NA	NA
63	1	rs11581010	rs11121688	1	11127422	C	G	0.814291	1p36.22	0.7416	intronic	EXOSC10	NA	NA	NA
64	1	rs11581010	rs1130683	1	11132217	G	A	0.814291	1p36.22	0.7416	exonic	EXOSC10	synonymous SNV	EXOSC10:NM_001001998:exon20:c.C2169T:p.R723R,EXOSC10:NM_002685:exon19:c.C2094T:p.R698R,	NA
65	1	rs11581010	rs11576271	1	11127445	T	C	0.814291	1p36.22	0.7416	intronic	EXOSC10	NA	NA	NA
66	1	rs11581010	rs1194820	1	11129259	T	G	0.814291	1p36.22	0.7416	intronic	EXOSC10	NA	NA	NA
67	1	rs11581010	rs12027609	1	11138469	T	G	0.814291	1p36.22	0.7416	intronic	EXOSC10	NA	NA	NA
68	1	rs11581010	rs1318348	1	11130418	A	G	0.814291	1p36.22	0.7416	intronic	EXOSC10	NA	NA	NA
69	1	rs11581010	rs2039840	1	11125866	G	A	0.814291	1p36.22	0.7416	downstream	EXOSC10	NA	NA	NA
70	1	rs11581010	rs2259886	1	11137778	C	T	0.814291	1p36.22	0.7416	intronic	EXOSC10	NA	NA	NA
71	1	rs11581010	rs2261217	1	11127764	C	A	0.814291	1p36.22	0.7416	intronic	EXOSC10	NA	NA	NA
72	1	rs11581010	rs2261317	1	11124979	A	G	0.814291	1p36.22	0.7416	intergenic	EXOSC10	NA	NA	NA
73	1	rs11581010	rs2486921	1	11124943	G	A	0.814291	1p36.22	0.7416	intergenic	EXOSC10	NA	NA	NA
74	1	rs11581010	rs2486922	1	11124885	T	C	0.814291	1p36.22	0.7416	intergenic	EXOSC10	NA	NA	NA
75	1	rs11581010	rs2748877	1	11129437	T	C	0.814291	1p36.22	0.7416	intronic	EXOSC10	NA	NA	NA
76	1	rs11581010	rs2748878	1	11129434	T	C	0.814291	1p36.22	0.7416	intronic	EXOSC10	NA	NA	NA
77	1	rs11581010	rs2748879	1	11126490	A	G	0.814291	1p36.22	0.7416	downstream	EXOSC10	NA	NA	NA
78	1	rs11581010	rs2748880	1	11126432	C	G	0.814291	1p36.22	0.7416	downstream	EXOSC10	NA	NA	NA
79	1	rs11581010	rs2791646	1	11133242	C	T	0.814291	1p36.22	0.7416	intronic	EXOSC10	NA	NA	NA
80	1	rs11581010	rs2791647	1	11132801	G	A	0.814291	1p36.22	0.7416	intronic	EXOSC10	NA	NA	NA
81	1	rs11581010	rs2791649	1	11132561	A	G	0.814291	1p36.22	0.7416	intronic	EXOSC10	NA	NA	NA
82	1	rs11581010	rs2791650	1	11132541	G	C	0.814291	1p36.22	0.7416	intronic	EXOSC10	NA	NA	NA
83	1	rs11581010	rs2791657	1	11128001	A	G	0.814291	1p36.22	0.7416	intronic	EXOSC10	NA	NA	NA
84	1	rs11581010	rs2791658	1	11127871	A	G	0.814291	1p36.22	0.7416	intronic	EXOSC10	NA	NA	NA
85	1	rs11581010	rs2791659	1	11126569	C	A	0.814291	1p36.22	0.7416	downstream	EXOSC10	NA	NA	NA
86	1	rs11581010	rs2791660	1	11126517	C	T	0.814291	1p36.22	0.7416	downstream	EXOSC10	NA	NA	NA
87	1	rs11581010	rs2791661	1	11126399	C	T	0.814291	1p36.22	0.7416	downstream	EXOSC10	NA	NA	NA
88	1	rs11581010	rs33957776	1	11131923	CCAA	C	0.814291	1p36.22	0.7416	intronic	EXOSC10	NA	NA	NA
89	1	rs11581010	rs34107968	1	11111976	TGAA	T	0.814291	1p36.22	0.7416	intergenic	SRM	NA	NA	NA
90	1	rs11581010	rs55924558	1	11124912	C	T	0.814291	1p36.22	0.7416	intergenic	EXOSC10	NA	NA	NA
91	1	rs11581010	rs6701726	1	11126941	C	T	0.814291	1p36.22	0.7416	intronic	EXOSC10	NA	NA	NA
92	1	rs11581010	rs743577	1	11119135	G	A	0.814291	1p36.22	0.7416	intronic	SRM	NA	NA	NA
93	1	rs11581010	rs7533211	1	11132965	G	C	0.814291	1p36.22	0.7416	intronic	EXOSC10	NA	NA	NA
94	1	rs11581010	rs910660	1	11130643	A	G	0.814291	1p36.22	0.7416	intronic	EXOSC10	NA	NA	NA
95	1	rs11581010	rs910661	1	11130116	C	A	0.814291	1p36.22	0.7416	intronic	EXOSC10	NA	NA	NA
96	1	rs11581010	rs11121710	1	11313244	T	C	0.81083	1p36.22	0.7247	intronic	MTOR	NA	NA	NA
97	1	rs11581010	rs718206	1	11294474	T	A	0.81083	1p36.22	0.7247	intronic	MTOR	NA	NA	NA
98	1	rs11581010	rs2486920	1	11125050	T	C	0.810045	1p36.22	0.7406	intergenic	EXOSC10	NA	NA	NA
99	1	rs11581010	rs6655938	1	11127315	C	T	0.810045	1p36.22	0.7406	intronic	EXOSC10	NA	NA	NA
100	1	rs11581010	rs2746640	1	11292952	T	A	0.809773	1p36.22	0.7217	intronic	MTOR	NA	NA	NA
101	1	rs11581010	rs4845857	1	11285680	T	C	0.809419	1p36.22	0.7247	intronic	MTOR	NA	NA	NA
102	1	rs11581010	rs1010447	1	11269796	T	C	0.806991	1p36.22	0.7237	intronic	MTOR	NA	NA	Body mass index and type 2 diabetes (pairwise)
103	1	rs11581010	rs1064261	1	11288758	G	A	0.806991	1p36.22	0.7237	exonic	MTOR	synonymous SNV	MTOR:NM_004958:exon19:c.C2997T:p.N999N,	NA
104	1	rs11581010	rs10779751	1	11284336	A	G	0.806991	1p36.22	0.7237	intronic	MTOR	NA	NA	Body mass index
105	1	rs11581010	rs11121702	1	11293147	C	T	0.806991	1p36.22	0.7237	intronic	MTOR	NA	NA	NA
106	1	rs11581010	rs11121703	1	11293792	A	C	0.806991	1p36.22	0.7237	intronic	MTOR	NA	NA	NA
107	1	rs11581010	rs11121704	1	11293959	C	T	0.806991	1p36.22	0.7237	intronic	MTOR	NA	NA	NA
108	1	rs11581010	rs11121706	1	11302065	G	A	0.806991	1p36.22	0.7237	intronic	MTOR	NA	NA	NA
109	1	rs11581010	rs11121708	1	11307253	G	C	0.806991	1p36.22	0.7237	intronic	MTOR	NA	NA	NA
110	1	rs11581010	rs1135172	1	11301714	A	G	0.806991	1p36.22	0.7237	exonic	MTOR	synonymous SNV	MTOR:NM_004958:exon10:c.T1437C:p.D479D,	NA
111	1	rs11581010	rs12029823	1	11286745	T	C	0.806991	1p36.22	0.7237	intronic	MTOR	NA	NA	NA
112	1	rs11581010	rs12032364	1	11286872	G	T	0.806991	1p36.22	0.7237	intronic	MTOR	NA	NA	NA
113	1	rs11581010	rs12036364	1	11304242	A	G	0.806991	1p36.22	0.7237	intronic	MTOR	NA	NA	NA
114	1	rs11581010	rs12752896	1	11288348	G	C	0.806991	1p36.22	0.7237	intronic	MTOR	NA	NA	NA
115	1	rs11581010	rs1883964	1	11294942	T	A	0.806991	1p36.22	0.7237	intronic	MTOR	NA	NA	NA
116	1	rs11581010	rs2016559	1	11269917	G	T	0.806991	1p36.22	0.7237	intronic	MTOR	NA	NA	NA
117	1	rs11581010	rs2024625	1	11292753	A	G	0.806991	1p36.22	0.7237	intronic	MTOR	NA	NA	NA
118	1	rs11581010	rs2024627	1	11298790	T	C	0.806991	1p36.22	0.7237	intronic	MTOR	NA	NA	NA
119	1	rs11581010	rs2300089	1	11290341	C	G	0.806991	1p36.22	0.7237	intronic	MTOR	NA	NA	NA
120	1	rs11581010	rs34085316	1	11264033	CA	C	0.806991	1p36.22	0.7237	intronic	MTOR	NA	NA	NA
121	1	rs11581010	rs35477451	1	11306661	T	TG	0.806991	1p36.22	0.7237	intronic	MTOR	NA	NA	NA
122	1	rs11581010	rs35501739	1	11311217	G	GC	0.806991	1p36.22	0.7237	intronic	MTOR	NA	NA	NA
123	1	rs11581010	rs35962507	1	11310675	CT	C	0.806991	1p36.22	0.7237	intronic	MTOR	NA	NA	NA
124	1	rs11581010	rs4845859	1	11304873	A	G	0.806991	1p36.22	0.7237	intronic	MTOR	NA	NA	NA
125	1	rs11581010	rs4845982	1	11271576	T	C	0.806991	1p36.22	0.7237	intronic	MTOR	NA	NA	NA
126	1	rs11581010	rs4845984	1	11285574	A	G	0.806991	1p36.22	0.7237	intronic	MTOR	NA	NA	NA
127	1	rs11581010	rs4845985	1	11288618	G	A	0.806991	1p36.22	0.7237	intronic	MTOR	NA	NA	NA
128	1	rs11581010	rs4845986	1	11288633	G	C	0.806991	1p36.22	0.7237	intronic	MTOR	NA	NA	NA
129	1	rs11581010	rs6661859	1	11301063	T	C	0.806991	1p36.22	0.7237	intronic	MTOR	NA	NA	NA
130	1	rs11581010	rs6670821	1	11308762	T	C	0.806991	1p36.22	0.7237	intronic	MTOR	NA	NA	NA
131	1	rs11581010	rs6672513	1	11304583	A	G	0.806991	1p36.22	0.7237	intronic	MTOR	NA	NA	NA
132	1	rs11581010	rs6679878	1	11306882	A	G	0.806991	1p36.22	0.7237	intronic	MTOR	NA	NA	NA
133	1	rs11581010	rs6683420	1	11304306	G	A	0.806991	1p36.22	0.7237	intronic	MTOR	NA	NA	NA
134	1	rs11581010	rs6686835	1	11305316	G	A	0.806991	1p36.22	0.7237	intronic	MTOR	NA	NA	NA
135	1	rs11581010	rs6697896	1	11301196	C	G	0.806991	1p36.22	0.7237	intronic	MTOR	NA	NA	NA
136	1	rs11581010	rs7524202	1	11297762	T	C	0.806991	1p36.22	0.7237	intronic	MTOR	NA	NA	NA
137	1	rs11581010	rs7526649	1	11278163	C	T	0.806991	1p36.22	0.7237	intronic	MTOR	NA	NA	NA
138	1	rs11581010	rs7541998	1	11293200	C	T	0.806991	1p36.22	0.7237	intronic	MTOR	NA	NA	NA
139	1	rs11581010	rs12569242	1	11127511	A	C	0.801833	1p36.22	0.7435	intronic	EXOSC10	NA	NA	Heel bone mineral density
140	1	rs11581010	rs56364984	1	11124911	C	CT	0.801631	1p36.22	0.7386	intergenic	EXOSC10	NA	NA	NA
141	1	rs11581010	rs12739368	1	11288247	T	C	0.800424	1p36.22	0.7247	intronic	MTOR	NA	NA	NA
142	1	rs11581010	rs35067541	1	11290178	TA	T	0.797912	1p36.22	0.7197	intronic	MTOR	NA	NA	NA
143	1	rs11581010	rs201304113	1	11285479	CTT	C	0.787538	1p36.22	0.7316	intronic	MTOR	NA	NA	NA
144	1	rs11581010	rs35365679	1	11320776	C	CT	0.786639	1p36.22	0.7187	intronic	MTOR	NA	NA	NA
145	1	rs11581010	rs12031403	1	11280103	G	A	0.78475	1p36.22	0.7237	intronic	MTOR	NA	NA	NA
146	1	rs11581010	rs70977545	1	11150053	CT	C	0.778207	1p36.22	0.7396	intronic	EXOSC10	NA	NA	NA
147	1	rs11581010	rs2039841	1	11125729	T	C	0.776085	1p36.22	0.7306	downstream	EXOSC10	NA	NA	NA
148	1	rs11581010	rs75077113	1	11214582	A	C	0.775542	1p36.22	0.2843	intronic	MTOR	NA	NA	Sex hormone-binding globulin levels,Heel bone mineral density,Mean corpuscular volume,Sex hormone-binding globulin levels adjusted for BMI
149	1	rs11581010	rs1883965	1	11322156	A	G	0.774701	1p36.22	0.7157	intronic	MTOR	NA	NA	NA
150	1	rs11581010	rs4845860	1	11324193	A	G	0.769667	1p36.22	0.7167	intergenic	MTOR	NA	NA	NA
151	1	rs11581010	rs113155158	1	11309985	A	G	0.769373	1p36.22	0.7127	intronic	MTOR	NA	NA	NA
152	1	rs11581010	rs2791655	1	11128654	G	A	0.740898	1p36.22	0.7227	intronic	EXOSC10	NA	NA	Heel bone mineral density
153	1	rs11581010	rs2300095	1	11265717	A	G	0.73532	1p36.22	0.6998	intronic	MTOR	NA	NA	NA
154	1	rs11581010	rs70977552	1	11262972	C	CA	0.725167	1p36.22	0.6998	intronic	MTOR	NA	NA	NA
155	1	rs11581010	rs10864495	1	11292666	T	A	0.723775	1p36.22	0.6988	intronic	MTOR	NA	NA	NA
156	1	rs11581010	rs10864496	1	11315706	G	A	0.723775	1p36.22	0.6988	intronic	MTOR	NA	NA	NA
157	1	rs11581010	rs11121698	1	11267283	C	T	0.723775	1p36.22	0.6988	intronic	MTOR	NA	NA	NA
158	1	rs11581010	rs11121712	1	11320329	G	C	0.723775	1p36.22	0.6988	intronic	MTOR	NA	NA	NA
159	1	rs11581010	rs11121713	1	11320350	G	A	0.723775	1p36.22	0.6988	intronic	MTOR	NA	NA	NA
160	1	rs11581010	rs12120734	1	11262020	A	G	0.723775	1p36.22	0.6988	intronic	MTOR	NA	NA	NA
161	1	rs11581010	rs12124983	1	11286178	T	C	0.723775	1p36.22	0.6988	intronic	MTOR	NA	NA	NA
162	1	rs11581010	rs12730522	1	11284091	G	A	0.723775	1p36.22	0.6988	intronic	MTOR	NA	NA	NA
163	1	rs11581010	rs2076655	1	11289161	G	A	0.723775	1p36.22	0.6988	intronic	MTOR	NA	NA	NA
164	1	rs11581010	rs2092642	1	11317320	C	T	0.723775	1p36.22	0.6988	intronic	MTOR	NA	NA	NA
165	1	rs11581010	rs2300091	1	11266711	C	T	0.723775	1p36.22	0.6988	intronic	MTOR	NA	NA	NA
166	1	rs11581010	rs2300093	1	11266392	G	C	0.723775	1p36.22	0.6988	intronic	MTOR	NA	NA	NA
167	1	rs11581010	rs2335398	1	11270171	C	T	0.723775	1p36.22	0.6988	intronic	MTOR	NA	NA	NA
168	1	rs11581010	rs368107658	1	11283386	G	GT	0.723775	1p36.22	0.6988	intronic	MTOR	NA	NA	NA
169	1	rs11581010	rs370237525	1	11283389	TTA	T	0.723775	1p36.22	0.6988	intronic	MTOR	NA	NA	NA
170	1	rs11581010	rs4845854	1	11261929	T	C	0.723775	1p36.22	0.6988	intronic	MTOR	NA	NA	NA
171	1	rs11581010	rs4845856	1	11274547	T	C	0.723775	1p36.22	0.6988	intronic	MTOR	NA	NA	NA
172	1	rs11581010	rs4845858	1	11304720	C	T	0.723775	1p36.22	0.6988	intronic	MTOR	NA	NA	NA
173	1	rs11581010	rs4845987	1	11306279	G	C	0.723775	1p36.22	0.6988	intronic	MTOR	NA	NA	Type 2 diabetes
174	1	rs11581010	rs4845988	1	11319587	A	G	0.723775	1p36.22	0.6988	intronic	MTOR	NA	NA	NA
175	1	rs11581010	rs742824	1	11274022	G	A	0.723775	1p36.22	0.6988	intronic	MTOR	NA	NA	NA
176	1	rs11581010	rs7517041	1	11317977	G	C	0.723775	1p36.22	0.6988	intronic	MTOR	NA	NA	NA
177	1	rs11581010	rs7543400	1	11283964	C	G	0.723775	1p36.22	0.6988	intronic	MTOR	NA	NA	NA
178	1	rs11581010	rs7544489	1	11299511	C	T	0.723775	1p36.22	0.6988	intronic	MTOR	NA	NA	NA
179	1	rs11581010	rs7549109	1	11278813	G	C	0.723775	1p36.22	0.6988	intronic	MTOR	NA	NA	NA
180	1	rs11581010	rs2076657	1	11318763	C	G	0.718769	1p36.22	0.6998	intronic	MTOR	NA	NA	NA
181	1	rs11581010	rs2300092	1	11266464	T	C	0.718769	1p36.22	0.6998	intronic	MTOR	NA	NA	Height
182	1	rs11581010	rs2300094	1	11266044	C	T	0.717333	1p36.22	0.6968	intronic	MTOR	NA	NA	NA
183	1	rs11581010	rs551112099	1	11310284	A	AC	0.7078	1p36.22	0.6938	intronic	MTOR	NA	NA	NA
184	1	rs11581010	rs34258245	1	11171540	G	GA	0.699507	1p36.22	0.6948	intronic	MTOR	NA	NA	NA
185	1	rs11581010	rs2295080	1	11322628	G	T	0.686211	1p36.22	0.6889	upstream	MTOR	NA	NA	NA
186	1	rs11581010	rs7542591	1	11323901	C	G	0.680222	1p36.22	0.6869	intergenic	MTOR	NA	NA	NA
187	1	rs11581010	rs2295079	1	11322565	C	G	0.679269	1p36.22	0.6899	UTR5	MTOR	NA	NA	NA
188	1	rs11581010	rs567989861	1	11185789	GA	G	0.667819	1p36.22	0.2237	intronic	MTOR	NA	NA	NA
189	1	rs11581010	rs34578052	1	11267654	CT	C	0.666609	1p36.22	0.6849	intronic	MTOR	NA	NA	NA
190	1	rs11581010	rs2791654	1	11129317	G	A	0.658017	1p36.22	0.6998	intronic	EXOSC10	NA	NA	NA
191	1	rs11581010	rs7517155	1	11325330	T	A	0.654092	1p36.22	0.6799	intergenic	MTOR	NA	NA	NA
192	1	rs11581010	rs71568318	1	11324920	C	CAAATAAATAAATAAATAAATAAAT	0.651923	1p36.22	0.671	intergenic	MTOR	NA	NA	NA
193	1	rs11581010	rs35219233	1	11325294	CA	C	0.647531	1p36.22	0.7406	intergenic	MTOR	NA	NA	NA
194	1	rs11581010	rs70977560	1	11325307	TTA	T	0.647531	1p36.22	0.7406	intergenic	MTOR	NA	NA	NA
195	1	rs11581010	rs2791642	1	11117536	A	T	0.643474	1p36.22	0.7853	intronic	SRM	NA	NA	NA
196	1	rs11581010	rs1074078	1	11326788	C	T	0.634652	1p36.22	0.337	intergenic	MTOR	NA	NA	NA
197	1	rs11581010	rs3010222	1	11326922	T	C	0.634652	1p36.22	0.337	intergenic	MTOR	NA	NA	NA
198	1	rs11581010	rs10779750	1	11106359	T	C	0.628482	1p36.22	0.7962	intronic	MASP2	NA	NA	NA
199	1	rs11581010	rs2273344	1	11105122	C	T	0.628482	1p36.22	0.7962	intronic	MASP2	NA	NA	NA
200	1	rs11581010	rs61535446	1	11100898	A	G	0.628482	1p36.22	0.7962	intronic	MASP2	NA	NA	NA
201	1	rs11581010	rs61773665	1	11101413	G	A	0.628482	1p36.22	0.7962	intronic	MASP2	NA	NA	NA
202	1	rs11581010	rs9430347	1	11104845	T	C	0.628482	1p36.22	0.7962	intronic	MASP2	NA	NA	NA
203	1	rs11581010	rs6540965	1	11325521	G	C	0.622028	1p36.22	0.66	intergenic	MTOR	NA	NA	NA
204	1	rs11581010	rs6671083	1	11325910	G	A	0.622028	1p36.22	0.66	intergenic	MTOR	NA	NA	NA
205	1	rs11581010	rs12136082	1	11102275	A	G	0.618087	1p36.22	0.7962	intronic	MASP2	NA	NA	NA
206	1	rs11581010	rs2788543	1	11344629	T	C	0.615164	1p36.22	0.3022	intronic	UBIAD1	NA	NA	Weight
207	1	rs11581010	rs35865444	1	11347155	C	CTGTT	0.595196	1p36.22	0.3111	UTR3	UBIAD1	NA	NA	NA
208	1	rs11581010	rs34042645	1	11276710	TA	T	0.594082	1p36.22	0.674	intronic	MTOR	NA	NA	NA
209	1	rs11581010	rs2744815	1	11360957	A	G	0.583805	1p36.22	0.3141	intergenic	UBIAD1	NA	NA	NA
210	1	rs11581010	rs377577454	1	11315439	CAAAAAAAAAAA	C	0.578278	1p36.22	0.8449	intronic	MTOR	NA	NA	NA
211	1	rs11581010	rs7548659	1	11107439	G	T	0.569229	1p36.22	0.7813	upstream	MASP2	NA	NA	NA
212	1	rs11581010	rs2744820	1	11365015	G	A	0.569089	1p36.22	0.3091	intergenic	UBIAD1	NA	NA	NA
213	1	rs11581010	rs2788570	1	11289466	T	C	0.563188	1p36.22	0.7744	intronic	MTOR	NA	NA	NA
214	1	rs11581010	rs141900678	1	11102453	TTGGATGGATGGATGGATGGA	T	0.557472	1p36.22	0.7654	intronic	MASP2	NA	NA	NA
215	1	rs11581010	rs145484674	1	11351498	C	CTACAAAAA	0.553635	1p36.22	0.2654	intronic	UBIAD1	NA	NA	NA
216	1	rs11581010	rs3765900	1	11104370	C	T	0.549172	1p36.22	0.7744	intronic	MASP2	NA	NA	NA
217	1	rs11581010	rs910663	1	11103967	G	A	0.549172	1p36.22	0.7744	intronic	MASP2	NA	NA	NA
218	1	rs11581010	rs9430338	1	11075511	T	C	0.541791	1p36.22	0.839	intronic	TARDBP	NA	NA	NA
219	1	rs11581010	rs2273345	1	11105106	C	T	0.541092	1p36.22	0.7724	intronic	MASP2	NA	NA	NA
220	1	rs11581010	rs3765901	1	11104676	G	A	0.541092	1p36.22	0.7724	intronic	MASP2	NA	NA	NA
221	1	rs11581010	rs3819991	1	11104712	G	A	0.541092	1p36.22	0.7724	intronic	MASP2	NA	NA	NA
222	1	rs11581010	rs7544377	1	11093629	C	G	0.539662	1p36.22	0.8419	intronic	MASP2	NA	NA	NA
223	1	rs11581010	rs7556039	1	11093741	A	G	0.539662	1p36.22	0.8419	intronic	MASP2	NA	NA	NA
224	1	rs11581010	rs12136468	1	11099788	G	A	0.537095	1p36.22	0.7714	intronic	MASP2	NA	NA	NA
225	1	rs11581010	rs111476811	1	11075825	C	CAG	0.534848	1p36.22	0.841	intronic	TARDBP	NA	NA	NA
226	1	rs11581010	rs143130606	1	11080723	T	TG	0.534848	1p36.22	0.841	intronic	TARDBP	NA	NA	NA
227	1	rs11581010	rs1782454	1	11087835	T	C	0.534848	1p36.22	0.841	intronic	MASP2	NA	NA	NA
228	1	rs11581010	rs1782457	1	11089463	T	A	0.534848	1p36.22	0.841	intronic	MASP2	NA	NA	NA
229	1	rs11581010	rs1967713	1	11079958	A	G	0.534848	1p36.22	0.841	intronic	TARDBP	NA	NA	NA
230	1	rs11581010	rs1967714	1	11079773	A	G	0.534848	1p36.22	0.841	intronic	TARDBP	NA	NA	NA
231	1	rs11581010	rs3765895	1	11074250	A	G	0.534848	1p36.22	0.841	intronic	TARDBP	NA	NA	NA
232	1	rs11581010	rs3765896	1	11074420	G	A	0.534848	1p36.22	0.841	intronic	TARDBP	NA	NA	NA
233	1	rs11581010	rs5772439	1	11085004	A	ATGTTT	0.534848	1p36.22	0.841	UTR3	TARDBP	NA	NA	NA
234	1	rs11581010	rs6689580	1	11078225	T	C	0.534848	1p36.22	0.841	intronic	TARDBP	NA	NA	NA
235	1	rs11581010	rs6696747	1	11091529	A	T	0.534848	1p36.22	0.841	intronic	MASP2	NA	NA	NA
236	1	rs11581010	rs6699335	1	11091549	T	G	0.534848	1p36.22	0.841	intronic	MASP2	NA	NA	NA
237	1	rs11581010	rs7546126	1	11079413	T	A	0.534848	1p36.22	0.841	intronic	TARDBP	NA	NA	NA
238	1	rs11581010	rs7555145	1	11092646	T	C	0.534848	1p36.22	0.841	intronic	MASP2	NA	NA	NA
239	1	rs11581010	rs7555662	1	11093334	A	G	0.534848	1p36.22	0.841	intronic	MASP2	NA	NA	NA
240	1	rs11581010	rs9430335	1	11072117	C	T	0.534848	1p36.22	0.841	upstream	TARDBP	NA	NA	NA
241	1	rs11581010	rs2982372	1	11372913	T	C	0.534551	1p36.22	0.2624	intergenic	UBIAD1	NA	NA	NA
242	1	rs11581010	rs6695096	1	11095039	C	T	0.531277	1p36.22	0.839	intronic	MASP2	NA	NA	NA
243	1	rs11581010	rs1033638	1	11086717	A	G	0.528999	1p36.22	0.84	UTR3	MASP2	NA	NA	NA
244	1	rs11581010	rs1782455	1	11087524	G	A	0.528999	1p36.22	0.84	exonic	MASP2	synonymous SNV	MASP2:NM_006610:exon11:c.C1479T:p.S493S,	NA
245	1	rs11581010	rs34247753	1	11074998	CA	C	0.528999	1p36.22	0.84	intronic	TARDBP	NA	NA	Male-pattern baldness
246	1	rs11581010	rs58761409	1	11073507	TCA	T	0.528999	1p36.22	0.84	intronic	TARDBP	NA	NA	NA
247	1	rs11581010	rs7550141	1	11075371	T	C	0.528999	1p36.22	0.84	intronic	TARDBP	NA	NA	NA
248	1	rs11581010	rs2788546	1	11337559	C	T	0.526794	1p36.22	0.328	intronic	UBIAD1	NA	NA	NA
249	1	rs11581010	rs2261695	1	11086439	C	T	0.515314	1p36.22	0.836	downstream	MASP2	NA	NA	NA
250	1	rs11581010	rs6698075	1	11078312	G	C	0.515314	1p36.22	0.836	intronic	TARDBP	NA	NA	NA
251	1	rs11581010	rs145611326	1	11089225	AT	A	0.511845	1p36.22	0.837	intronic	MASP2	NA	NA	NA
252	1	rs11581010	rs1922991	1	11081210	T	A	0.507683	1p36.22	0.833	intronic	TARDBP	NA	NA	NA
253	2	rs7537281	rs7537281	1	22692078	A	T	1	1p36.12	0.168	intergenic	ZBTB40	NA	NA	NA
254	2	rs7537281	rs12728589	1	22692315	G	C	1	1p36.12	0.168	intergenic	ZBTB40	NA	NA	NA
255	2	rs7537281	rs11810751	1	22691597	A	C	0.985611	1p36.12	0.166	intergenic	ZBTB40	NA	NA	Immature fraction of reticulocytes,High light scatter reticulocyte count,High light scatter reticulocyte percentage of red cells
256	2	rs7537281	rs34414754	1	22697212	A	C	0.978476	1p36.12	0.165	intergenic	ZBTB40	NA	NA	Red cell distribution width
257	2	rs7537281	rs34920465	1	22700351	A	G	0.978476	1p36.12	0.165	intergenic	ZBTB40	NA	NA	Hematocrit,Hemoglobin,Total body bone mineral density,Bone mineral density,Chronic inflammatory diseases (ankylosing spondylitis, Crohn's disease, psoriasis, primary sclerosing cholangitis, ulcerative colitis) (pleiotropy),Inflammatory bowel disease,Total body bone mineral density (age over 60)
258	2	rs7537281	rs6679981	1	22697860	G	A	0.978476	1p36.12	0.165	intergenic	ZBTB40	NA	NA	Total body bone mineral density (age 45-60)
259	2	rs7537281	rs7524102	1	22698447	A	G	0.978476	1p36.12	0.165	intergenic	ZBTB40	NA	NA	Bone mineral density (hip),Bone mineral density (spine),Bone mineral density,Ulcerative colitis,Femoral neck bone mineral density,Dupuytren's disease,Lumbar spine bone mineral density
260	2	rs7537281	rs11799474	1	22704191	T	G	0.971381	1p36.12	0.164	intergenic	ZBTB40	NA	NA	Red cell distribution width
261	2	rs7537281	rs11802513	1	22701146	C	A	0.971381	1p36.12	0.164	intergenic	ZBTB40	NA	NA	NA
262	2	rs7537281	rs12563939	1	22702077	C	A	0.971381	1p36.12	0.164	intergenic	ZBTB40	NA	NA	NA
263	2	rs7537281	rs12568930	1	22702231	T	C	0.971381	1p36.12	0.164	intergenic	ZBTB40	NA	NA	Ulcerative colitis,High light scatter reticulocyte count,High light scatter reticulocyte percentage of red cells,Hematocrit,Red blood cell count,Hemoglobin concentration,Inflammatory bowel disease,Immature fraction of reticulocytes
264	2	rs7537281	rs12751610	1	22701761	T	C	0.971381	1p36.12	0.164	intergenic	ZBTB40	NA	NA	NA
265	2	rs7537281	rs34553872	1	22702187	A	T	0.971381	1p36.12	0.164	intergenic	ZBTB40	NA	NA	Heel bone mineral density
266	2	rs7537281	rs34568051	1	22701725	C	T	0.971381	1p36.12	0.164	intergenic	ZBTB40	NA	NA	NA
267	2	rs7537281	rs34963268	1	22710877	G	C	0.971381	1p36.12	0.164	intergenic	ZBTB40	NA	NA	Red blood cell count,Mean reticulocyte volume,Heel bone mineral density
268	2	rs7537281	rs6684375	1	22706434	C	T	0.971381	1p36.12	0.164	intergenic	ZBTB40	NA	NA	TB-LM or TBLH-BMD (pleiotropy),Bone mineral density (paediatric, total body less head),Red cell distribution width,Heel bone mineral density,Medication use (drugs affecting bone structure and mineralization)
269	2	rs7537281	rs10493013	1	22703035	T	C	0.964164	1p36.12	0.165	intergenic	ZBTB40	NA	NA	Total body bone mineral density,Fractures
270	2	rs7537281	rs6426749	1	22711473	G	C	0.964164	1p36.12	0.165	intergenic	ZBTB40	NA	NA	Bone mineral density (hip),Fractures,Red cell distribution width,Femoral neck bone mineral density
271	2	rs7537281	rs12742784	1	22682366	C	T	0.808949	1p36.12	0.1879	intergenic	MIR4418	NA	NA	Lumbar spine bone mineral density (integral),Total body bone mineral density (age 30-45),Lumbar spine bone mineral density (trabecular)
272	2	rs7537281	rs34761529	1	22681214	C	T	0.794402	1p36.12	0.1909	intergenic	MIR4418	NA	NA	C-reactive protein levels
273	2	rs7537281	rs12723796	1	22691606	G	A	0.639396	1p36.12	0.1163	intergenic	ZBTB40	NA	NA	NA
274	2	rs7537281	rs12748989	1	22698993	G	A	0.628353	1p36.12	0.1143	intergenic	ZBTB40	NA	NA	NA
275	2	rs7537281	rs11803476	1	22703325	C	T	0.622873	1p36.12	0.1133	intergenic	ZBTB40	NA	NA	NA
276	2	rs7537281	rs12561997	1	22702280	G	A	0.622873	1p36.12	0.1133	intergenic	ZBTB40	NA	NA	NA
277	2	rs7537281	rs12564144	1	22708254	C	A	0.622873	1p36.12	0.1133	intergenic	ZBTB40	NA	NA	NA
278	2	rs7537281	rs12569102	1	22708253	T	C	0.622873	1p36.12	0.1133	intergenic	ZBTB40	NA	NA	NA
279	2	rs7537281	rs12730673	1	22705805	A	T	0.622873	1p36.12	0.1133	intergenic	ZBTB40	NA	NA	NA
280	2	rs7537281	rs33997547	1	22708873	T	G	0.622873	1p36.12	0.1133	intergenic	ZBTB40	NA	NA	NA
281	2	rs7537281	rs34145423	1	22709016	G	A	0.622873	1p36.12	0.1133	intergenic	ZBTB40	NA	NA	NA
282	2	rs7537281	rs35553251	1	22709082	A	T	0.622873	1p36.12	0.1133	intergenic	ZBTB40	NA	NA	NA
283	2	rs7537281	rs59016073	1	22709295	C	T	0.622873	1p36.12	0.1133	intergenic	ZBTB40	NA	NA	NA
284	2	rs7537281	rs60905519	1	22701986	C	T	0.622873	1p36.12	0.1133	intergenic	ZBTB40	NA	NA	NA
285	2	rs7537281	rs6426748	1	22707565	C	T	0.622873	1p36.12	0.1133	intergenic	ZBTB40	NA	NA	NA
286	2	rs7537281	rs6695165	1	22710602	T	C	0.622873	1p36.12	0.1133	intergenic	ZBTB40	NA	NA	NA
287	2	rs7537281	rs6696981	1	22702858	G	T	0.622873	1p36.12	0.1133	intergenic	ZBTB40	NA	NA	Bone mineral density (spine)
288	2	rs7537281	rs7513562	1	22711169	G	C	0.622873	1p36.12	0.1133	intergenic	ZBTB40	NA	NA	NA
289	2	rs7537281	rs7550872	1	22711378	T	C	0.615244	1p36.12	0.1143	intergenic	ZBTB40	NA	NA	NA
290	2	rs7537281	rs7543780	1	22731392	G	A	0.602796	1p36.12	0.2207	intergenic	ZBTB40	NA	NA	NA
291	2	rs7537281	rs6684479	1	22706534	C	T	0.593049	1p36.12	0.1173	intergenic	ZBTB40	NA	NA	NA
292	2	rs7537281	rs7543680	1	22731269	G	A	0.590396	1p36.12	0.2187	intergenic	ZBTB40	NA	NA	NA
293	2	rs7537281	rs72354346	1	22712923	GTCTCC	G	0.560951	1p36.12	0.1183	intergenic	ZBTB40	NA	NA	NA
294	2	rs7537281	rs34818954	1	22681832	CT	C	0.554203	1p36.12	0.2515	intergenic	MIR4418	NA	NA	Reticulocyte fraction of red cells,Reticulocyte count
295	2	rs7537281	rs34339129	1	22718244	C	T	0.545402	1p36.12	0.1203	intergenic	ZBTB40	NA	NA	NA
296	2	rs7537281	rs59582960	1	22718328	G	A	0.545402	1p36.12	0.1203	intergenic	ZBTB40	NA	NA	NA
297	2	rs7537281	rs12733602	1	22733158	C	T	0.52538	1p36.12	0.1143	intergenic	ZBTB40	NA	NA	NA
298	2	rs7537281	rs4394609	1	22732518	T	C	0.52538	1p36.12	0.1143	intergenic	ZBTB40	NA	NA	NA
299	2	rs7537281	rs4409621	1	22732749	G	A	0.52538	1p36.12	0.1143	intergenic	ZBTB40	NA	NA	NA
300	2	rs7537281	rs4573489	1	22731520	G	A	0.52538	1p36.12	0.1143	intergenic	ZBTB40	NA	NA	NA
301	2	rs7537281	rs4579724	1	22732653	A	T	0.52538	1p36.12	0.1143	intergenic	ZBTB40	NA	NA	NA
302	2	rs7537281	rs71569884	1	22732763	TCCA	T	0.52538	1p36.12	0.1143	intergenic	ZBTB40	NA	NA	NA
303	2	rs7537281	rs11807467	1	22735335	G	A	0.520091	1p36.12	0.1133	intergenic	ZBTB40	NA	NA	NA
304	2	rs7537281	rs11810755	1	22735330	C	T	0.520091	1p36.12	0.1133	intergenic	ZBTB40	NA	NA	NA
305	2	rs7537281	rs1934481	1	22734931	C	T	0.520091	1p36.12	0.1133	intergenic	ZBTB40	NA	NA	NA
306	2	rs7537281	rs56101882	1	22718539	G	C	0.516314	1p36.12	0.1133	intergenic	ZBTB40	NA	NA	NA
307	2	rs7537281	rs11810369	1	22687651	G	A	0.514227	1p36.12	0.1372	intergenic	ZBTB40	NA	NA	NA
308	2	rs7537281	rs12750721	1	22689273	G	A	0.514227	1p36.12	0.1372	intergenic	ZBTB40	NA	NA	NA
309	2	rs7537281	rs61443812	1	22718572	G	A	0.51101	1p36.12	0.1123	intergenic	ZBTB40	NA	NA	NA
310	2	rs7537281	rs33969826	1	22718498	A	G	0.50935	1p36.12	0.1143	intergenic	ZBTB40	NA	NA	NA
311	2	rs7537281	rs12756978	1	22684755	G	C	0.508753	1p36.12	0.1362	intergenic	MIR4418	NA	NA	NA
312	3	rs72711557	rs72711557	1	162669776	G	A	1	1q23.3	0.1024	intronic	DDR2	NA	NA	NA
313	3	rs72711557	rs4657218	1	162637785	T	C	0.760421	1q23.3	0.8897	intronic	DDR2	NA	NA	NA
314	3	rs72711557	rs17486335	1	162667011	C	T	0.742728	1q23.3	0.0775	intronic	DDR2	NA	NA	NA
315	3	rs72711557	rs61811977	1	162666470	T	A	0.742728	1q23.3	0.0775	intronic	DDR2	NA	NA	NA
316	3	rs72711557	rs61811978	1	162667512	A	G	0.742728	1q23.3	0.0775	intronic	DDR2	NA	NA	NA
317	3	rs72711557	rs74836595	1	162668847	T	TTAAATAG	0.742728	1q23.3	0.0775	intronic	DDR2	NA	NA	NA
318	3	rs72711557	rs10494374	1	162630958	A	C	0.741823	1q23.3	0.8897	intronic	DDR2	NA	NA	NA
319	3	rs72711557	rs10799856	1	162626570	C	T	0.741823	1q23.3	0.8897	intronic	DDR2	NA	NA	NA
320	3	rs72711557	rs10799857	1	162628852	A	G	0.741823	1q23.3	0.8897	intronic	DDR2	NA	NA	NA
321	3	rs72711557	rs10799858	1	162630279	G	A	0.741823	1q23.3	0.8897	intronic	DDR2	NA	NA	NA
322	3	rs72711557	rs10799859	1	162630508	A	G	0.741823	1q23.3	0.8897	intronic	DDR2	NA	NA	NA
323	3	rs72711557	rs10799860	1	162630572	A	G	0.741823	1q23.3	0.8897	intronic	DDR2	NA	NA	NA
324	3	rs72711557	rs10917583	1	162630894	C	T	0.741823	1q23.3	0.8897	intronic	DDR2	NA	NA	NA
325	3	rs72711557	rs6692297	1	162624584	T	C	0.741823	1q23.3	0.8897	intronic	DDR2	NA	NA	NA
326	3	rs72711557	rs6700589	1	162628146	A	G	0.741823	1q23.3	0.8897	intronic	DDR2	NA	NA	NA
327	3	rs72711557	rs7411405	1	162626910	G	A	0.741823	1q23.3	0.8897	intronic	DDR2	NA	NA	NA
328	3	rs72711557	rs7554982	1	162632273	A	G	0.741823	1q23.3	0.8897	intronic	DDR2	NA	NA	NA
329	3	rs72711557	rs988383	1	162625756	C	T	0.741823	1q23.3	0.8897	intronic	DDR2	NA	NA	NA
330	3	rs72711557	rs992372	1	162626193	C	T	0.741823	1q23.3	0.8897	intronic	DDR2	NA	NA	NA
331	3	rs72711557	rs992373	1	162626200	A	G	0.741823	1q23.3	0.8897	intronic	DDR2	NA	NA	NA
332	3	rs72711557	rs6694717	1	162623404	G	T	0.731537	1q23.3	0.8907	intronic	DDR2	NA	NA	NA
333	3	rs72711557	rs7415775	1	162626791	C	G	0.731537	1q23.3	0.8907	intronic	DDR2	NA	NA	NA
334	3	rs72711557	rs16843630	1	162670043	A	G	0.694734	1q23.3	0.1362	intronic	DDR2	NA	NA	NA
335	3	rs72711557	rs17486566	1	162670464	A	G	0.678661	1q23.3	0.1362	intronic	DDR2	NA	NA	NA
336	3	rs72711557	rs17433710	1	162672011	T	C	0.66465	1q23.3	0.1332	intronic	DDR2	NA	NA	NA
337	3	rs72711557	rs10917582	1	162626640	A	T	0.654891	1q23.3	0.8976	intronic	DDR2	NA	NA	NA
338	3	rs72711557	rs369768869	1	162628619	A	AAATAAATAAATAAATAAATAAATAAAT	0.634915	1q23.3	0.8738	intronic	DDR2	NA	NA	NA
339	3	rs72711557	rs1510311	1	162695986	A	G	0.580075	1q23.3	0.0835	intronic	DDR2	NA	NA	NA
340	3	rs72711557	rs16844113	1	162696682	T	C	0.580075	1q23.3	0.0835	intronic	DDR2	NA	NA	NA
341	3	rs72711557	rs61811971	1	162649626	A	T	0.57418	1q23.3	0.0845	intronic	DDR2	NA	NA	NA
342	3	rs72711557	rs61811972	1	162649681	T	G	0.57418	1q23.3	0.0845	intronic	DDR2	NA	NA	NA
343	3	rs72711557	rs72709725	1	162648208	A	G	0.57418	1q23.3	0.0845	intronic	DDR2	NA	NA	NA
344	3	rs72711557	rs116317240	1	162699532	A	T	0.571171	1q23.3	0.0845	intronic	DDR2	NA	NA	NA
345	3	rs72711557	rs72711581	1	162700037	A	G	0.571171	1q23.3	0.0845	intronic	DDR2	NA	NA	NA
346	3	rs72711557	rs61811970	1	162646718	A	G	0.565617	1q23.3	0.0855	intronic	DDR2	NA	NA	NA
347	3	rs72711557	rs61811976	1	162654724	A	C	0.564804	1q23.3	0.0835	intronic	DDR2	NA	NA	NA
348	3	rs72711557	rs61811288	1	162643625	A	C	0.556265	1q23.3	0.0845	intronic	DDR2	NA	NA	NA
349	3	rs72711557	rs61811289	1	162644714	C	T	0.556265	1q23.3	0.0845	intronic	DDR2	NA	NA	NA
350	3	rs72711557	rs10494373	1	162619362	A	C	0.529402	1q23.3	0.0835	intronic	DDR2	NA	NA	NA
351	3	rs72711557	rs17472625	1	162618802	T	C	0.529402	1q23.3	0.0835	intronic	DDR2	NA	NA	NA
352	3	rs72711557	rs61810405	1	162605800	A	G	0.529402	1q23.3	0.0835	intronic	DDR2	NA	NA	NA
353	3	rs72711557	rs61810406	1	162606912	G	C	0.529402	1q23.3	0.0835	intronic	DDR2	NA	NA	NA
354	3	rs72711557	rs61810407	1	162607734	A	G	0.529402	1q23.3	0.0835	intronic	DDR2	NA	NA	NA
355	3	rs72711557	rs61810412	1	162620973	T	A	0.529402	1q23.3	0.0835	intronic	DDR2	NA	NA	NA
356	3	rs72711557	rs61810411	1	162619723	C	T	0.521286	1q23.3	0.0845	intronic	DDR2	NA	NA	NA
357	3	rs72711557	rs61810413	1	162622190	C	T	0.521286	1q23.3	0.0845	intronic	DDR2	NA	NA	NA
358	3	rs72711557	rs61811282	1	162623303	G	C	0.521286	1q23.3	0.0845	intronic	DDR2	NA	NA	NA
359	3	rs72711557	rs61811285	1	162634486	G	A	0.521286	1q23.3	0.0845	intronic	DDR2	NA	NA	NA
360	3	rs72711557	rs61811284	1	162626779	T	C	0.51213	1q23.3	0.0835	intronic	DDR2	NA	NA	NA
361	3	rs72711557	rs17432190	1	162611059	T	C	0.507565	1q23.3	0.0815	intronic	DDR2	NA	NA	NA
362	4	rs10793726	rs10793726	1	205175420	G	T	1	1q32.1	0.828	intronic	DSTYK	NA	NA	NA
363	4	rs10793726	rs1172112	1	205232814	G	A	0.728252	1q32.1	0.8668	intronic	TMCC2	NA	NA	NA
364	4	rs10793726	rs10900458	1	205147584	C	G	0.686763	1q32.1	0.8728	intronic	DSTYK	NA	NA	NA
365	4	rs10793726	rs12023022	1	205143370	A	C	0.686763	1q32.1	0.8728	intronic	DSTYK	NA	NA	NA
366	4	rs10793726	rs2369634	1	205157903	G	A	0.686763	1q32.1	0.8728	intronic	DSTYK	NA	NA	NA
367	4	rs10793726	rs34428789	1	205163688	TA	T	0.686763	1q32.1	0.8728	intronic	DSTYK	NA	NA	NA
368	4	rs10793726	rs3851286	1	205153517	C	T	0.686763	1q32.1	0.8728	intronic	DSTYK	NA	NA	NA
369	4	rs10793726	rs10793727	1	205199200	A	G	0.680617	1q32.1	0.8738	intronic	TMCC2	NA	NA	Mean platelet volume
370	4	rs10793726	rs1668874	1	205235781	A	G	0.680617	1q32.1	0.8738	intronic	TMCC2	NA	NA	NA
371	4	rs10793726	rs896322	1	205209745	A	G	0.680617	1q32.1	0.8738	intronic	TMCC2	NA	NA	Mean platelet volume
372	4	rs10793726	rs10631913	1	205131059	G	GAC	0.670413	1q32.1	0.8708	intronic	DSTYK	NA	NA	NA
373	4	rs10793726	rs6684220	1	205132378	A	G	0.670413	1q32.1	0.8708	intronic	DSTYK	NA	NA	NA
374	4	rs10793726	rs7536494	1	205162434	C	G	0.663694	1q32.1	0.8698	intronic	DSTYK	NA	NA	NA
375	4	rs10793726	rs896321	1	205257156	C	G	0.658144	1q32.1	0.1272	intergenic	NUAK2	NA	NA	NA
376	4	rs10793726	rs34797971	1	205122827	A	ACTTTCTTT	0.656268	1q32.1	0.8708	intronic	DSTYK	NA	NA	NA
377	4	rs10793726	rs1172122	1	205261174	T	C	0.652059	1q32.1	0.1262	intergenic	NUAK2	NA	NA	NA
378	4	rs10793726	rs1172123	1	205261427	C	G	0.652059	1q32.1	0.1262	intergenic	NUAK2	NA	NA	Platelet count
379	4	rs10793726	rs12728202	1	205124544	T	C	0.648238	1q32.1	0.8678	intronic	DSTYK	NA	NA	NA
380	4	rs10793726	rs10900466	1	205158242	C	T	0.642308	1q32.1	0.8668	intronic	DSTYK	NA	NA	NA
381	4	rs10793726	rs11240374	1	205136928	T	C	0.642308	1q32.1	0.8668	intronic	DSTYK	NA	NA	NA
382	4	rs10793726	rs12137432	1	205183288	A	G	0.642308	1q32.1	0.8668	intergenic	DSTYK	NA	NA	NA
383	4	rs10793726	rs2887527	1	205139804	A	G	0.642308	1q32.1	0.8668	intronic	DSTYK	NA	NA	NA
384	4	rs10793726	rs11240396	1	205205081	T	C	0.636215	1q32.1	0.8678	intronic	TMCC2	NA	NA	Nevus count or cutaneous melanoma
385	4	rs10793726	rs1172141	1	205212268	C	T	0.636215	1q32.1	0.8678	intronic	TMCC2	NA	NA	NA
386	4	rs10793726	rs1172155	1	205220241	T	C	0.636215	1q32.1	0.8678	intronic	TMCC2	NA	NA	NA
387	4	rs10793726	rs6593929	1	205157108	A	G	0.636215	1q32.1	0.8678	intronic	DSTYK	NA	NA	NA
388	4	rs10793726	rs10900449	1	205095407	T	C	0.627662	1q32.1	0.8648	intergenic	RBBP5	NA	NA	NA
389	4	rs10793726	rs10900451	1	205106282	A	G	0.627662	1q32.1	0.8648	intergenic	DSTYK	NA	NA	NA
390	4	rs10793726	rs11240368	1	205110929	T	C	0.627662	1q32.1	0.8648	downstream	DSTYK	NA	NA	NA
391	4	rs10793726	rs11240371	1	205123021	C	T	0.627662	1q32.1	0.8648	intronic	DSTYK	NA	NA	NA
392	4	rs10793726	rs2095854	1	205092845	G	A	0.627662	1q32.1	0.8648	intergenic	RBBP5	NA	NA	NA
393	4	rs10793726	rs2369645	1	205108551	A	G	0.627662	1q32.1	0.8648	intergenic	DSTYK	NA	NA	NA
394	4	rs10793726	rs3851291	1	205103409	T	C	0.627662	1q32.1	0.8648	intergenic	DSTYK	NA	NA	NA
395	4	rs10793726	rs3851292	1	205103462	A	G	0.627662	1q32.1	0.8648	intergenic	DSTYK	NA	NA	NA
396	4	rs10793726	rs3902193	1	205110917	C	A	0.627662	1q32.1	0.8648	downstream	DSTYK	NA	NA	NA
397	4	rs10793726	rs4950982	1	205078247	T	C	0.627662	1q32.1	0.8648	intronic	RBBP5	NA	NA	NA
398	4	rs10793726	rs6700182	1	205092374	A	G	0.627662	1q32.1	0.8648	intergenic	RBBP5	NA	NA	NA
399	4	rs10793726	rs6703574	1	205121548	A	G	0.627662	1q32.1	0.8648	intronic	DSTYK	NA	NA	NA
400	4	rs10793726	rs34134274	1	205188495	CT	C	0.617945	1q32.1	0.8579	intergenic	DSTYK	NA	NA	NA
401	4	rs10793726	rs138787507	1	205250219	A	AAAAC	0.597379	1q32.1	0.1352	intergenic	TMCC2	NA	NA	NA
402	4	rs10793726	rs3753847	1	205014539	T	C	0.594015	1q32.1	0.826	intronic	CNTN2	NA	NA	NA
403	4	rs10793726	rs372105635	1	205054861	C	CAAA	0.592441	1q32.1	0.841	downstream	RBBP5	NA	NA	NA
404	4	rs10793726	rs4951166	1	205040228	A	G	0.581367	1q32.1	0.8559	intronic	CNTN2	NA	NA	NA
405	4	rs10793726	rs9651227	1	205050775	A	G	0.581367	1q32.1	0.8559	intergenic	TMEM81	NA	NA	NA
406	4	rs10793726	rs10900444	1	205044416	C	A	0.579	1q32.1	0.8559	UTR3	CNTN2	NA	NA	NA
407	4	rs10793726	rs7541409	1	205124797	T	A	0.572554	1q32.1	0.8549	intronic	DSTYK	NA	NA	NA
408	4	rs10793726	rs61060413	1	205053759	A	ACT	0.571034	1q32.1	0.8519	upstream	TMEM81	NA	NA	NA
409	4	rs10793726	rs5780268	1	205064498	GT	G	0.556291	1q32.1	0.8519	intronic	RBBP5	NA	NA	NA
410	4	rs10793726	rs10900443	1	205044354	G	A	0.555665	1q32.1	0.8489	UTR3	CNTN2	NA	NA	NA
411	4	rs10793726	rs4951168	1	205053219	C	T	0.555665	1q32.1	0.8489	exonic	TMEM81	nonsynonymous SNV	TMEM81:NM_203376:exon1:c.G230A:p.R77Q,	Blood protein levels
412	4	rs10793726	rs11337406	1	205099997	CT	C	0.554945	1q32.1	0.8598	intergenic	RBBP5	NA	NA	NA
413	4	rs10793726	rs7518906	1	205044866	G	C	0.549704	1q32.1	0.8499	UTR3	CNTN2	NA	NA	Protein quantitative trait loci
414	4	rs10793726	rs7523477	1	205048383	T	C	0.549704	1q32.1	0.8499	downstream	CNTN2	NA	NA	NA
415	4	rs10793726	rs11240365	1	205106030	C	A	0.546944	1q32.1	0.8499	intergenic	DSTYK	NA	NA	NA
416	4	rs10793726	rs12409915	1	205056476	T	C	0.546944	1q32.1	0.8499	UTR3	RBBP5	NA	NA	NA
417	4	rs10793726	rs2185686	1	205082325	C	T	0.546944	1q32.1	0.8499	intronic	RBBP5	NA	NA	NA
418	4	rs10793726	rs2197909	1	205055162	T	C	0.546944	1q32.1	0.8499	downstream	RBBP5	NA	NA	NA
419	4	rs10793726	rs4330974	1	205104550	T	C	0.546944	1q32.1	0.8499	intergenic	DSTYK	NA	NA	NA
420	4	rs10793726	rs4509642	1	205087294	C	A	0.546944	1q32.1	0.8499	intronic	RBBP5	NA	NA	NA
421	4	rs10793726	rs4950981	1	205075359	G	C	0.546944	1q32.1	0.8499	intronic	RBBP5	NA	NA	Lung function (FEV1/FVC)
422	4	rs10793726	rs6683762	1	205074018	T	C	0.546944	1q32.1	0.8499	intronic	RBBP5	NA	NA	NA
423	4	rs10793726	rs7537322	1	205055949	G	A	0.546944	1q32.1	0.8499	UTR3	RBBP5	NA	NA	NA
424	4	rs10793726	rs1817001	1	205064440	T	C	0.541068	1q32.1	0.8489	intronic	RBBP5	NA	NA	NA
425	4	rs10793726	rs74848951	1	205056844	T	TTA	0.541068	1q32.1	0.8489	UTR3	RBBP5	NA	NA	NA
426	4	rs10793726	rs10664521	1	205041487	A	ATGGG	0.538108	1q32.1	0.8479	intronic	CNTN2	NA	NA	NA
427	4	rs10793726	rs3753855	1	205040726	A	G	0.538108	1q32.1	0.8479	intronic	CNTN2	NA	NA	NA
428	4	rs10793726	rs551345214	1	205198281	TTGTG	T	0.535127	1q32.1	0.8499	intronic	TMCC2	NA	NA	NA
429	4	rs10793726	rs3820338	1	205040835	A	G	0.532203	1q32.1	0.8489	intronic	CNTN2	NA	NA	NA
430	4	rs10793726	rs9659978	1	205240913	A	G	0.527067	1q32.1	0.8976	intronic	TMCC2	NA	NA	Immature fraction of reticulocytes
431	4	rs10793726	rs2369633	1	205181062	T	C	0.524215	1q32.1	0.8956	upstream	DSTYK	NA	NA	Waist-to-hip ratio adjusted for BMI,Subcortical volume (MOSTest),Blond vs. brown/black hair color,Sex hormone-binding globulin levels,Hair color,Sex hormone-binding globulin levels adjusted for BMI,Cutaneous malignant melanoma
432	4	rs10793726	rs6593925	1	205100663	G	C	0.524215	1q32.1	0.8956	intergenic	RBBP5	NA	NA	White blood cell count
433	4	rs10793726	rs4950979	1	205052939	G	A	0.52284	1q32.1	0.84	exonic	TMEM81	synonymous SNV	TMEM81:NM_203376:exon1:c.C510T:p.L170L,	NA
434	4	rs10793726	rs1172134	1	205248032	A	G	0.521672	1q32.1	0.8986	intergenic	TMCC2	NA	NA	NA
435	4	rs10793726	rs17728	1	205241659	T	C	0.521672	1q32.1	0.8986	UTR3	TMCC2	NA	NA	Red cell distribution width
436	4	rs10793726	rs3851294	1	205130413	A	G	0.516096	1q32.1	0.8946	exonic	DSTYK	nonsynonymous SNV	DSTYK:NM_199462:exon7:c.T1921C:p.C641R,DSTYK:NM_015375:exon7:c.T1921C:p.C641R,	Waist-to-hip ratio adjusted for BMI,Triglycerides,Cutaneous melanoma or hair colour,Hair color,Waist-hip ratio,Waist-to-hip ratio adjusted for BMI (additive genetic model)
437	4	rs10793726	rs10736840	1	205061614	A	G	0.513882	1q32.1	0.841	intronic	RBBP5	NA	NA	NA
438	4	rs10793726	rs7536902	1	205059282	A	G	0.513882	1q32.1	0.841	intronic	RBBP5	NA	NA	NA
439	4	rs10793726	rs67653991	1	205123184	CGT	C	0.501837	1q32.1	0.7237	intronic	DSTYK	NA	NA	NA
440	4	rs10793726	rs12078075	1	205163798	G	A	0.500362	1q32.1	0.9026	intronic	DSTYK	NA	NA	Neutrophil count,Waist-hip ratio
441	5	rs9429893	rs9429893	1	206600992	A	G	1	1q32.1	0.5338	intronic	SRGAP2	NA	NA	NA
442	5	rs9429893	rs2244510	1	206595069	T	C	0.996157	1q32.1	0.5348	intronic	SRGAP2	NA	NA	NA
443	5	rs9429893	rs9430095	1	206593900	C	G	0.99234	1q32.1	0.5358	intronic	SRGAP2	NA	NA	Type 2 diabetes
444	5	rs9429893	rs202133962	1	206545086	AAAAG	A	0.973239	1q32.1	0.5288	intronic	SRGAP2	NA	NA	NA
445	5	rs9429893	rs201104981	1	206539007	G	C	0.973193	1q32.1	0.5328	intronic	SRGAP2	NA	NA	NA
446	5	rs9429893	rs2987936	1	206606078	G	C	0.965462	1q32.1	0.5368	intronic	SRGAP2	NA	NA	NA
447	5	rs9429893	rs150577546	1	206545443	C	T	0.946965	1q32.1	0.5278	intronic	SRGAP2	NA	NA	NA
448	5	rs9429893	rs80253033	1	206524255	A	G	0.920628	1q32.1	0.5209	intronic	SRGAP2	NA	NA	NA
449	5	rs9429893	rs523647	1	206537328	C	T	0.91986	1q32.1	0.4503	intronic	SRGAP2	NA	NA	NA
450	5	rs9429893	rs143644145	1	206522026	G	T	0.909328	1q32.1	0.4493	intronic	SRGAP2	NA	NA	NA
451	5	rs9429893	rs3849275	1	206605665	A	G	0.856758	1q32.1	0.4344	intronic	SRGAP2	NA	NA	NA
452	5	rs9429893	rs2297539	1	206603535	G	A	0.853747	1q32.1	0.4334	exonic	SRGAP2	unknown	UNKNOWN	NA
453	5	rs9429893	rs4845104	1	206609320	T	C	0.853747	1q32.1	0.4334	intronic	SRGAP2	NA	NA	NA
454	5	rs9429893	rs144449894	1	206543785	G	A	0.853383	1q32.1	0.4354	intronic	SRGAP2	NA	NA	NA
455	5	rs9429893	rs7522969	1	206552108	G	T	0.853383	1q32.1	0.4354	intronic	SRGAP2	NA	NA	NA
456	5	rs9429893	rs199673952	1	206545097	GA	G	0.850637	1q32.1	0.4394	intronic	SRGAP2	NA	NA	NA
457	5	rs9429893	rs61816842	1	206527930	A	G	0.845713	1q32.1	0.4354	intronic	SRGAP2	NA	NA	NA
458	5	rs9429893	rs149771416	1	206536890	T	C	0.804999	1q32.1	0.4334	intronic	SRGAP2	NA	NA	NA
459	5	rs9429893	rs199607206	1	206513621	CCT	C	0.781285	1q32.1	0.5547	intergenic	SRGAP2	NA	NA	NA
460	5	rs9429893	rs11120291	1	206616101	G	A	0.729997	1q32.1	0.5338	intronic	SRGAP2	NA	NA	NA
461	5	rs9429893	rs11120575	1	206626607	G	A	0.729997	1q32.1	0.5338	exonic	SRGAP2	unknown	UNKNOWN	NA
462	5	rs9429893	rs11579993	1	206618875	A	G	0.729997	1q32.1	0.5338	intronic	SRGAP2	NA	NA	NA
463	5	rs9429893	rs2336938	1	206618799	A	C	0.729997	1q32.1	0.5338	intronic	SRGAP2	NA	NA	Type 2 diabetes
464	5	rs9429893	rs963893	1	206625695	G	A	0.729997	1q32.1	0.5338	intronic	SRGAP2	NA	NA	NA
465	5	rs9429893	rs963894	1	206625429	G	A	0.729997	1q32.1	0.5338	intronic	SRGAP2	NA	NA	NA
466	5	rs9429893	rs10779631	1	206622288	C	T	0.726895	1q32.1	0.5268	intronic	SRGAP2	NA	NA	NA
467	5	rs9429893	rs11809494	1	206623866	C	T	0.726895	1q32.1	0.5268	intronic	SRGAP2	NA	NA	NA
468	5	rs9429893	rs2336939	1	206620173	A	T	0.726895	1q32.1	0.5268	intronic	SRGAP2	NA	NA	Lung function (FEV1/FVC)
469	5	rs9429893	rs3860302	1	206624643	C	G	0.726895	1q32.1	0.5268	intronic	SRGAP2	NA	NA	NA
470	5	rs9429893	rs4127124	1	206624362	A	C	0.726895	1q32.1	0.5268	intronic	SRGAP2	NA	NA	Asthma
471	5	rs9429893	rs61817176	1	206621028	A	C	0.724292	1q32.1	0.5318	intronic	SRGAP2	NA	NA	Type 2 diabetes
472	5	rs9429893	rs587711146	1	206624292	T	TAA	0.696506	1q32.1	0.5139	intronic	SRGAP2	NA	NA	NA
473	5	rs9429893	rs375849811	1	206513263	G	T	0.662548	1q32.1	0.508	intergenic	SRGAP2	NA	NA	NA
474	5	rs9429893	rs142548090	1	206576493	A	G	0.642313	1q32.1	0.3549	ncRNA_intronic	SRGAP2D	NA	NA	NA
475	5	rs9429893	rs12097303	1	206592250	G	C	0.640439	1q32.1	0.3539	intronic	SRGAP2	NA	NA	NA
476	5	rs9429893	rs4126752	1	206512359	A	G	0.609157	1q32.1	0.5348	intergenic	SRGAP2	NA	NA	NA
477	5	rs9429893	rs372362333	1	206622793	C	CT	0.592066	1q32.1	0.5149	intronic	SRGAP2	NA	NA	Asthma
478	5	rs9429893	rs59810844	1	206626875	G	C	0.583726	1q32.1	0.4732	intronic	SRGAP2	NA	NA	NA
479	5	rs9429893	rs2483058	1	206626828	C	G	0.56159	1q32.1	0.6143	intronic	SRGAP2	NA	NA	Cholesterol and Triglycerides
480	5	rs9429893	rs3813982	1	206629674	A	G	0.533363	1q32.1	0.4761	intronic	SRGAP2	NA	NA	NA
481	5	rs9429893	rs12565311	1	206631532	T	A	0.529211	1q32.1	0.4771	intronic	SRGAP2	NA	NA	NA
482	5	rs9429893	rs3849277	1	206633767	C	G	0.525703	1q32.1	0.4702	intronic	SRGAP2	NA	NA	NA
483	5	rs9429893	rs17433769	1	206637799	C	G	0.525563	1q32.1	0.4672	downstream	SRGAP2	NA	NA	NA
484	5	rs9429893	rs3813981	1	206636879	T	C	0.522762	1q32.1	0.4692	UTR3	SRGAP2	NA	NA	NA
485	5	rs9429893	rs11584629	1	206640860	C	T	0.512795	1q32.1	0.4642	intergenic	IKBKE	NA	NA	NA
486	6	rs4669784	rs4669784	2	12037968	C	T	1	2p25.1	0.3161	intergenic	MIR4262	NA	NA	NA
487	6	rs4669784	rs17605696	2	12039678	T	C	0.973118	2p25.1	0.3121	intergenic	MIR4262	NA	NA	NA
488	6	rs4669784	rs4669785	2	12038146	C	G	0.602129	2p25.1	0.2167	intergenic	MIR4262	NA	NA	NA
489	6	rs4669784	rs7572884	2	12040325	G	A	0.562199	2p25.1	0.2137	intergenic	MIR4262	NA	NA	NA
490	6	rs4669784	rs72775847	2	12043319	G	A	0.527892	2p25.1	0.2207	intergenic	MIR4262	NA	NA	NA
491	6	rs4669784	rs72775848	2	12043566	C	T	0.527892	2p25.1	0.2207	intergenic	MIR4262	NA	NA	NA
492	6	rs4669784	rs13413176	2	12047212	A	C	0.523161	2p25.1	0.2187	intergenic	MIR4262	NA	NA	NA
493	6	rs4669784	rs13413491	2	12047467	A	G	0.523161	2p25.1	0.2187	intergenic	MIR4262	NA	NA	NA
494	6	rs4669784	rs13413703	2	12047677	A	G	0.523161	2p25.1	0.2187	intergenic	MIR4262	NA	NA	NA
495	7	rs7562714	rs7562714	2	12898382	G	A	1	2p24.3	0.3738	intergenic	TRIB2	NA	NA	NA
496	7	rs7562714	rs12616457	2	12896713	G	A	1	2p24.3	0.3738	intergenic	TRIB2	NA	NA	NA
497	7	rs7562714	rs13011003	2	12901052	C	A	1	2p24.3	0.3738	intergenic	TRIB2	NA	NA	NA
498	7	rs7562714	rs2380453	2	12897291	C	G	1	2p24.3	0.3738	intergenic	TRIB2	NA	NA	NA
499	7	rs7562714	rs4669871	2	12901316	G	C	1	2p24.3	0.3738	intergenic	TRIB2	NA	NA	NA
500	7	rs7562714	rs5022058	2	12897548	C	G	0.996227	2p24.3	0.3748	intergenic	TRIB2	NA	NA	NA
501	7	rs7562714	rs144083925	2	12909539	T	TTTC	0.984821	2p24.3	0.3718	intergenic	TRIB2	NA	NA	NA
502	7	rs7562714	rs12619613	2	12933156	A	G	0.919191	2p24.3	0.3946	intergenic	TRIB2	NA	NA	NA
503	7	rs7562714	rs12621442	2	12934891	A	G	0.919191	2p24.3	0.3946	intergenic	TRIB2	NA	NA	NA
504	7	rs7562714	rs2194724	2	12942042	T	C	0.919191	2p24.3	0.3946	intergenic	TRIB2	NA	NA	NA
505	7	rs7562714	rs12623251	2	12951321	C	T	0.916216	2p24.3	0.3956	intergenic	TRIB2	NA	NA	NA
506	7	rs7562714	rs34846787	2	12948290	CT	C	0.916216	2p24.3	0.3956	intergenic	TRIB2	NA	NA	NA
507	7	rs7562714	rs4668787	2	12950612	A	G	0.916216	2p24.3	0.3956	intergenic	TRIB2	NA	NA	NA
508	7	rs7562714	rs10929830	2	12917172	G	A	0.915793	2p24.3	0.3956	intergenic	TRIB2	NA	NA	NA
509	7	rs7562714	rs113470064	2	12913015	C	CATAAATAAATAA	0.867401	2p24.3	0.4066	intergenic	TRIB2	NA	NA	NA
510	7	rs7562714	rs2059427	2	12893977	C	T	0.85708	2p24.3	0.3956	intergenic	TRIB2	NA	NA	Hemoglobin concentration
511	7	rs7562714	rs2059429	2	12892798	T	C	0.85708	2p24.3	0.3956	intergenic	TRIB2	NA	NA	NA
512	7	rs7562714	rs4668783	2	12893565	G	A	0.85708	2p24.3	0.3956	intergenic	TRIB2	NA	NA	NA
513	7	rs7562714	rs1469215	2	12886320	G	T	0.853722	2p24.3	0.3966	intergenic	TRIB2	NA	NA	NA
514	7	rs7562714	rs13016655	2	12877204	C	T	0.830046	2p24.3	0.4026	intronic	TRIB2	NA	NA	NA
515	7	rs7562714	rs2042566	2	12878668	C	T	0.830046	2p24.3	0.4026	intronic	TRIB2	NA	NA	NA
516	7	rs7562714	rs2042567	2	12878642	T	C	0.830046	2p24.3	0.4026	intronic	TRIB2	NA	NA	NA
517	7	rs7562714	rs34392899	2	12878223	A	C	0.830046	2p24.3	0.4026	intronic	TRIB2	NA	NA	NA
518	7	rs7562714	rs34694635	2	12878850	A	AG	0.830046	2p24.3	0.4026	intronic	TRIB2	NA	NA	NA
519	7	rs7562714	rs35002856	2	12878229	G	C	0.830046	2p24.3	0.4026	intronic	TRIB2	NA	NA	NA
520	7	rs7562714	rs4668781	2	12879655	C	T	0.830046	2p24.3	0.4026	intronic	TRIB2	NA	NA	NA
521	7	rs7562714	rs7422473	2	12878308	G	C	0.830046	2p24.3	0.4026	intronic	TRIB2	NA	NA	NA
522	7	rs7562714	rs58942008	2	12889030	A	AATT	0.824847	2p24.3	0.4036	intergenic	TRIB2	NA	NA	Neutrophil count
523	7	rs7562714	rs11687168	2	12876918	T	A	0.823207	2p24.3	0.4026	intronic	TRIB2	NA	NA	NA
524	7	rs7562714	rs58608717	2	12876590	T	TC	0.820359	2p24.3	0.4016	intronic	TRIB2	NA	NA	NA
525	7	rs7562714	rs12617714	2	12971271	A	G	0.817688	2p24.3	0.4145	intergenic	TRIB2	NA	NA	NA
526	7	rs7562714	rs4669883	2	12968580	C	T	0.816915	2p24.3	0.4145	intergenic	TRIB2	NA	NA	NA
527	7	rs7562714	rs72767642	2	12966578	C	G	0.816915	2p24.3	0.4145	intergenic	TRIB2	NA	NA	NA
528	7	rs7562714	rs4669884	2	12968885	C	T	0.814624	2p24.3	0.4155	intergenic	TRIB2	NA	NA	NA
529	7	rs7562714	rs4669875	2	12915867	G	C	0.788407	2p24.3	0.4354	intergenic	TRIB2	NA	NA	Hematocrit,Red blood cell count
530	7	rs7562714	rs59583273	2	12978959	G	A	0.749547	2p24.3	0.4414	intergenic	TRIB2	NA	NA	NA
531	7	rs7562714	rs4669886	2	12974244	A	G	0.748541	2p24.3	0.4414	intergenic	TRIB2	NA	NA	NA
532	7	rs7562714	rs730126	2	12891476	A	C	0.723327	2p24.3	0.4394	intergenic	TRIB2	NA	NA	Red blood cell count,Hemoglobin concentration
533	7	rs7562714	rs4669879	2	12942653	A	C	0.706123	2p24.3	0.4692	intergenic	TRIB2	NA	NA	Platelet count
534	7	rs7562714	rs6432335	2	12928971	T	G	0.706123	2p24.3	0.4692	intergenic	TRIB2	NA	NA	Neutrophil count
535	7	rs7562714	rs4669869	2	12898460	T	C	0.701529	2p24.3	0.4702	intergenic	TRIB2	NA	NA	Plateletcrit,Monocyte count
536	7	rs7562714	rs11345200	2	12979245	CA	C	0.685291	2p24.3	0.4314	intergenic	TRIB2	NA	NA	NA
537	7	rs7562714	rs12986645	2	12968213	G	A	0.666699	2p24.3	0.4722	intergenic	TRIB2	NA	NA	NA
538	7	rs7562714	rs4668785	2	12901531	G	A	0.661874	2p24.3	0.4841	intergenic	TRIB2	NA	NA	NA
539	7	rs7562714	rs2380452	2	12897058	T	A	0.651609	2p24.3	0.4871	intergenic	TRIB2	NA	NA	NA
540	7	rs7562714	rs3835944	2	12882822	ATC	A	0.647416	2p24.3	0.4851	UTR3	TRIB2	NA	NA	NA
541	7	rs7562714	rs1057001	2	12881778	T	A	0.645161	2p24.3	0.4861	UTR3	TRIB2	NA	NA	NA
542	7	rs7562714	rs35056165	2	12879187	A	G	0.645161	2p24.3	0.4861	intronic	TRIB2	NA	NA	NA
543	7	rs7562714	rs35143408	2	12879016	T	C	0.645161	2p24.3	0.4861	intronic	TRIB2	NA	NA	NA
544	7	rs7562714	rs71396741	2	12933991	AT	A	0.643457	2p24.3	0.497	intergenic	TRIB2	NA	NA	NA
545	7	rs7562714	rs35330522	2	12877060	G	A	0.642548	2p24.3	0.4911	intronic	TRIB2	NA	NA	Platelet count
546	7	rs7562714	rs890074	2	12910084	G	A	0.608096	2p24.3	0.506	intergenic	TRIB2	NA	NA	Heel bone mineral density
547	7	rs7562714	rs890075	2	12910044	T	C	0.608096	2p24.3	0.506	intergenic	TRIB2	NA	NA	NA
548	7	rs7562714	rs11289193	2	12910412	TA	T	0.603287	2p24.3	0.5089	intergenic	TRIB2	NA	NA	NA
549	7	rs7562714	rs10200958	2	12919215	C	T	0.602617	2p24.3	0.5099	intergenic	TRIB2	NA	NA	NA
550	7	rs7562714	rs10572346	2	12921685	CATAA	C	0.602617	2p24.3	0.5099	intergenic	TRIB2	NA	NA	NA
551	7	rs7562714	rs10929831	2	12924836	A	G	0.602617	2p24.3	0.5099	intergenic	TRIB2	NA	NA	NA
552	7	rs7562714	rs1465488	2	12938285	G	A	0.602617	2p24.3	0.5099	intergenic	TRIB2	NA	NA	NA
553	7	rs7562714	rs1863176	2	12931092	G	C	0.602617	2p24.3	0.5099	intergenic	TRIB2	NA	NA	White blood cell count
554	7	rs7562714	rs2113817	2	12940962	C	A	0.602617	2p24.3	0.5099	intergenic	TRIB2	NA	NA	NA
555	7	rs7562714	rs2161996	2	12917543	A	T	0.602617	2p24.3	0.5099	intergenic	TRIB2	NA	NA	NA
556	7	rs7562714	rs4669873	2	12914541	A	G	0.602617	2p24.3	0.5099	intergenic	TRIB2	NA	NA	NA
557	7	rs7562714	rs4669874	2	12915120	T	C	0.602617	2p24.3	0.5099	intergenic	TRIB2	NA	NA	NA
558	7	rs7562714	rs4669878	2	12925909	G	A	0.602617	2p24.3	0.5099	intergenic	TRIB2	NA	NA	NA
559	7	rs7562714	rs4669880	2	12942671	A	G	0.602617	2p24.3	0.5099	intergenic	TRIB2	NA	NA	NA
560	7	rs7562714	rs6432328	2	12921774	C	G	0.602617	2p24.3	0.5099	intergenic	TRIB2	NA	NA	NA
561	7	rs7562714	rs6432329	2	12923930	G	C	0.602617	2p24.3	0.5099	intergenic	TRIB2	NA	NA	NA
562	7	rs7562714	rs6432332	2	12924346	A	G	0.602617	2p24.3	0.5099	intergenic	TRIB2	NA	NA	NA
563	7	rs7562714	rs6432334	2	12928927	T	G	0.602617	2p24.3	0.5099	intergenic	TRIB2	NA	NA	NA
564	7	rs7562714	rs6751136	2	12926982	T	C	0.602617	2p24.3	0.5099	intergenic	TRIB2	NA	NA	NA
565	7	rs7562714	rs7580835	2	12938819	G	A	0.602617	2p24.3	0.5099	intergenic	TRIB2	NA	NA	NA
566	7	rs7562714	rs7581972	2	12916919	T	C	0.602617	2p24.3	0.5099	intergenic	TRIB2	NA	NA	White blood cell count
567	7	rs7562714	rs78687949	2	12916086	T	TAAG	0.602617	2p24.3	0.5099	intergenic	TRIB2	NA	NA	NA
568	7	rs7562714	rs9287748	2	12917414	C	T	0.602617	2p24.3	0.5099	intergenic	TRIB2	NA	NA	NA
569	7	rs7562714	rs10175345	2	12951414	T	G	0.601962	2p24.3	0.5109	intergenic	TRIB2	NA	NA	NA
570	7	rs7562714	rs11431051	2	12958646	C	CA	0.601962	2p24.3	0.5109	intergenic	TRIB2	NA	NA	NA
571	7	rs7562714	rs12692486	2	12948146	T	C	0.601962	2p24.3	0.5109	intergenic	TRIB2	NA	NA	NA
572	7	rs7562714	rs13000123	2	12954826	C	T	0.601962	2p24.3	0.5109	intergenic	TRIB2	NA	NA	NA
573	7	rs7562714	rs1469216	2	12950945	A	T	0.601962	2p24.3	0.5109	intergenic	TRIB2	NA	NA	NA
574	7	rs7562714	rs1469217	2	12950124	T	C	0.601962	2p24.3	0.5109	intergenic	TRIB2	NA	NA	White blood cell count
575	7	rs7562714	rs1469218	2	12950092	C	G	0.601962	2p24.3	0.5109	intergenic	TRIB2	NA	NA	NA
576	7	rs7562714	rs1544851	2	12955898	C	T	0.601962	2p24.3	0.5109	intergenic	TRIB2	NA	NA	NA
577	7	rs7562714	rs1544852	2	12955849	T	C	0.601962	2p24.3	0.5109	intergenic	TRIB2	NA	NA	NA
578	7	rs7562714	rs1544853	2	12955770	A	C	0.601962	2p24.3	0.5109	intergenic	TRIB2	NA	NA	NA
579	7	rs7562714	rs1544855	2	12955587	C	G	0.601962	2p24.3	0.5109	intergenic	TRIB2	NA	NA	NA
580	7	rs7562714	rs201757987	2	12954800	A	C	0.601962	2p24.3	0.5109	intergenic	TRIB2	NA	NA	NA
581	7	rs7562714	rs2113811	2	12952494	A	G	0.601962	2p24.3	0.5109	intergenic	TRIB2	NA	NA	NA
582	7	rs7562714	rs2113815	2	12951705	G	A	0.601962	2p24.3	0.5109	intergenic	TRIB2	NA	NA	NA
583	7	rs7562714	rs4583433	2	12949571	G	T	0.601962	2p24.3	0.5109	intergenic	TRIB2	NA	NA	NA
584	7	rs7562714	rs4668788	2	12953685	A	T	0.601962	2p24.3	0.5109	intergenic	TRIB2	NA	NA	NA
585	7	rs7562714	rs4668789	2	12954404	G	A	0.601962	2p24.3	0.5109	intergenic	TRIB2	NA	NA	NA
586	7	rs7562714	rs4668791	2	12954630	C	G	0.601962	2p24.3	0.5109	intergenic	TRIB2	NA	NA	NA
587	7	rs7562714	rs4668792	2	12959810	C	T	0.601962	2p24.3	0.5109	intergenic	TRIB2	NA	NA	NA
588	7	rs7562714	rs4669881	2	12950662	G	A	0.601962	2p24.3	0.5109	intergenic	TRIB2	NA	NA	NA
589	7	rs7562714	rs4669882	2	12954485	C	T	0.601962	2p24.3	0.5109	intergenic	TRIB2	NA	NA	NA
590	7	rs7562714	rs6432336	2	12951950	G	A	0.601962	2p24.3	0.5109	intergenic	TRIB2	NA	NA	NA
591	7	rs7562714	rs6730819	2	12951196	C	T	0.601962	2p24.3	0.5109	intergenic	TRIB2	NA	NA	NA
592	7	rs7562714	rs6736328	2	12948372	A	C	0.601962	2p24.3	0.5109	intergenic	TRIB2	NA	NA	NA
593	7	rs7562714	rs6751241	2	12957120	T	C	0.601962	2p24.3	0.5109	intergenic	TRIB2	NA	NA	NA
594	7	rs7562714	rs72449115	2	12954793	AATT	A	0.601962	2p24.3	0.5109	intergenic	TRIB2	NA	NA	NA
595	7	rs7562714	rs732805	2	12948901	G	A	0.601962	2p24.3	0.5109	intergenic	TRIB2	NA	NA	NA
596	7	rs7562714	rs7586442	2	12957620	C	G	0.601962	2p24.3	0.5109	intergenic	TRIB2	NA	NA	NA
597	7	rs7562714	rs7586563	2	12957754	C	T	0.601962	2p24.3	0.5109	intergenic	TRIB2	NA	NA	NA
598	7	rs7562714	rs7597914	2	12952193	A	G	0.601962	2p24.3	0.5109	intergenic	TRIB2	NA	NA	NA
599	7	rs7562714	rs7598770	2	12956329	T	C	0.601962	2p24.3	0.5109	intergenic	TRIB2	NA	NA	NA
600	7	rs7562714	rs7599695	2	12957361	A	G	0.601962	2p24.3	0.5109	intergenic	TRIB2	NA	NA	NA
601	7	rs7562714	rs7601980	2	12949773	G	C	0.601962	2p24.3	0.5109	intergenic	TRIB2	NA	NA	NA
602	7	rs7562714	rs2113812	2	12951779	A	G	0.601322	2p24.3	0.5119	intergenic	TRIB2	NA	NA	Lymphocyte counts
603	7	rs7562714	rs2113813	2	12951767	C	T	0.601322	2p24.3	0.5119	intergenic	TRIB2	NA	NA	NA
604	7	rs7562714	rs2113814	2	12951752	C	T	0.601322	2p24.3	0.5119	intergenic	TRIB2	NA	NA	Lymphocyte counts,Monocyte count
605	7	rs7562714	rs6432330	2	12924103	G	A	0.600586	2p24.3	0.5109	intergenic	TRIB2	NA	NA	NA
606	7	rs7562714	rs6432331	2	12924111	A	G	0.600586	2p24.3	0.5109	intergenic	TRIB2	NA	NA	NA
607	7	rs7562714	rs10929832	2	12955682	C	T	0.599939	2p24.3	0.5119	intergenic	TRIB2	NA	NA	NA
608	7	rs7562714	rs1544854	2	12955673	C	G	0.599939	2p24.3	0.5119	intergenic	TRIB2	NA	NA	NA
609	7	rs7562714	rs10179809	2	12962585	C	A	0.598563	2p24.3	0.5119	intergenic	TRIB2	NA	NA	NA
610	7	rs7562714	rs4668790	2	12954588	T	A	0.596823	2p24.3	0.5099	intergenic	TRIB2	NA	NA	NA
611	7	rs7562714	rs6432337	2	12956675	C	T	0.595555	2p24.3	0.5119	intergenic	TRIB2	NA	NA	NA
612	7	rs7562714	rs13020178	2	12978463	G	A	0.592031	2p24.3	0.5109	intergenic	TRIB2	NA	NA	Electrocardiogram morphology (amplitude at temporal datapoints)
613	7	rs7562714	rs71450364	2	12930330	G	T	0.591647	2p24.3	0.2972	intergenic	TRIB2	NA	NA	Hemoglobin
614	7	rs7562714	rs11329589	2	12966070	GA	G	0.591384	2p24.3	0.5119	intergenic	TRIB2	NA	NA	NA
615	7	rs7562714	rs11685678	2	12953264	G	A	0.588651	2p24.3	0.2982	intergenic	TRIB2	NA	NA	NA
616	7	rs7562714	rs950612	2	12990034	G	C	0.58809	2p24.3	0.3588	intergenic	TRIB2	NA	NA	NA
617	7	rs7562714	rs537099749	2	12944661	T	TA	0.587255	2p24.3	0.507	intergenic	TRIB2	NA	NA	NA
618	7	rs7562714	rs1879542	2	12988761	T	G	0.582583	2p24.3	0.3608	intergenic	TRIB2	NA	NA	NA
619	7	rs7562714	rs10194305	2	12962365	T	A	0.581103	2p24.3	0.5099	intergenic	TRIB2	NA	NA	NA
620	7	rs7562714	rs12465149	2	12994394	C	T	0.574681	2p24.3	0.3618	intergenic	TRIB2	NA	NA	NA
621	7	rs7562714	rs11683058	2	13009277	C	T	0.569473	2p24.3	0.3748	intergenic	LOC100506474	NA	NA	NA
622	7	rs7562714	rs2059426	2	12894127	T	A	0.566403	2p24.3	0.5129	intergenic	TRIB2	NA	NA	NA
623	7	rs7562714	rs2113818	2	12890860	T	C	0.563021	2p24.3	0.5189	intergenic	TRIB2	NA	NA	Optic cup area
624	7	rs7562714	rs12617202	2	13004667	C	T	0.559998	2p24.3	0.3767	intergenic	LOC100506474	NA	NA	NA
625	7	rs7562714	rs6761288	2	12927079	G	A	0.556232	2p24.3	0.5368	intergenic	TRIB2	NA	NA	NA
626	7	rs7562714	rs114596947	2	13005784	T	C	0.556045	2p24.3	0.3757	intergenic	LOC100506474	NA	NA	NA
627	7	rs7562714	rs6719434	2	12862905	T	C	0.554674	2p24.3	0.2833	intronic	TRIB2	NA	NA	NA
628	7	rs7562714	rs67289685	2	12862788	CAT	C	0.554674	2p24.3	0.2833	intronic	TRIB2	NA	NA	NA
629	7	rs7562714	rs2278117	2	12863770	G	A	0.552829	2p24.3	0.2823	intronic	TRIB2	NA	NA	NA
630	7	rs7562714	rs6717278	2	12884066	A	G	0.549555	2p24.3	0.5288	intergenic	TRIB2	NA	NA	NA
631	7	rs7562714	rs1974923	2	12887702	T	C	0.547676	2p24.3	0.5298	intergenic	TRIB2	NA	NA	NA
632	7	rs7562714	rs1357059	2	12999532	C	A	0.54603	2p24.3	0.3718	intergenic	LOC100506474	NA	NA	NA
633	7	rs7562714	rs1521244	2	12996275	T	C	0.54603	2p24.3	0.3718	intergenic	LOC100506474	NA	NA	NA
634	7	rs7562714	rs72767675	2	13002498	C	G	0.54603	2p24.3	0.3718	intergenic	LOC100506474	NA	NA	NA
635	7	rs7562714	rs17465721	2	12962818	C	T	0.534248	2p24.3	0.3221	intergenic	TRIB2	NA	NA	NA
636	7	rs7562714	rs10192149	2	12962678	A	G	0.526777	2p24.3	0.5427	intergenic	TRIB2	NA	NA	Heel bone mineral density
637	7	rs7562714	rs72493346	2	12994621	G	A	0.52596	2p24.3	0.3867	intergenic	TRIB2	NA	NA	NA
638	7	rs7562714	rs10164960	2	12965159	G	A	0.521589	2p24.3	0.5417	intergenic	TRIB2	NA	NA	NA
639	7	rs7562714	rs10186351	2	12964428	C	T	0.521589	2p24.3	0.5417	intergenic	TRIB2	NA	NA	NA
640	7	rs7562714	rs10198628	2	12964497	A	G	0.521589	2p24.3	0.5417	intergenic	TRIB2	NA	NA	Pericardial adipose tissue adjusted for height and weight,Pericardial fat
641	7	rs7562714	rs10204312	2	12965413	T	C	0.521589	2p24.3	0.5417	intergenic	TRIB2	NA	NA	NA
642	7	rs7562714	rs12621238	2	12964066	T	C	0.521589	2p24.3	0.5417	intergenic	TRIB2	NA	NA	NA
643	7	rs7562714	rs10929833	2	12984999	T	C	0.519795	2p24.3	0.5427	intergenic	TRIB2	NA	NA	NA
644	7	rs7562714	rs12468536	2	12984962	G	A	0.519795	2p24.3	0.5427	intergenic	TRIB2	NA	NA	NA
645	7	rs7562714	rs12999821	2	12973540	A	G	0.519795	2p24.3	0.5427	intergenic	TRIB2	NA	NA	NA
646	7	rs7562714	rs2098823	2	12968025	C	A	0.519795	2p24.3	0.5427	intergenic	TRIB2	NA	NA	NA
647	7	rs7562714	rs34965366	2	12967203	GA	G	0.519795	2p24.3	0.5427	intergenic	TRIB2	NA	NA	NA
648	7	rs7562714	rs35607350	2	12971850	TA	T	0.519795	2p24.3	0.5427	intergenic	TRIB2	NA	NA	NA
649	7	rs7562714	rs35749220	2	12977672	T	TG	0.519795	2p24.3	0.5427	intergenic	TRIB2	NA	NA	NA
650	7	rs7562714	rs6732344	2	12984438	G	A	0.519795	2p24.3	0.5427	intergenic	TRIB2	NA	NA	NA
651	7	rs7562714	rs7572835	2	12966506	G	A	0.519795	2p24.3	0.5427	intergenic	TRIB2	NA	NA	NA
652	7	rs7562714	rs890070	2	12985129	G	T	0.519795	2p24.3	0.5427	intergenic	TRIB2	NA	NA	NA
653	7	rs7562714	rs2081407	2	12967884	C	G	0.519569	2p24.3	0.5437	intergenic	TRIB2	NA	NA	NA
654	7	rs7562714	rs6432341	2	12965814	C	G	0.519569	2p24.3	0.5437	intergenic	TRIB2	NA	NA	NA
655	7	rs7562714	rs10184321	2	12970372	A	C	0.518008	2p24.3	0.5437	intergenic	TRIB2	NA	NA	NA
656	7	rs7562714	rs4669888	2	12980514	A	G	0.518008	2p24.3	0.5437	intergenic	TRIB2	NA	NA	NA
657	7	rs7562714	rs4669889	2	12980591	T	C	0.518008	2p24.3	0.5437	intergenic	TRIB2	NA	NA	NA
658	7	rs7562714	rs6432340	2	12963117	T	C	0.515963	2p24.3	0.5427	intergenic	TRIB2	NA	NA	NA
659	7	rs7562714	rs7558700	2	12969893	C	G	0.515272	2p24.3	0.5497	intergenic	TRIB2	NA	NA	NA
660	7	rs7562714	rs7558818	2	12969972	C	T	0.515272	2p24.3	0.5497	intergenic	TRIB2	NA	NA	NA
661	7	rs7562714	rs7559029	2	12970155	C	A	0.515272	2p24.3	0.5497	intergenic	TRIB2	NA	NA	NA
662	7	rs7562714	rs7584581	2	12969987	G	C	0.515272	2p24.3	0.5497	intergenic	TRIB2	NA	NA	NA
663	7	rs7562714	rs10691738	2	13005795	T	TTC	0.507768	2p24.3	0.4195	intergenic	LOC100506474	NA	NA	NA
664	7	rs7562714	rs115312492	2	13005772	T	C	0.507768	2p24.3	0.4195	intergenic	LOC100506474	NA	NA	NA
665	7	rs7562714	rs116675274	2	13005776	C	T	0.507768	2p24.3	0.4195	intergenic	LOC100506474	NA	NA	NA
666	7	rs7562714	rs375778059	2	13005779	T	TC	0.507768	2p24.3	0.4195	intergenic	LOC100506474	NA	NA	NA
667	7	rs7562714	rs10929835	2	13010809	T	C	0.507378	2p24.3	0.3996	intergenic	LOC100506474	NA	NA	NA
668	7	rs7562714	rs13019538	2	12872712	C	T	0.503405	2p24.3	0.4761	intronic	TRIB2	NA	NA	NA
669	7	rs7562714	rs6747537	2	13000397	C	T	0.500593	2p24.3	0.3966	intergenic	LOC100506474	NA	NA	NA
670	8	rs2048047	rs2048047	2	28358981	C	T	1	2p23.2	0.2644	intronic	BABAM2	NA	NA	NA
671	8	rs2048047	rs10189434	2	28358751	C	T	0.995325	2p23.2	0.2654	intronic	BABAM2	NA	NA	Intraocular pressure
672	8	rs2048047	rs7581912	2	28357270	T	G	0.995325	2p23.2	0.2654	intronic	BABAM2	NA	NA	NA
673	8	rs2048047	rs56115343	2	28348484	T	C	0.990763	2p23.2	0.2664	intronic	BABAM2	NA	NA	NA
674	8	rs2048047	rs6712135	2	28351881	C	T	0.990763	2p23.2	0.2664	intronic	BABAM2	NA	NA	NA
675	8	rs2048047	rs11691530	2	28362318	C	G	0.990657	2p23.2	0.2664	intronic	BABAM2	NA	NA	NA
676	8	rs2048047	rs13384961	2	28361994	T	C	0.990657	2p23.2	0.2664	intronic	BABAM2	NA	NA	NA
677	8	rs2048047	rs13393848	2	28362014	G	A	0.990657	2p23.2	0.2664	intronic	BABAM2	NA	NA	NA
678	8	rs2048047	rs13431389	2	28360228	T	C	0.990657	2p23.2	0.2664	intronic	BABAM2	NA	NA	NA
679	8	rs2048047	rs17006576	2	28365914	G	A	0.990657	2p23.2	0.2664	intronic	BABAM2	NA	NA	Intraocular pressure
680	8	rs2048047	rs7559376	2	28368275	G	A	0.990657	2p23.2	0.2664	intronic	BABAM2	NA	NA	NA
681	8	rs2048047	rs7575930	2	28365664	C	T	0.990657	2p23.2	0.2664	intronic	BABAM2	NA	NA	NA
682	8	rs2048047	rs7579101	2	28357327	A	G	0.990657	2p23.2	0.2664	intronic	BABAM2	NA	NA	NA
683	8	rs2048047	rs7594162	2	28361461	A	G	0.990657	2p23.2	0.2664	intronic	BABAM2	NA	NA	NA
684	8	rs2048047	rs7606772	2	28361938	G	A	0.990657	2p23.2	0.2664	intronic	BABAM2	NA	NA	NA
685	8	rs2048047	rs6741499	2	28369436	C	T	0.986016	2p23.2	0.2674	intronic	BABAM2	NA	NA	Intraocular pressure
686	8	rs2048047	rs11689563	2	28357708	A	G	0.985862	2p23.2	0.2654	intronic	BABAM2	NA	NA	NA
687	8	rs2048047	rs6707054	2	28350220	C	T	0.921853	2p23.2	0.2515	intronic	BABAM2	NA	NA	NA
688	8	rs2048047	rs7585476	2	28350922	G	A	0.921853	2p23.2	0.2515	intronic	BABAM2	NA	NA	NA
689	8	rs2048047	rs7559383	2	28350743	C	T	0.912227	2p23.2	0.2535	intronic	BABAM2	NA	NA	NA
690	8	rs2048047	rs10165930	2	28383841	G	A	0.908593	2p23.2	0.2485	ncRNA_intronic	LOC100505736	NA	NA	NA
691	8	rs2048047	rs62139074	2	28383853	C	G	0.908593	2p23.2	0.2485	ncRNA_intronic	LOC100505736	NA	NA	NA
692	8	rs2048047	rs6726716	2	28381833	A	G	0.908593	2p23.2	0.2485	ncRNA_intronic	LOC100505736	NA	NA	NA
693	8	rs2048047	rs10211048	2	28411026	C	A	0.886048	2p23.2	0.2455	ncRNA_intronic	LOC100505736	NA	NA	NA
694	8	rs2048047	rs62139083	2	28412034	C	T	0.886048	2p23.2	0.2455	ncRNA_intronic	LOC100505736	NA	NA	NA
695	8	rs2048047	rs6749892	2	28407218	T	A	0.886048	2p23.2	0.2455	ncRNA_intronic	LOC100505736	NA	NA	NA
696	8	rs2048047	rs7586931	2	28403291	C	T	0.886048	2p23.2	0.2455	ncRNA_intronic	LOC100505736	NA	NA	NA
697	8	rs2048047	rs11684926	2	28416246	G	A	0.881823	2p23.2	0.2445	ncRNA_intronic	LOC100505736	NA	NA	NA
698	8	rs2048047	rs17006590	2	28389846	A	C	0.881823	2p23.2	0.2445	ncRNA_intronic	LOC100505736	NA	NA	NA
699	8	rs2048047	rs62139103	2	28418961	G	A	0.881823	2p23.2	0.2445	ncRNA_intronic	LOC100505736	NA	NA	NA
700	8	rs2048047	rs62139104	2	28419326	A	C	0.881823	2p23.2	0.2445	ncRNA_intronic	LOC100505736	NA	NA	NA
701	8	rs2048047	rs7572598	2	28417518	G	A	0.881823	2p23.2	0.2445	ncRNA_intronic	LOC100505736	NA	NA	NA
702	8	rs2048047	rs10207147	2	28400575	A	G	0.876908	2p23.2	0.2455	ncRNA_intronic	LOC100505736	NA	NA	NA
703	8	rs2048047	rs75697940	2	28397448	GA	G	0.876908	2p23.2	0.2455	ncRNA_intronic	LOC100505736	NA	NA	NA
704	8	rs2048047	rs7597455	2	28399210	G	A	0.876908	2p23.2	0.2455	ncRNA_intronic	LOC100505736	NA	NA	NA
705	8	rs2048047	rs2048048	2	28358962	G	A	0.785544	2p23.2	0.3201	intronic	BABAM2	NA	NA	NA
706	8	rs2048047	rs78120565	2	28412066	CA	C	0.716132	2p23.2	0.2773	ncRNA_intronic	LOC100505736	NA	NA	NA
707	8	rs2048047	rs144484983	2	28366011	A	AAT	0.62778	2p23.2	0.3608	intronic	BABAM2	NA	NA	NA
708	8	rs2048047	rs10209559	2	28322460	G	A	0.627194	2p23.2	0.3489	intronic	BABAM2	NA	NA	NA
709	8	rs2048047	rs58628925	2	28304979	GA	G	0.627194	2p23.2	0.3489	intronic	BABAM2	NA	NA	NA
710	8	rs2048047	rs77252308	2	28324709	TC	T	0.627194	2p23.2	0.3489	intronic	BABAM2	NA	NA	NA
711	8	rs2048047	rs13415164	2	28305663	C	T	0.624515	2p23.2	0.3499	intronic	BABAM2	NA	NA	NA
712	8	rs2048047	rs10186196	2	28327830	C	G	0.623669	2p23.2	0.3509	intronic	BABAM2	NA	NA	NA
713	8	rs2048047	rs11682011	2	28304061	G	A	0.621019	2p23.2	0.3519	intronic	BABAM2	NA	NA	NA
714	8	rs2048047	rs11679638	2	28319739	C	T	0.616694	2p23.2	0.3509	intronic	BABAM2	NA	NA	NA
715	8	rs2048047	rs3863	2	28319134	A	G	0.616694	2p23.2	0.3509	intronic	BABAM2	NA	NA	NA
716	8	rs2048047	rs6757405	2	28318916	C	T	0.616694	2p23.2	0.3509	intronic	BABAM2	NA	NA	NA
717	8	rs2048047	rs13428826	2	28344999	C	G	0.558474	2p23.2	0.1809	intronic	BABAM2	NA	NA	NA
718	8	rs2048047	rs10594441	2	28319244	CAA	C	0.546493	2p23.2	0.3847	intronic	BABAM2	NA	NA	NA
719	8	rs2048047	rs7558946	2	28320181	C	T	0.523091	2p23.2	0.4066	intronic	BABAM2	NA	NA	NA
720	8	rs2048047	rs13395259	2	28319296	C	T	0.521216	2p23.2	0.4085	intronic	BABAM2	NA	NA	NA
721	8	rs2048047	rs6705961	2	28325201	C	T	0.509828	2p23.2	0.4175	intronic	BABAM2	NA	NA	NA
722	8	rs2048047	rs570971927	2	28350675	C	CT	0.507184	2p23.2	0.172	intronic	BABAM2	NA	NA	NA
723	8	rs2048047	rs11363251	2	28301210	GC	G	0.500877	2p23.2	0.4245	intronic	BABAM2	NA	NA	NA
724	9	rs11126214	rs11126214	2	69272116	C	T	1	2p13.3	0.0934	intronic	ANTXR1	NA	NA	NA
725	9	rs11126214	rs12464309	2	69284111	G	T	0.761008	2p13.3	0.1193	intronic	ANTXR1	NA	NA	NA
726	9	rs11126214	rs6546476	2	69278768	C	T	0.75032	2p13.3	0.1223	intronic	ANTXR1	NA	NA	NA
727	9	rs11126214	rs4608564	2	69266804	C	T	0.672229	2p13.3	0.1372	intronic	ANTXR1	NA	NA	NA
728	9	rs11126214	rs67716344	2	69285234	C	T	0.666934	2p13.3	0.1103	intronic	ANTXR1	NA	NA	NA
729	9	rs11126214	rs11887395	2	69270926	G	A	0.651214	2p13.3	0.1362	intronic	ANTXR1	NA	NA	NA
730	9	rs11126214	rs4467309	2	69286921	C	T	0.593816	2p13.3	0.1481	intronic	ANTXR1	NA	NA	NA
731	9	rs11126214	rs6546477	2	69281345	C	A	0.587068	2p13.3	0.1272	intronic	ANTXR1	NA	NA	NA
732	9	rs11126214	rs7580085	2	69282900	C	A	0.587068	2p13.3	0.1272	intronic	ANTXR1	NA	NA	NA
733	9	rs11126214	rs6546478	2	69282132	C	T	0.581838	2p13.3	0.1282	intronic	ANTXR1	NA	NA	NA
734	9	rs11126214	rs4594480	2	69287998	G	A	0.574594	2p13.3	0.1461	intronic	ANTXR1	NA	NA	NA
735	9	rs11126214	rs11900784	2	69272496	A	T	0.570236	2p13.3	0.1471	intronic	ANTXR1	NA	NA	NA
736	9	rs11126214	rs10715120	2	69281312	AT	A	0.520337	2p13.3	0.169	intronic	ANTXR1	NA	NA	NA
737	9	rs11126214	rs10194009	2	69292290	G	A	0.509371	2p13.3	0.1243	intronic	ANTXR1	NA	NA	NA
738	9	rs11126214	rs4371390	2	69270066	T	C	0.506785	2p13.3	0.1779	intronic	ANTXR1	NA	NA	NA
739	10	rs10174596	rs10174596	2	120507425	T	C	1	2q14.2	0.2654	intergenic	PTPN4	NA	NA	NA
740	10	rs10174596	rs13401620	2	120513133	G	A	0.994947	2q14.2	0.2664	intergenic	PTPN4	NA	NA	Breast size
741	10	rs10174596	rs56258468	2	120517250	C	A	0.994947	2q14.2	0.2664	upstream	PTPN4	NA	NA	NA
742	10	rs10174596	rs57532200	2	120511096	T	G	0.994947	2q14.2	0.2664	intergenic	PTPN4	NA	NA	NA
743	10	rs10174596	rs10165049	2	120551996	G	A	0.938172	2q14.2	0.2783	intronic	PTPN4	NA	NA	NA
744	10	rs10174596	rs10189247	2	120551710	C	T	0.938172	2q14.2	0.2783	intronic	PTPN4	NA	NA	NA
745	10	rs10174596	rs11681963	2	120542815	G	A	0.938172	2q14.2	0.2783	intronic	PTPN4	NA	NA	NA
746	10	rs10174596	rs11683731	2	120550762	C	T	0.938172	2q14.2	0.2783	intronic	PTPN4	NA	NA	NA
747	10	rs10174596	rs11689531	2	120550829	A	G	0.938172	2q14.2	0.2783	intronic	PTPN4	NA	NA	NA
748	10	rs10174596	rs59423169	2	120547646	A	C	0.938172	2q14.2	0.2783	intronic	PTPN4	NA	NA	NA
749	10	rs10174596	rs7606911	2	120573539	C	T	0.938172	2q14.2	0.7217	intronic	PTPN4	NA	NA	NA
750	10	rs10174596	rs11675883	2	120563351	G	A	0.934082	2q14.2	0.2793	intronic	PTPN4	NA	NA	NA
751	10	rs10174596	rs4263120	2	120569153	A	G	0.934082	2q14.2	0.7207	intronic	PTPN4	NA	NA	NA
752	10	rs10174596	rs56303543	2	120556645	A	G	0.934082	2q14.2	0.2793	intronic	PTPN4	NA	NA	NA
753	10	rs10174596	rs13395536	2	120530301	G	A	0.933582	2q14.2	0.2793	intronic	PTPN4	NA	NA	NA
754	10	rs10174596	rs1982669	2	120539339	C	T	0.933582	2q14.2	0.2793	intronic	PTPN4	NA	NA	NA
755	10	rs10174596	rs34758597	2	120541593	G	GC	0.933582	2q14.2	0.2793	intronic	PTPN4	NA	NA	NA
756	10	rs10174596	rs56369236	2	120532588	T	A	0.933582	2q14.2	0.2793	intronic	PTPN4	NA	NA	NA
757	10	rs10174596	rs7561560	2	120530607	T	G	0.933582	2q14.2	0.2793	intronic	PTPN4	NA	NA	NA
758	10	rs10174596	rs6542549	2	120526832	T	A	0.929538	2q14.2	0.2803	intronic	PTPN4	NA	NA	NA
759	10	rs10174596	rs11682103	2	120519463	C	T	0.928057	2q14.2	0.2783	intronic	PTPN4	NA	NA	NA
760	10	rs10174596	rs10187919	2	120526296	C	T	0.924519	2q14.2	0.2793	intronic	PTPN4	NA	NA	NA
761	10	rs10174596	rs12468180	2	120732020	G	A	0.922181	2q14.2	0.2753	intronic	PTPN4	NA	NA	NA
762	10	rs10174596	rs13390087	2	120634645	G	A	0.922181	2q14.2	0.2753	intronic	PTPN4	NA	NA	NA
763	10	rs10174596	rs2289581	2	120703842	A	G	0.922181	2q14.2	0.7247	intronic	PTPN4	NA	NA	NA
764	10	rs10174596	rs368603510	2	120602212	C	G	0.922181	2q14.2	0.2753	intronic	PTPN4	NA	NA	NA
765	10	rs10174596	rs3768915	2	120620791	G	A	0.922181	2q14.2	0.2753	intronic	PTPN4	NA	NA	NA
766	10	rs10174596	rs4480992	2	120709317	G	T	0.922181	2q14.2	0.7247	intronic	PTPN4	NA	NA	NA
767	10	rs10174596	rs4533476	2	120691457	A	G	0.922181	2q14.2	0.7247	intronic	PTPN4	NA	NA	NA
768	10	rs10174596	rs55654325	2	120587103	T	G	0.922181	2q14.2	0.2753	intronic	PTPN4	NA	NA	NA
769	10	rs10174596	rs55729297	2	120604400	C	T	0.922181	2q14.2	0.2753	intronic	PTPN4	NA	NA	NA
770	10	rs10174596	rs57600516	2	120724898	G	A	0.922181	2q14.2	0.2753	intronic	PTPN4	NA	NA	NA
771	10	rs10174596	rs6542552	2	120690742	T	C	0.922181	2q14.2	0.7247	intronic	PTPN4	NA	NA	NA
772	10	rs10174596	rs7600358	2	120702972	T	A	0.922181	2q14.2	0.7247	intronic	PTPN4	NA	NA	NA
773	10	rs10174596	rs7604224	2	120595883	G	T	0.922181	2q14.2	0.2753	intronic	PTPN4	NA	NA	NA
774	10	rs10174596	rs10177641	2	120594031	C	T	0.918032	2q14.2	0.2763	intronic	PTPN4	NA	NA	NA
775	10	rs10174596	rs10185037	2	120642182	A	G	0.918032	2q14.2	0.2763	intronic	PTPN4	NA	NA	NA
776	10	rs10174596	rs10192742	2	120663617	C	G	0.918032	2q14.2	0.2763	intronic	PTPN4	NA	NA	NA
777	10	rs10174596	rs10201214	2	120649009	G	A	0.918032	2q14.2	0.2763	intronic	PTPN4	NA	NA	NA
778	10	rs10174596	rs10864989	2	120653794	A	T	0.918032	2q14.2	0.2763	intronic	PTPN4	NA	NA	NA
779	10	rs10174596	rs11689184	2	120695464	T	C	0.918032	2q14.2	0.7237	intronic	PTPN4	NA	NA	NA
780	10	rs10174596	rs11884248	2	120575178	C	G	0.918032	2q14.2	0.7237	intronic	PTPN4	NA	NA	NA
781	10	rs10174596	rs12464639	2	120667027	A	G	0.918032	2q14.2	0.2763	intronic	PTPN4	NA	NA	NA
782	10	rs10174596	rs13414116	2	120659035	C	T	0.918032	2q14.2	0.2763	intronic	PTPN4	NA	NA	NA
783	10	rs10174596	rs17049912	2	120643017	T	C	0.918032	2q14.2	0.2763	intronic	PTPN4	NA	NA	NA
784	10	rs10174596	rs2166439	2	120717644	T	C	0.918032	2q14.2	0.2763	intronic	PTPN4	NA	NA	NA
785	10	rs10174596	rs28728444	2	120606953	C	T	0.918032	2q14.2	0.2763	intronic	PTPN4	NA	NA	NA
786	10	rs10174596	rs3111718	2	120613388	A	T	0.918032	2q14.2	0.2763	intronic	PTPN4	NA	NA	NA
787	10	rs10174596	rs55658716	2	120670226	T	G	0.918032	2q14.2	0.2763	intronic	PTPN4	NA	NA	NA
788	10	rs10174596	rs60021522	2	120634767	A	AT	0.918032	2q14.2	0.2763	intronic	PTPN4	NA	NA	NA
789	10	rs10174596	rs6542550	2	120592580	A	G	0.918032	2q14.2	0.2763	intronic	PTPN4	NA	NA	NA
790	10	rs10174596	rs9308777	2	120692101	A	G	0.918032	2q14.2	0.7237	intronic	PTPN4	NA	NA	NA
791	10	rs10174596	rs949529	2	120617545	C	A	0.918032	2q14.2	0.2763	intronic	PTPN4	NA	NA	NA
792	10	rs10174596	rs11676058	2	120736882	T	C	0.917534	2q14.2	0.2763	UTR3	PTPN4	NA	NA	NA
793	10	rs10174596	rs7592284	2	120686247	A	T	0.917534	2q14.2	0.7237	intronic	PTPN4	NA	NA	NA
794	10	rs10174596	rs11689019	2	120629498	C	T	0.916737	2q14.2	0.2744	intronic	PTPN4	NA	NA	NA
795	10	rs10174596	rs2136835	2	120614041	T	G	0.916737	2q14.2	0.2744	intronic	PTPN4	NA	NA	NA
796	10	rs10174596	rs55824303	2	120603553	C	T	0.916737	2q14.2	0.2744	intronic	PTPN4	NA	NA	NA
797	10	rs10174596	rs78986663	2	120606427	G	A	0.916737	2q14.2	0.2744	intronic	PTPN4	NA	NA	NA
798	10	rs10174596	rs6716460	2	120592915	C	T	0.913432	2q14.2	0.2773	intronic	PTPN4	NA	NA	NA
799	10	rs10174596	rs6732703	2	120672255	T	A	0.913432	2q14.2	0.2773	intronic	PTPN4	NA	NA	NA
800	10	rs10174596	rs55744502	2	120677523	C	G	0.912915	2q14.2	0.2773	intronic	PTPN4	NA	NA	NA
801	10	rs10174596	rs72426989	2	120682302	GTTTC	G	0.907087	2q14.2	0.2744	intronic	PTPN4	NA	NA	NA
802	10	rs10174596	rs66532914	2	120682629	C	T	0.896716	2q14.2	0.2724	intronic	PTPN4	NA	NA	Lung function (FEV1/FVC)
803	10	rs10174596	rs70949371	2	120558102	CT	C	0.889656	2q14.2	0.7177	intronic	PTPN4	NA	NA	NA
804	10	rs10174596	rs372656229	2	120593644	CA	C	0.888261	2q14.2	0.2763	intronic	PTPN4	NA	NA	NA
805	10	rs10174596	rs13432018	2	120634516	T	C	0.883385	2q14.2	0.2843	intronic	PTPN4	NA	NA	NA
806	10	rs10174596	rs3106240	2	120657887	C	A	0.883385	2q14.2	0.2843	intronic	PTPN4	NA	NA	NA
807	10	rs10174596	rs3106242	2	120661001	T	C	0.883385	2q14.2	0.2843	intronic	PTPN4	NA	NA	NA
808	10	rs10174596	rs3106247	2	120685090	C	T	0.883385	2q14.2	0.2843	intronic	PTPN4	NA	NA	NA
809	10	rs10174596	rs2941609	2	120675091	C	T	0.8798	2q14.2	0.2853	intronic	PTPN4	NA	NA	NA
810	10	rs10174596	rs11681609	2	120515682	A	G	0.876996	2q14.2	0.2932	intergenic	PTPN4	NA	NA	NA
811	10	rs10174596	rs11684806	2	120511563	T	C	0.876996	2q14.2	0.2932	intergenic	PTPN4	NA	NA	NA
812	10	rs10174596	rs34265631	2	120517593	C	T	0.872877	2q14.2	0.7058	UTR5	PTPN4	NA	NA	NA
813	10	rs10174596	rs3738973	2	120739236	T	C	0.853303	2q14.2	0.7217	UTR3	PTPN4	NA	NA	NA
814	10	rs10174596	rs56414520	2	120553107	T	C	0.852577	2q14.2	0.2614	intronic	PTPN4	NA	NA	NA
815	10	rs10174596	rs11693966	2	120743436	C	G	0.844527	2q14.2	0.2803	downstream	PTPN4	NA	NA	NA
816	10	rs10174596	rs10197579	2	120492304	G	A	0.841081	2q14.2	0.2465	intergenic	PTPN4	NA	NA	NA
817	10	rs10174596	rs1533792	2	120491793	T	C	0.841081	2q14.2	0.2465	intergenic	PTPN4	NA	NA	NA
818	10	rs10174596	rs13419800	2	120495390	T	C	0.840413	2q14.2	0.2485	intergenic	PTPN4	NA	NA	NA
819	10	rs10174596	rs34064745	2	120635469	GT	G	0.839641	2q14.2	0.2634	intronic	PTPN4	NA	NA	NA
820	10	rs10174596	rs112943768	2	120646982	A	C	0.837392	2q14.2	0.3042	intronic	PTPN4	NA	NA	NA
821	10	rs10174596	rs10187836	2	120681504	C	G	0.833563	2q14.2	0.3052	intronic	PTPN4	NA	NA	NA
822	10	rs10174596	rs1046433	2	120737825	C	A	0.833563	2q14.2	0.3052	UTR3	PTPN4	NA	NA	NA
823	10	rs10174596	rs10588544	2	120703181	AAAAATT	A	0.833563	2q14.2	0.6948	intronic	PTPN4	NA	NA	NA
824	10	rs10174596	rs12469861	2	120646724	A	G	0.833563	2q14.2	0.3052	intronic	PTPN4	NA	NA	NA
825	10	rs10174596	rs13030004	2	120556107	C	G	0.833563	2q14.2	0.6948	intronic	PTPN4	NA	NA	NA
826	10	rs10174596	rs13386365	2	120603425	G	A	0.833563	2q14.2	0.3052	intronic	PTPN4	NA	NA	NA
827	10	rs10174596	rs13414110	2	120659019	C	T	0.833563	2q14.2	0.3052	intronic	PTPN4	NA	NA	NA
828	10	rs10174596	rs2086400	2	120594981	C	T	0.833563	2q14.2	0.3052	intronic	PTPN4	NA	NA	NA
829	10	rs10174596	rs2170197	2	120581068	T	C	0.833563	2q14.2	0.3052	intronic	PTPN4	NA	NA	NA
830	10	rs10174596	rs2289580	2	120704166	G	T	0.833563	2q14.2	0.6948	intronic	PTPN4	NA	NA	NA
831	10	rs10174596	rs28852693	2	120647660	T	C	0.833563	2q14.2	0.3052	intronic	PTPN4	NA	NA	NA
832	10	rs10174596	rs28897386	2	120605383	A	G	0.833563	2q14.2	0.3052	intronic	PTPN4	NA	NA	NA
833	10	rs10174596	rs2928634	2	120588795	C	G	0.833563	2q14.2	0.3052	intronic	PTPN4	NA	NA	NA
834	10	rs10174596	rs3101945	2	120591657	A	G	0.833563	2q14.2	0.3052	intronic	PTPN4	NA	NA	NA
835	10	rs10174596	rs3101946	2	120580542	C	A	0.833563	2q14.2	0.3052	intronic	PTPN4	NA	NA	NA
836	10	rs10174596	rs3106244	2	120647182	A	G	0.833563	2q14.2	0.3052	intronic	PTPN4	NA	NA	NA
837	10	rs10174596	rs3106246	2	120578206	A	G	0.833563	2q14.2	0.3052	intronic	PTPN4	NA	NA	NA
838	10	rs10174596	rs3106250	2	120612529	C	T	0.833563	2q14.2	0.3052	intronic	PTPN4	NA	NA	NA
839	10	rs10174596	rs3111717	2	120603440	A	G	0.833563	2q14.2	0.3052	intronic	PTPN4	NA	NA	NA
840	10	rs10174596	rs3214717	2	120704164	A	AT	0.833563	2q14.2	0.6948	intronic	PTPN4	NA	NA	NA
841	10	rs10174596	rs34026667	2	120668765	CT	C	0.833563	2q14.2	0.3052	intronic	PTPN4	NA	NA	NA
842	10	rs10174596	rs3768914	2	120635205	G	A	0.833563	2q14.2	0.3052	intronic	PTPN4	NA	NA	NA
843	10	rs10174596	rs4404280	2	120686847	A	G	0.833563	2q14.2	0.6948	intronic	PTPN4	NA	NA	NA
844	10	rs10174596	rs66977029	2	120681151	G	A	0.833563	2q14.2	0.3052	intronic	PTPN4	NA	NA	NA
845	10	rs10174596	rs6726490	2	120608131	G	A	0.833563	2q14.2	0.3052	intronic	PTPN4	NA	NA	NA
846	10	rs10174596	rs6738565	2	120611060	G	A	0.833563	2q14.2	0.3052	intronic	PTPN4	NA	NA	NA
847	10	rs10174596	rs74866537	2	120643280	G	GT	0.833563	2q14.2	0.3052	intronic	PTPN4	NA	NA	NA
848	10	rs10174596	rs7578037	2	120575591	T	C	0.833563	2q14.2	0.6948	intronic	PTPN4	NA	NA	NA
849	10	rs10174596	rs7601857	2	120549280	G	A	0.833563	2q14.2	0.6948	intronic	PTPN4	NA	NA	NA
850	10	rs10174596	rs882390	2	120699742	C	T	0.833563	2q14.2	0.6948	intronic	PTPN4	NA	NA	NA
851	10	rs10174596	rs954743	2	120617985	T	C	0.833563	2q14.2	0.6948	intronic	PTPN4	NA	NA	NA
852	10	rs10174596	rs10196410	2	120524775	T	C	0.829754	2q14.2	0.3062	intronic	PTPN4	NA	NA	NA
853	10	rs10174596	rs11682213	2	120537347	G	A	0.829754	2q14.2	0.6938	intronic	PTPN4	NA	NA	NA
854	10	rs10174596	rs13015818	2	120523762	C	T	0.829754	2q14.2	0.6938	intronic	PTPN4	NA	NA	NA
855	10	rs10174596	rs13401264	2	120519332	C	G	0.829754	2q14.2	0.3062	intronic	PTPN4	NA	NA	NA
856	10	rs10174596	rs75482277	2	120536493	C	CTTT	0.829754	2q14.2	0.3062	intronic	PTPN4	NA	NA	NA
857	10	rs10174596	rs7558053	2	120529820	T	A	0.829754	2q14.2	0.3062	intronic	PTPN4	NA	NA	NA
858	10	rs10174596	rs7557475	2	120632715	G	C	0.827435	2q14.2	0.3042	intronic	PTPN4	NA	NA	NA
859	10	rs10174596	rs11686821	2	120487636	C	T	0.827417	2q14.2	0.2435	intergenic	PTPN4	NA	NA	NA
860	10	rs10174596	rs61160835	2	120487559	G	A	0.827417	2q14.2	0.2435	intergenic	PTPN4	NA	NA	NA
861	10	rs10174596	rs67425546	2	120486485	G	A	0.827417	2q14.2	0.2435	intergenic	PTPN4	NA	NA	NA
862	10	rs10174596	rs2166433	2	120741083	T	C	0.825014	2q14.2	0.7147	UTR3	PTPN4	NA	NA	NA
863	10	rs10174596	rs373967567	2	120745267	CT	C	0.816647	2q14.2	0.2873	intergenic	PTPN4	NA	NA	NA
864	10	rs10174596	rs1470482	2	120756588	A	G	0.813449	2q14.2	0.7167	intergenic	EPB41L5	NA	NA	NA
865	10	rs10174596	rs2941613	2	120604853	C	T	0.812271	2q14.2	0.3111	intronic	PTPN4	NA	NA	NA
866	10	rs10174596	rs7578989	2	120752342	A	G	0.810818	2q14.2	0.7137	intergenic	PTPN4	NA	NA	NA
867	10	rs10174596	rs11688028	2	120695655	A	C	0.809885	2q14.2	0.6879	intronic	PTPN4	NA	NA	NA
868	10	rs10174596	rs12477760	2	120558467	A	G	0.809885	2q14.2	0.6879	intronic	PTPN4	NA	NA	NA
869	10	rs10174596	rs12991183	2	120706605	A	G	0.809885	2q14.2	0.6879	intronic	PTPN4	NA	NA	NA
870	10	rs10174596	rs2292361	2	120689905	A	G	0.809885	2q14.2	0.6879	intronic	PTPN4	NA	NA	NA
871	10	rs10174596	rs2968773	2	120606151	A	T	0.809885	2q14.2	0.3121	intronic	PTPN4	NA	NA	NA
872	10	rs10174596	rs3111715	2	120678731	T	C	0.809885	2q14.2	0.3121	intronic	PTPN4	NA	NA	NA
873	10	rs10174596	rs3111726	2	120665655	G	A	0.809885	2q14.2	0.3121	intronic	PTPN4	NA	NA	NA
874	10	rs10174596	rs36068777	2	120665012	T	TA	0.809885	2q14.2	0.6879	intronic	PTPN4	NA	NA	NA
875	10	rs10174596	rs7573792	2	120662105	G	A	0.809885	2q14.2	0.3121	intronic	PTPN4	NA	NA	NA
876	10	rs10174596	rs10196708	2	120682788	G	A	0.807688	2q14.2	0.3022	intronic	PTPN4	NA	NA	NA
877	10	rs10174596	rs3106241	2	120658143	G	T	0.806236	2q14.2	0.3131	intronic	PTPN4	NA	NA	NA
878	10	rs10174596	rs12618050	2	120718322	A	G	0.804961	2q14.2	0.6889	intronic	PTPN4	NA	NA	NA
879	10	rs10174596	rs72180883	2	120682291	TA	T	0.799819	2q14.2	0.2982	intronic	PTPN4	NA	NA	NA
880	10	rs10174596	rs112427597	2	120474855	A	G	0.790224	2q14.2	0.2435	intergenic	TMEM177	NA	NA	NA
881	10	rs10174596	rs58394585	2	120475167	C	T	0.790224	2q14.2	0.2435	intergenic	TMEM177	NA	NA	NA
882	10	rs10174596	rs138417224	2	120762478	T	TTTA	0.786666	2q14.2	0.7127	intergenic	EPB41L5	NA	NA	NA
883	10	rs10174596	rs554190572	2	120734737	C	CA	0.780325	2q14.2	0.3032	UTR3	PTPN4	NA	NA	NA
884	10	rs10174596	rs111357918	2	120468279	G	A	0.777058	2q14.2	0.2366	intergenic	TMEM177	NA	NA	NA
885	10	rs10174596	rs67730315	2	120472770	G	A	0.777058	2q14.2	0.2366	intergenic	TMEM177	NA	NA	NA
886	10	rs10174596	rs72834886	2	120467505	T	C	0.77295	2q14.2	0.2356	intergenic	TMEM177	NA	NA	NA
887	10	rs10174596	rs6542545	2	120469993	T	C	0.772768	2q14.2	0.2376	intergenic	TMEM177	NA	NA	NA
888	10	rs10174596	rs11693976	2	120463876	A	G	0.768868	2q14.2	0.2346	intergenic	TMEM177	NA	NA	NA
889	10	rs10174596	rs11123533	2	120464575	C	T	0.764609	2q14.2	0.2356	intergenic	TMEM177	NA	NA	NA
890	10	rs10174596	rs55954706	2	120463459	T	A	0.764609	2q14.2	0.2356	intergenic	TMEM177	NA	NA	NA
891	10	rs10174596	rs11123532	2	120460765	G	A	0.762719	2q14.2	0.2376	intergenic	TMEM177	NA	NA	NA
892	10	rs10174596	rs557913487	2	120636668	G	GA	0.754864	2q14.2	0.2684	intronic	PTPN4	NA	NA	NA
893	10	rs10174596	rs111527105	2	120475216	G	T	0.75136	2q14.2	0.2515	intergenic	TMEM177	NA	NA	NA
894	10	rs10174596	rs11675364	2	120690811	T	C	0.718971	2q14.2	0.6551	intronic	PTPN4	NA	NA	NA
895	10	rs10174596	rs2136833	2	120691123	G	T	0.718971	2q14.2	0.6551	intronic	PTPN4	NA	NA	NA
896	10	rs10174596	rs3106245	2	120646855	T	G	0.718971	2q14.2	0.3449	intronic	PTPN4	NA	NA	NA
897	10	rs10174596	rs3106251	2	120610058	A	G	0.718971	2q14.2	0.3449	intronic	PTPN4	NA	NA	NA
898	10	rs10174596	rs3111724	2	120653472	A	G	0.718971	2q14.2	0.3449	intronic	PTPN4	NA	NA	NA
899	10	rs10174596	rs3111728	2	120669889	G	A	0.718971	2q14.2	0.3449	intronic	PTPN4	NA	NA	NA
900	10	rs10174596	rs57947217	2	120619565	A	ATT	0.718971	2q14.2	0.3449	intronic	PTPN4	NA	NA	NA
901	10	rs10174596	rs6751248	2	120526703	T	C	0.718971	2q14.2	0.6551	intronic	PTPN4	NA	NA	NA
902	10	rs10174596	rs12469317	2	120540467	A	G	0.715961	2q14.2	0.6541	intronic	PTPN4	NA	NA	NA
903	10	rs10174596	rs13008839	2	120522930	C	T	0.702779	2q14.2	0.6581	intronic	PTPN4	NA	NA	NA
904	10	rs10174596	rs534245263	2	120653492	C	CAA	0.700616	2q14.2	0.2316	intronic	PTPN4	NA	NA	NA
905	10	rs10174596	rs10190948	2	120494091	A	G	0.700445	2q14.2	0.2853	intergenic	PTPN4	NA	NA	NA
906	10	rs10174596	rs11123534	2	120473806	T	C	0.692542	2q14.2	0.2734	intergenic	TMEM177	NA	NA	NA
907	10	rs10174596	rs11680502	2	120474686	A	G	0.692542	2q14.2	0.2734	intergenic	TMEM177	NA	NA	NA
908	10	rs10174596	rs6542544	2	120469640	A	G	0.675468	2q14.2	0.2664	intergenic	TMEM177	NA	NA	NA
909	10	rs10174596	rs552009784	2	120671824	ATTTTTTTTTTT	A	0.67501	2q14.2	0.3519	intronic	PTPN4	NA	NA	NA
910	10	rs10174596	rs11123537	2	120769649	A	G	0.64992	2q14.2	0.6551	intergenic	EPB41L5	NA	NA	NA
911	10	rs10174596	rs6542556	2	120757853	A	G	0.64992	2q14.2	0.6551	intergenic	EPB41L5	NA	NA	NA
912	10	rs10174596	rs7605549	2	120759672	A	C	0.64992	2q14.2	0.6551	intergenic	EPB41L5	NA	NA	NA
913	10	rs10174596	rs10496560	2	120764515	T	G	0.648976	2q14.2	0.6541	intergenic	EPB41L5	NA	NA	NA
914	10	rs10174596	rs12622262	2	120764058	A	G	0.648976	2q14.2	0.6541	intergenic	EPB41L5	NA	NA	NA
915	10	rs10174596	rs13011058	2	120745021	A	C	0.64608	2q14.2	0.6531	intergenic	PTPN4	NA	NA	Height
916	10	rs10174596	rs7594748	2	120757113	A	G	0.64608	2q14.2	0.6531	intergenic	EPB41L5	NA	NA	NA
917	10	rs10174596	rs7590541	2	120463560	C	A	0.644673	2q14.2	0.7356	intergenic	TMEM177	NA	NA	NA
918	10	rs10174596	rs1627943	2	120769787	A	C	0.63974	2q14.2	0.2346	upstream	EPB41L5	NA	NA	NA
919	10	rs10174596	rs141281609	2	120752831	G	GCTTTCTTT	0.638369	2q14.2	0.6471	intergenic	PTPN4	NA	NA	NA
920	10	rs10174596	rs1713076	2	120760486	T	C	0.632166	2q14.2	0.2326	intergenic	EPB41L5	NA	NA	NA
921	10	rs10174596	rs535703997	2	120764020	A	AT	0.624727	2q14.2	0.2336	intergenic	EPB41L5	NA	NA	NA
922	10	rs10174596	rs7577102	2	120755777	C	T	0.624689	2q14.2	0.2306	intergenic	PTPN4	NA	NA	NA
923	10	rs10174596	rs10708968	2	120499180	TG	T	0.624542	2q14.2	0.6799	intergenic	PTPN4	NA	NA	NA
924	10	rs10174596	rs35243850	2	120715904	T	TA	0.616705	2q14.2	0.6252	intronic	PTPN4	NA	NA	NA
925	10	rs10174596	rs72834873	2	120435301	C	T	0.605543	2q14.2	0.2306	intergenic	TMEM177	NA	NA	NA
926	10	rs10174596	rs11123544	2	120900405	G	A	0.601357	2q14.2	0.672	intronic	EPB41L5	NA	NA	NA
927	10	rs10174596	rs11123547	2	120917030	A	G	0.601357	2q14.2	0.672	intronic	EPB41L5	NA	NA	NA
928	10	rs10174596	rs1446306	2	120798872	G	C	0.597068	2q14.2	0.673	intronic	EPB41L5	NA	NA	NA
929	10	rs10174596	rs2166436	2	120891111	G	A	0.597068	2q14.2	0.673	intronic	EPB41L5	NA	NA	NA
930	10	rs10174596	rs2860928	2	120866593	G	A	0.597068	2q14.2	0.673	intronic	EPB41L5	NA	NA	NA
931	10	rs10174596	rs2860989	2	120929834	C	T	0.597068	2q14.2	0.673	intronic	EPB41L5	NA	NA	NA
932	10	rs10174596	rs4849826	2	120888204	G	A	0.597068	2q14.2	0.673	intronic	EPB41L5	NA	NA	NA
933	10	rs10174596	rs70949384	2	120846300	GT	G	0.597068	2q14.2	0.673	intronic	EPB41L5	NA	NA	NA
934	10	rs10174596	rs7576340	2	120880314	C	T	0.597068	2q14.2	0.673	intronic	EPB41L5	NA	NA	NA
935	10	rs10174596	rs12471141	2	120823749	A	G	0.595053	2q14.2	0.673	intronic	EPB41L5	NA	NA	NA
936	10	rs10174596	rs35432184	2	120826402	TA	T	0.59428	2q14.2	0.671	intronic	EPB41L5	NA	NA	NA
937	10	rs10174596	rs34372928	2	120578669	AT	A	0.590265	2q14.2	0.3658	intronic	PTPN4	NA	NA	NA
938	10	rs10174596	rs59142325	2	120531311	CA	C	0.588268	2q14.2	0.6262	intronic	PTPN4	NA	NA	NA
939	10	rs10174596	rs56190010	2	120943875	A	T	0.587701	2q14.2	0.673	intergenic	EPB41L5	NA	NA	NA
940	10	rs10174596	rs6736452	2	120946311	G	C	0.587701	2q14.2	0.673	intergenic	EPB41L5	NA	NA	NA
941	10	rs10174596	rs12618213	2	120948573	T	C	0.586675	2q14.2	0.672	intergenic	EPB41L5	NA	NA	NA
942	10	rs10174596	rs3961960	2	120949126	T	C	0.586675	2q14.2	0.672	intergenic	EPB41L5	NA	NA	NA
943	10	rs10174596	rs35557598	2	120650464	AT	A	0.584795	2q14.2	0.3877	intronic	PTPN4	NA	NA	NA
944	10	rs10174596	rs144668391	2	120943871	AGG	A	0.584634	2q14.2	0.672	intergenic	EPB41L5	NA	NA	NA
945	10	rs10174596	rs13002838	2	120950409	T	C	0.58451	2q14.2	0.675	intergenic	EPB41L5	NA	NA	NA
946	10	rs10174596	rs74357348	2	120943971	T	C	0.583629	2q14.2	0.671	intergenic	EPB41L5	NA	NA	NA
947	10	rs10174596	rs3980212	2	120958722	CAAA	C	0.575434	2q14.2	0.67	intergenic	TMEM185B	NA	NA	NA
948	10	rs10174596	rs6542557	2	120758116	A	G	0.575232	2q14.2	0.6342	intergenic	EPB41L5	NA	NA	NA
949	10	rs10174596	rs6733401	2	120946016	G	A	0.563358	2q14.2	0.66	intergenic	EPB41L5	NA	NA	NA
950	10	rs10174596	rs58259485	2	120943870	G	A	0.556875	2q14.2	0.663	intergenic	EPB41L5	NA	NA	NA
951	10	rs10174596	rs70949376	2	120716817	C	CT	0.545936	2q14.2	0.6014	intronic	PTPN4	NA	NA	NA
952	10	rs10174596	rs72836805	2	120510888	A	G	0.542356	2q14.2	0.172	intergenic	PTPN4	NA	NA	NA
953	10	rs10174596	rs546110577	2	120791284	CAA	C	0.511301	2q14.2	0.6392	intronic	EPB41L5	NA	NA	NA
954	10	rs10174596	rs34952205	2	120792843	T	A	0.502167	2q14.2	0.6243	intronic	EPB41L5	NA	NA	NA
955	10	rs10174596	rs5833802	2	120540575	C	CT	0.500427	2q14.2	0.5646	intronic	PTPN4	NA	NA	NA
956	11	rs142243039	rs142243039	3	26373355	C	T	1	3p24.2	0.008	intergenic	LRRC3B	NA	NA	NA
957	11	rs142243039	rs112888102	3	26285420	A	G	1	3p24.2	0.008	intergenic	LINC00692	NA	NA	NA
958	11	rs142243039	rs113496507	3	26309290	G	C	1	3p24.2	0.008	intergenic	LRRC3B	NA	NA	NA
959	11	rs142243039	rs11402726	3	26350117	C	CT	1	3p24.2	0.008	intergenic	LRRC3B	NA	NA	NA
960	11	rs142243039	rs114044297	3	26353167	G	A	1	3p24.2	0.008	intergenic	LRRC3B	NA	NA	NA
961	11	rs142243039	rs114289749	3	26381861	A	G	1	3p24.2	0.008	intergenic	LRRC3B	NA	NA	NA
962	11	rs142243039	rs114781520	3	26265703	A	G	1	3p24.2	0.008	intergenic	LINC00692	NA	NA	NA
963	11	rs142243039	rs116515664	3	26350878	T	C	1	3p24.2	0.008	intergenic	LRRC3B	NA	NA	NA
964	11	rs142243039	rs116638647	3	26348185	A	C	1	3p24.2	0.008	intergenic	LRRC3B	NA	NA	NA
965	11	rs142243039	rs11929516	3	26285049	G	C	1	3p24.2	0.008	intergenic	LINC00692	NA	NA	NA
966	11	rs142243039	rs13314793	3	26286538	C	T	1	3p24.2	0.008	intergenic	LINC00692	NA	NA	NA
967	11	rs142243039	rs137887116	3	26313534	C	T	1	3p24.2	0.008	intergenic	LRRC3B	NA	NA	NA
968	11	rs142243039	rs138227274	3	26391534	T	C	1	3p24.2	0.008	intergenic	LRRC3B	NA	NA	NA
969	11	rs142243039	rs138294036	3	26357179	A	G	1	3p24.2	0.008	intergenic	LRRC3B	NA	NA	NA
970	11	rs142243039	rs138823509	3	26419750	C	A	1	3p24.1	0.008	intergenic	LRRC3B	NA	NA	NA
971	11	rs142243039	rs138946009	3	26354337	C	T	1	3p24.2	0.008	intergenic	LRRC3B	NA	NA	NA
972	11	rs142243039	rs138951679	3	26368159	G	A	1	3p24.2	0.008	intergenic	LRRC3B	NA	NA	NA
973	11	rs142243039	rs139265854	3	26281513	G	T	1	3p24.2	0.008	intergenic	LINC00692	NA	NA	NA
974	11	rs142243039	rs139578822	3	26383441	G	A	1	3p24.2	0.008	intergenic	LRRC3B	NA	NA	NA
975	11	rs142243039	rs139637028	3	26379571	C	T	1	3p24.2	0.008	intergenic	LRRC3B	NA	NA	NA
976	11	rs142243039	rs140085726	3	26358468	G	T	1	3p24.2	0.008	intergenic	LRRC3B	NA	NA	NA
977	11	rs142243039	rs140086615	3	26386299	G	A	1	3p24.2	0.008	intergenic	LRRC3B	NA	NA	NA
978	11	rs142243039	rs140274154	3	26265858	A	G	1	3p24.2	0.008	intergenic	LINC00692	NA	NA	NA
979	11	rs142243039	rs140402272	3	26348945	G	A	1	3p24.2	0.008	intergenic	LRRC3B	NA	NA	NA
980	11	rs142243039	rs140462854	3	26377155	T	A	1	3p24.2	0.008	intergenic	LRRC3B	NA	NA	NA
981	11	rs142243039	rs140532008	3	26352798	A	G	1	3p24.2	0.008	intergenic	LRRC3B	NA	NA	NA
982	11	rs142243039	rs140570405	3	26380954	G	A	1	3p24.2	0.008	intergenic	LRRC3B	NA	NA	NA
983	11	rs142243039	rs140623627	3	26355559	T	C	1	3p24.2	0.008	intergenic	LRRC3B	NA	NA	NA
984	11	rs142243039	rs140729641	3	26356677	G	C	1	3p24.2	0.008	intergenic	LRRC3B	NA	NA	NA
985	11	rs142243039	rs141208728	3	26354870	T	G	1	3p24.2	0.008	intergenic	LRRC3B	NA	NA	NA
986	11	rs142243039	rs141237335	3	26381358	C	G	1	3p24.2	0.008	intergenic	LRRC3B	NA	NA	NA
987	11	rs142243039	rs141418692	3	26380213	A	G	1	3p24.2	0.008	intergenic	LRRC3B	NA	NA	NA
988	11	rs142243039	rs141639966	3	26371829	A	C	1	3p24.2	0.008	intergenic	LRRC3B	NA	NA	NA
989	11	rs142243039	rs141687730	3	26375785	G	T	1	3p24.2	0.008	intergenic	LRRC3B	NA	NA	NA
990	11	rs142243039	rs142455390	3	26351666	A	C	1	3p24.2	0.008	intergenic	LRRC3B	NA	NA	NA
991	11	rs142243039	rs142553517	3	26366253	C	T	1	3p24.2	0.008	intergenic	LRRC3B	NA	NA	NA
992	11	rs142243039	rs142676975	3	26369644	C	T	1	3p24.2	0.008	intergenic	LRRC3B	NA	NA	NA
993	11	rs142243039	rs142836980	3	26386081	C	T	1	3p24.2	0.008	intergenic	LRRC3B	NA	NA	NA
994	11	rs142243039	rs142882420	3	26284694	A	G	1	3p24.2	0.008	intergenic	LINC00692	NA	NA	NA
995	11	rs142243039	rs142893381	3	26356234	A	G	1	3p24.2	0.008	intergenic	LRRC3B	NA	NA	NA
996	11	rs142243039	rs143066277	3	26351383	C	T	1	3p24.2	0.008	intergenic	LRRC3B	NA	NA	NA
997	11	rs142243039	rs143112557	3	26366455	T	C	1	3p24.2	0.008	intergenic	LRRC3B	NA	NA	NA
998	11	rs142243039	rs143140363	3	26367293	C	T	1	3p24.2	0.008	intergenic	LRRC3B	NA	NA	NA
999	11	rs142243039	rs143546290	3	26385852	T	C	1	3p24.2	0.008	intergenic	LRRC3B	NA	NA	NA
1000	11	rs142243039	rs143770790	3	26379033	T	C	1	3p24.2	0.008	intergenic	LRRC3B	NA	NA	NA
1001	11	rs142243039	rs143772801	3	26354740	C	A	1	3p24.2	0.008	intergenic	LRRC3B	NA	NA	NA
1002	11	rs142243039	rs144774417	3	26360609	T	A	1	3p24.2	0.008	intergenic	LRRC3B	NA	NA	NA
1003	11	rs142243039	rs144838236	3	26387170	T	C	1	3p24.2	0.008	intergenic	LRRC3B	NA	NA	NA
1004	11	rs142243039	rs144990138	3	26366874	G	A	1	3p24.2	0.008	intergenic	LRRC3B	NA	NA	NA
1005	11	rs142243039	rs145088317	3	26351405	A	G	1	3p24.2	0.008	intergenic	LRRC3B	NA	NA	NA
1006	11	rs142243039	rs145520224	3	26285346	C	T	1	3p24.2	0.008	intergenic	LINC00692	NA	NA	NA
1007	11	rs142243039	rs146288214	3	26347274	G	C	1	3p24.2	0.008	intergenic	LRRC3B	NA	NA	NA
1008	11	rs142243039	rs146628189	3	26377270	A	G	1	3p24.2	0.008	intergenic	LRRC3B	NA	NA	NA
1009	11	rs142243039	rs146868154	3	26356531	C	T	1	3p24.2	0.008	intergenic	LRRC3B	NA	NA	NA
1010	11	rs142243039	rs147333793	3	26341385	G	T	1	3p24.2	0.008	intergenic	LRRC3B	NA	NA	NA
1011	11	rs142243039	rs147545331	3	26364474	G	T	1	3p24.2	0.008	intergenic	LRRC3B	NA	NA	NA
1012	11	rs142243039	rs147662239	3	26372205	A	T	1	3p24.2	0.008	intergenic	LRRC3B	NA	NA	NA
1013	11	rs142243039	rs147823846	3	26373419	G	C	1	3p24.2	0.008	intergenic	LRRC3B	NA	NA	NA
1014	11	rs142243039	rs147827391	3	26371727	G	C	1	3p24.2	0.008	intergenic	LRRC3B	NA	NA	NA
1015	11	rs142243039	rs148571569	3	26345884	A	T	1	3p24.2	0.008	intergenic	LRRC3B	NA	NA	NA
1016	11	rs142243039	rs148740604	3	26377065	G	A	1	3p24.2	0.008	intergenic	LRRC3B	NA	NA	NA
1017	11	rs142243039	rs148937219	3	26350599	G	A	1	3p24.2	0.008	intergenic	LRRC3B	NA	NA	NA
1018	11	rs142243039	rs149059841	3	26387265	C	T	1	3p24.2	0.008	intergenic	LRRC3B	NA	NA	NA
1019	11	rs142243039	rs149554805	3	26391567	A	T	1	3p24.2	0.008	intergenic	LRRC3B	NA	NA	NA
1020	11	rs142243039	rs149590829	3	26364158	C	T	1	3p24.2	0.008	intergenic	LRRC3B	NA	NA	NA
1021	11	rs142243039	rs149706997	3	26371656	T	A	1	3p24.2	0.008	intergenic	LRRC3B	NA	NA	NA
1022	11	rs142243039	rs149864907	3	26412202	G	T	1	3p24.1	0.008	intergenic	LRRC3B	NA	NA	NA
1023	11	rs142243039	rs150460863	3	26381030	G	A	1	3p24.2	0.008	intergenic	LRRC3B	NA	NA	NA
1024	11	rs142243039	rs150911569	3	26347575	G	C	1	3p24.2	0.008	intergenic	LRRC3B	NA	NA	NA
1025	11	rs142243039	rs151018900	3	26322340	C	T	1	3p24.2	0.008	intergenic	LRRC3B	NA	NA	NA
1026	11	rs142243039	rs151231365	3	26348770	G	A	1	3p24.2	0.008	intergenic	LRRC3B	NA	NA	NA
1027	11	rs142243039	rs181208138	3	26362794	C	T	1	3p24.2	0.008	intergenic	LRRC3B	NA	NA	NA
1028	11	rs142243039	rs182567269	3	26348142	T	C	1	3p24.2	0.008	intergenic	LRRC3B	NA	NA	NA
1029	11	rs142243039	rs183182180	3	26282267	A	G	1	3p24.2	0.008	intergenic	LINC00692	NA	NA	NA
1030	11	rs142243039	rs185236906	3	26360321	G	T	1	3p24.2	0.008	intergenic	LRRC3B	NA	NA	NA
1031	11	rs142243039	rs185597963	3	26335846	G	A	1	3p24.2	0.008	intergenic	LRRC3B	NA	NA	NA
1032	11	rs142243039	rs188066077	3	26274031	C	A	1	3p24.2	0.008	intergenic	LINC00692	NA	NA	NA
1033	11	rs142243039	rs188095844	3	26307055	A	G	1	3p24.2	0.008	intergenic	LRRC3B	NA	NA	NA
1034	11	rs142243039	rs192409043	3	26282266	C	T	1	3p24.2	0.008	intergenic	LINC00692	NA	NA	NA
1035	11	rs142243039	rs200142314	3	26389986	TAGA	T	1	3p24.2	0.008	intergenic	LRRC3B	NA	NA	NA
1036	11	rs142243039	rs200287912	3	26391222	A	AT	1	3p24.2	0.008	intergenic	LRRC3B	NA	NA	NA
1037	11	rs142243039	rs201284852	3	26387972	GCTT	G	1	3p24.2	0.008	intergenic	LRRC3B	NA	NA	NA
1038	11	rs142243039	rs376080377	3	26373943	G	A	1	3p24.2	0.008	intergenic	LRRC3B	NA	NA	NA
1039	11	rs142243039	rs376783906	3	26284674	A	T	1	3p24.2	0.008	intergenic	LINC00692	NA	NA	NA
1040	11	rs142243039	rs377022783	3	26340243	GA	G	1	3p24.2	0.008	intergenic	LRRC3B	NA	NA	NA
1041	11	rs142243039	rs533827474	3	26284591	G	C	1	3p24.2	0.008	intergenic	LINC00692	NA	NA	NA
1042	11	rs142243039	rs535359485	3	26390777	CA	C	1	3p24.2	0.008	intergenic	LRRC3B	NA	NA	NA
1043	11	rs142243039	rs558122159	3	26296201	GT	G	1	3p24.2	0.008	intergenic	LRRC3B	NA	NA	NA
1044	11	rs142243039	rs558409944	3	26337943	A	G	1	3p24.2	0.008	intergenic	LRRC3B	NA	NA	NA
1045	11	rs142243039	rs559799326	3	26370338	GA	G	1	3p24.2	0.008	intergenic	LRRC3B	NA	NA	NA
1046	11	rs142243039	rs566252213	3	26284819	A	T	1	3p24.2	0.008	intergenic	LINC00692	NA	NA	NA
1047	11	rs142243039	rs573238811	3	26282027	G	T	1	3p24.2	0.008	intergenic	LINC00692	NA	NA	NA
1048	11	rs142243039	rs574218401	3	26283351	G	T	1	3p24.2	0.008	intergenic	LINC00692	NA	NA	NA
1049	11	rs142243039	rs61881834	3	26283032	G	A	1	3p24.2	0.008	intergenic	LINC00692	NA	NA	NA
1050	11	rs142243039	rs6551077	3	26276118	A	G	1	3p24.2	0.008	intergenic	LINC00692	NA	NA	NA
1051	11	rs142243039	rs6551078	3	26276561	T	G	1	3p24.2	0.008	intergenic	LINC00692	NA	NA	NA
1052	11	rs142243039	rs6767736	3	26340463	C	T	1	3p24.2	0.008	intergenic	LRRC3B	NA	NA	NA
1053	11	rs142243039	rs6770456	3	26277816	A	C	1	3p24.2	0.008	intergenic	LINC00692	NA	NA	NA
1054	11	rs142243039	rs6783867	3	26350410	C	T	1	3p24.2	0.008	intergenic	LRRC3B	NA	NA	NA
1055	11	rs142243039	rs6798673	3	26295764	T	C	1	3p24.2	0.008	intergenic	LRRC3B	NA	NA	NA
1056	11	rs142243039	rs6798781	3	26295885	T	C	1	3p24.2	0.008	intergenic	LRRC3B	NA	NA	NA
1057	11	rs142243039	rs6800109	3	26330289	C	T	1	3p24.2	0.008	intergenic	LRRC3B	NA	NA	NA
1058	11	rs142243039	rs6803562	3	26359785	G	A	1	3p24.2	0.008	intergenic	LRRC3B	NA	NA	NA
1059	11	rs142243039	rs6805040	3	26273591	A	G	1	3p24.2	0.008	intergenic	LINC00692	NA	NA	NA
1060	11	rs142243039	rs73822291	3	26342348	A	G	1	3p24.2	0.008	intergenic	LRRC3B	NA	NA	NA
1061	11	rs142243039	rs7431362	3	26327956	C	T	1	3p24.2	0.008	intergenic	LRRC3B	NA	NA	NA
1062	11	rs142243039	rs74320397	3	26356009	C	T	1	3p24.2	0.008	intergenic	LRRC3B	NA	NA	NA
1063	11	rs142243039	rs74709936	3	26331304	A	T	1	3p24.2	0.008	intergenic	LRRC3B	NA	NA	NA
1064	11	rs142243039	rs7610961	3	26275643	A	G	1	3p24.2	0.008	intergenic	LINC00692	NA	NA	NA
1065	11	rs142243039	rs7614875	3	26311042	T	C	1	3p24.2	0.008	intergenic	LRRC3B	NA	NA	NA
1066	11	rs142243039	rs7614898	3	26311114	T	C	1	3p24.2	0.008	intergenic	LRRC3B	NA	NA	NA
1067	11	rs142243039	rs7617140	3	26286430	C	T	1	3p24.2	0.008	intergenic	LINC00692	NA	NA	NA
1068	11	rs142243039	rs7617231	3	26286542	C	T	1	3p24.2	0.008	intergenic	LINC00692	NA	NA	NA
1069	11	rs142243039	rs76258136	3	26367993	C	T	1	3p24.2	0.008	intergenic	LRRC3B	NA	NA	NA
1070	11	rs142243039	rs7625846	3	26279981	A	C	1	3p24.2	0.008	intergenic	LINC00692	NA	NA	NA
1071	11	rs142243039	rs7638409	3	26286257	G	A	1	3p24.2	0.008	intergenic	LINC00692	NA	NA	NA
1072	11	rs142243039	rs7638425	3	26286325	G	C	1	3p24.2	0.008	intergenic	LINC00692	NA	NA	NA
1073	11	rs142243039	rs7638497	3	26286339	G	A	1	3p24.2	0.008	intergenic	LINC00692	NA	NA	NA
1074	11	rs142243039	rs7638507	3	26286382	G	A	1	3p24.2	0.008	intergenic	LINC00692	NA	NA	NA
1075	11	rs142243039	rs7638972	3	26286913	G	A	1	3p24.2	0.008	intergenic	LINC00692	NA	NA	NA
1076	11	rs142243039	rs7651871	3	26298340	T	G	1	3p24.2	0.008	intergenic	LRRC3B	NA	NA	NA
1077	11	rs142243039	rs7652352	3	26298830	T	A	1	3p24.2	0.008	intergenic	LRRC3B	NA	NA	NA
1078	11	rs142243039	rs76875681	3	26293885	C	T	1	3p24.2	0.008	intergenic	LRRC3B	NA	NA	NA
1079	11	rs142243039	rs77206723	3	26347186	C	T	1	3p24.2	0.008	intergenic	LRRC3B	NA	NA	NA
1080	11	rs142243039	rs79293030	3	26372124	T	C	1	3p24.2	0.008	intergenic	LRRC3B	NA	NA	NA
1081	11	rs142243039	rs79802868	3	26308854	C	G	1	3p24.2	0.008	intergenic	LRRC3B	NA	NA	NA
1082	11	rs142243039	rs79855215	3	26305305	T	C	1	3p24.2	0.008	intergenic	LRRC3B	NA	NA	NA
1083	11	rs142243039	rs80174823	3	26379153	A	G	1	3p24.2	0.008	intergenic	LRRC3B	NA	NA	NA
1084	11	rs142243039	rs9310794	3	26266873	G	A	1	3p24.2	0.008	intergenic	LINC00692	NA	NA	NA
1085	11	rs142243039	rs9310795	3	26299547	C	A	1	3p24.2	0.008	intergenic	LRRC3B	NA	NA	NA
1086	11	rs142243039	rs9809143	3	26285986	C	T	1	3p24.2	0.008	intergenic	LINC00692	NA	NA	NA
1087	11	rs142243039	rs9809227	3	26285852	G	A	1	3p24.2	0.008	intergenic	LINC00692	NA	NA	NA
1088	11	rs142243039	rs9809243	3	26285883	G	A	1	3p24.2	0.008	intergenic	LINC00692	NA	NA	NA
1089	11	rs142243039	rs9809398	3	26285990	G	A	1	3p24.2	0.008	intergenic	LINC00692	NA	NA	NA
1090	11	rs142243039	rs9816922	3	26292324	C	T	1	3p24.2	0.008	intergenic	LRRC3B	NA	NA	NA
1091	11	rs142243039	rs9818404	3	26278087	T	G	1	3p24.2	0.008	intergenic	LINC00692	NA	NA	NA
1092	11	rs142243039	rs9825146	3	26336132	A	T	1	3p24.2	0.008	intergenic	LRRC3B	NA	NA	NA
1093	11	rs142243039	rs9832067	3	26330649	G	A	1	3p24.2	0.008	intergenic	LRRC3B	NA	NA	NA
1094	11	rs142243039	rs9835392	3	26378766	A	C	1	3p24.2	0.008	intergenic	LRRC3B	NA	NA	NA
1095	11	rs142243039	rs9835943	3	26278108	A	C	1	3p24.2	0.008	intergenic	LINC00692	NA	NA	NA
1096	11	rs142243039	rs9837760	3	26322967	T	C	1	3p24.2	0.008	intergenic	LRRC3B	NA	NA	NA
1097	11	rs142243039	rs9844199	3	26288517	T	C	1	3p24.2	0.008	intergenic	LINC00692	NA	NA	NA
1098	11	rs142243039	rs9861905	3	26281128	G	A	1	3p24.2	0.008	intergenic	LINC00692	NA	NA	NA
1099	11	rs142243039	rs9868140	3	26282885	C	T	1	3p24.2	0.008	intergenic	LINC00692	NA	NA	NA
1100	11	rs142243039	rs9870128	3	26278021	G	A	1	3p24.2	0.008	intergenic	LINC00692	NA	NA	NA
1101	11	rs142243039	rs9872627	3	26304315	T	G	1	3p24.2	0.008	intergenic	LRRC3B	NA	NA	NA
1102	11	rs142243039	rs9877896	3	26284298	C	A	1	3p24.2	0.008	intergenic	LINC00692	NA	NA	NA
1103	11	rs142243039	rs9877907	3	26284316	C	G	1	3p24.2	0.008	intergenic	LINC00692	NA	NA	NA
1104	11	rs142243039	rs9878254	3	26284336	G	C	1	3p24.2	0.008	intergenic	LINC00692	NA	NA	NA
1105	11	rs142243039	rs9881872	3	26341488	T	A	1	3p24.2	0.008	intergenic	LRRC3B	NA	NA	NA
1106	11	rs142243039	rs111855243	3	26358632	G	A	0.887093	3p24.2	0.0089	intergenic	LRRC3B	NA	NA	NA
1107	11	rs142243039	rs11929505	3	26285192	C	A	0.887093	3p24.2	0.0089	intergenic	LINC00692	NA	NA	NA
1108	11	rs142243039	rs145201955	3	26283390	G	A	0.887093	3p24.2	0.0089	intergenic	LINC00692	NA	NA	NA
1109	11	rs142243039	rs148586063	3	26384198	A	C	0.887093	3p24.2	0.0089	intergenic	LRRC3B	NA	NA	NA
1110	11	rs142243039	rs28865990	3	26359088	C	T	0.887093	3p24.2	0.0089	intergenic	LRRC3B	NA	NA	NA
1111	11	rs142243039	rs371066579	3	26279606	CAA	C	0.887093	3p24.2	0.0089	intergenic	LINC00692	NA	NA	NA
1112	11	rs142243039	rs376423126	3	26356299	C	CTGTGTGTGTGTG	0.887093	3p24.2	0.0089	intergenic	LRRC3B	NA	NA	NA
1113	11	rs142243039	rs55776900	3	26364943	T	C	0.887093	3p24.2	0.0089	intergenic	LRRC3B	NA	NA	NA
1114	11	rs142243039	rs57266462	3	26364202	A	G	0.887093	3p24.2	0.0089	intergenic	LRRC3B	NA	NA	NA
1115	11	rs142243039	rs6778877	3	26364670	C	T	0.887093	3p24.2	0.0089	intergenic	LRRC3B	NA	NA	NA
1116	11	rs142243039	rs73149527	3	26325542	C	T	0.887093	3p24.2	0.0089	intergenic	LRRC3B	NA	NA	NA
1117	11	rs142243039	rs73824004	3	26366375	T	C	0.887093	3p24.2	0.0089	intergenic	LRRC3B	NA	NA	NA
1118	11	rs142243039	rs73824007	3	26367135	A	G	0.887093	3p24.2	0.0089	intergenic	LRRC3B	NA	NA	NA
1119	11	rs142243039	rs9830397	3	26289931	G	A	0.887093	3p24.2	0.0089	intergenic	LRRC3B	NA	NA	NA
1120	11	rs142243039	rs191997198	3	26476076	A	G	0.873236	3p24.1	0.007	intergenic	LRRC3B	NA	NA	NA
1121	11	rs142243039	rs138423667	3	26264695	A	G	0.762094	3p24.2	0.008	intergenic	LINC00692	NA	NA	NA
1122	11	rs142243039	rs191949548	3	26229170	G	T	0.621235	3p24.2	0.005	intergenic	LINC00692	NA	NA	NA
1123	11	rs142243039	rs7428180	3	26283643	A	G	0.621235	3p24.2	0.005	intergenic	LINC00692	NA	NA	NA
1124	11	rs142243039	rs7428181	3	26283654	A	G	0.621235	3p24.2	0.005	intergenic	LINC00692	NA	NA	NA
1125	11	rs142243039	rs7434000	3	26283645	C	T	0.621235	3p24.2	0.005	intergenic	LINC00692	NA	NA	NA
1126	11	rs142243039	rs10633199	3	26306648	A	AAC	0.549914	3p24.2	0.0109	intergenic	LRRC3B	NA	NA	NA
1127	11	rs142243039	rs139636448	3	25989616	G	A	0.515389	3p24.2	0.006	intergenic	LINC00692	NA	NA	NA
1128	11	rs142243039	rs140174337	3	26085145	C	T	0.515389	3p24.2	0.006	intergenic	LINC00692	NA	NA	NA
1129	11	rs142243039	rs140671426	3	26150069	A	G	0.515389	3p24.2	0.006	intergenic	LINC00692	NA	NA	NA
1130	11	rs142243039	rs147037825	3	26070191	A	G	0.515389	3p24.2	0.006	intergenic	LINC00692	NA	NA	NA
1131	11	rs142243039	rs147835527	3	26075637	A	C	0.515389	3p24.2	0.006	intergenic	LINC00692	NA	NA	NA
1132	11	rs142243039	rs148917506	3	26133624	G	A	0.515389	3p24.2	0.006	intergenic	LINC00692	NA	NA	NA
1133	11	rs142243039	rs182927191	3	26195493	A	G	0.515389	3p24.2	0.006	intergenic	LINC00692	NA	NA	NA
1134	11	rs142243039	rs184347655	3	26085780	C	T	0.515389	3p24.2	0.006	intergenic	LINC00692	NA	NA	NA
1135	11	rs142243039	rs548738346	3	26131536	A	G	0.515389	3p24.2	0.006	intergenic	LINC00692	NA	NA	NA
1136	11	rs142243039	rs561106720	3	26131533	TA	T	0.515389	3p24.2	0.006	intergenic	LINC00692	NA	NA	NA
1137	12	rs71325072	rs71325072	3	45615455	T	C	1	3p21.31	0.0467	intergenic	LIMD1	NA	NA	NA
1138	12	rs71325072	rs17078078	3	45621175	A	C	1	3p21.31	0.0467	intergenic	LIMD1	NA	NA	NA
1139	12	rs71325072	rs71325073	3	45615610	C	T	1	3p21.31	0.0467	intergenic	LIMD1	NA	NA	NA
1140	12	rs71325072	rs117071917	3	45635492	G	A	0.933402	3p21.31	0.0457	upstream	LIMD1	NA	NA	NA
1141	12	rs71325072	rs118028613	3	45635907	C	T	0.933402	3p21.31	0.0457	upstream	LIMD1	NA	NA	NA
1142	12	rs71325072	rs12635279	3	45623982	C	T	0.933402	3p21.31	0.0457	intergenic	LIMD1	NA	NA	NA
1143	12	rs71325072	rs12635317	3	45623964	G	A	0.933402	3p21.31	0.0457	intergenic	LIMD1	NA	NA	NA
1144	12	rs71325072	rs12635318	3	45624122	C	T	0.933402	3p21.31	0.0457	intergenic	LIMD1	NA	NA	NA
1145	12	rs71325072	rs2099655	3	45632818	G	A	0.933402	3p21.31	0.0457	intergenic	LIMD1	NA	NA	NA
1146	12	rs71325072	rs2294160	3	45635274	G	A	0.933402	3p21.31	0.0457	upstream	LIMD1	NA	NA	NA
1147	12	rs71325072	rs34480335	3	45627245	C	T	0.933402	3p21.31	0.0457	intergenic	LIMD1	NA	NA	NA
1148	12	rs71325072	rs35187386	3	45630287	G	A	0.933402	3p21.31	0.0457	intergenic	LIMD1	NA	NA	NA
1149	12	rs71325072	rs35227920	3	45633663	T	A	0.933402	3p21.31	0.0457	intergenic	LIMD1	NA	NA	NA
1150	12	rs71325072	rs3733112	3	45638158	C	T	0.933402	3p21.31	0.0457	intronic	LIMD1	NA	NA	NA
1151	12	rs71325072	rs6799789	3	45623809	T	G	0.933402	3p21.31	0.0457	intergenic	LIMD1	NA	NA	NA
1152	12	rs71325072	rs71325074	3	45623957	G	C	0.933402	3p21.31	0.0457	intergenic	LIMD1	NA	NA	NA
1153	12	rs71325072	rs71325075	3	45632489	A	G	0.933402	3p21.31	0.0457	intergenic	LIMD1	NA	NA	NA
1154	12	rs71325072	rs78725040	3	45635480	C	T	0.933402	3p21.31	0.0457	upstream	LIMD1	NA	NA	NA
1155	12	rs71325072	rs13061940	3	45640514	G	C	0.850648	3p21.31	0.0477	intronic	LIMD1	NA	NA	NA
1156	12	rs71325072	rs3836518	3	45641435	CA	C	0.832037	3p21.31	0.0487	intronic	LIMD1	NA	NA	NA
1157	12	rs71325072	rs12629339	3	45670513	C	T	0.828702	3p21.31	0.0467	intronic	LIMD1	NA	NA	NA
1158	12	rs71325072	rs13091333	3	45672224	T	A	0.828702	3p21.31	0.0467	intronic	LIMD1	NA	NA	NA
1159	12	rs71325072	rs148656130	3	45669421	A	T	0.828702	3p21.31	0.0467	intronic	LIMD1	NA	NA	NA
1160	12	rs71325072	rs35342191	3	45668575	C	T	0.828702	3p21.31	0.0467	intronic	LIMD1	NA	NA	NA
1161	12	rs71325072	rs35749363	3	45669103	C	G	0.828702	3p21.31	0.0467	intronic	LIMD1	NA	NA	NA
1162	12	rs71325072	rs3774673	3	45672952	C	T	0.828702	3p21.31	0.0467	intronic	LIMD1	NA	NA	NA
1163	12	rs71325072	rs56151610	3	45670085	G	A	0.828702	3p21.31	0.0467	intronic	LIMD1	NA	NA	NA
1164	12	rs71325072	rs71325079	3	45671093	T	G	0.828702	3p21.31	0.0467	intronic	LIMD1	NA	NA	NA
1165	12	rs71325072	rs2272776	3	45647223	C	T	0.796922	3p21.31	0.0507	intronic	LIMD1	NA	NA	NA
1166	12	rs71325072	rs3774681	3	45646468	A	G	0.796922	3p21.31	0.0507	intronic	LIMD1	NA	NA	NA
1167	12	rs71325072	rs71325077	3	45656163	C	T	0.796922	3p21.31	0.0507	intronic	LIMD1	NA	NA	NA
1168	12	rs71325072	rs137903546	3	45643683	A	G	0.78839	3p21.31	0.0467	intronic	LIMD1	NA	NA	NA
1169	12	rs71325072	rs13058760	3	45657949	G	T	0.775219	3p21.31	0.0497	intronic	LIMD1	NA	NA	NA
1170	12	rs71325072	rs13059179	3	45658329	C	T	0.775219	3p21.31	0.0497	intronic	LIMD1	NA	NA	NA
1171	12	rs71325072	rs13075974	3	45660787	C	T	0.775219	3p21.31	0.0497	intronic	LIMD1	NA	NA	NA
1172	12	rs71325072	rs34258682	3	45661902	T	C	0.775219	3p21.31	0.0497	intronic	LIMD1	NA	NA	NA
1173	12	rs71325072	rs35494712	3	45662776	C	T	0.775219	3p21.31	0.0497	intronic	LIMD1	NA	NA	NA
1174	12	rs71325072	rs59898409	3	45663607	A	G	0.775219	3p21.31	0.0497	intronic	LIMD1	NA	NA	NA
1175	12	rs71325072	rs61326571	3	45666500	T	C	0.775219	3p21.31	0.0497	intronic	LIMD1	NA	NA	NA
1176	12	rs71325072	rs71325078	3	45656795	G	C	0.775219	3p21.31	0.0497	intronic	LIMD1	NA	NA	NA
1177	12	rs71325072	rs76777762	3	45663155	C	T	0.775219	3p21.31	0.0497	intronic	LIMD1	NA	NA	NA
1178	12	rs71325072	rs34567722	3	45785966	C	G	0.732149	3p21.31	0.0477	UTR3	SACM1L	NA	NA	NA
1179	12	rs71325072	rs71325084	3	45742804	C	G	0.732149	3p21.31	0.0477	intronic	SACM1L	NA	NA	NA
1180	12	rs71325072	rs74858541	3	45715769	T	C	0.732149	3p21.31	0.0477	intronic	LIMD1	NA	NA	NA
1181	12	rs71325072	rs267242	3	45622881	C	G	0.720492	3p21.31	0.9583	intergenic	LIMD1	NA	NA	NA
1182	12	rs71325072	rs1047937	3	45721111	G	A	0.710782	3p21.31	0.0467	ncRNA_exonic	LIMD1-AS1	NA	NA	NA
1183	12	rs71325072	rs13101054	3	45753186	A	G	0.710782	3p21.31	0.0467	intronic	SACM1L	NA	NA	NA
1184	12	rs71325072	rs140714612	3	45625489	G	GTTATTTATTTATTTAT	0.674406	3p21.31	0.0318	intergenic	LIMD1	NA	NA	NA
1185	12	rs71325072	rs6441921	3	45618123	G	A	0.658898	3p21.31	0.0696	intergenic	LIMD1	NA	NA	NA
1186	12	rs71325072	rs200108608	3	45670918	A	G	0.637112	3p21.31	0.0417	intronic	LIMD1	NA	NA	NA
1187	12	rs71325072	rs11130070	3	45616915	T	C	0.620065	3p21.31	0.9264	intergenic	LIMD1	NA	NA	NA
1188	12	rs71325072	rs185564	3	45618754	G	A	0.620065	3p21.31	0.9264	intergenic	LIMD1	NA	NA	NA
1189	12	rs71325072	rs267240	3	45617491	G	C	0.620065	3p21.31	0.9264	intergenic	LIMD1	NA	NA	NA
1190	12	rs71325072	rs35020281	3	45618894	GT	G	0.620065	3p21.31	0.9264	intergenic	LIMD1	NA	NA	NA
1191	12	rs71325072	rs7431186	3	45617189	A	G	0.620065	3p21.31	0.9264	intergenic	LIMD1	NA	NA	NA
1192	12	rs71325072	rs2276858	3	45813993	G	A	0.59375	3p21.31	0.0517	intronic	SLC6A20	NA	NA	NA
1193	12	rs71325072	rs67983906	3	45615500	G	C	0.506405	3p21.31	0.0825	intergenic	LIMD1	NA	NA	NA
1194	13	rs56098053	rs56098053	3	188484827	A	G	1	3q28	0.4105	intronic	LPP	NA	NA	NA
1195	13	rs56098053	rs55749541	3	188483644	C	G	1	3q28	0.4105	intronic	LPP	NA	NA	NA
1196	13	rs56098053	rs7621510	3	188486288	A	G	0.992222	3q28	0.4085	intronic	LPP	NA	NA	NA
1197	13	rs56098053	rs9817494	3	188489318	A	G	0.97687	3q28	0.4125	intronic	LPP	NA	NA	NA
1198	13	rs56098053	rs9823256	3	188490517	A	G	0.973173	3q28	0.4135	intronic	LPP	NA	NA	NA
1199	13	rs56098053	rs9861064	3	188490539	C	G	0.973173	3q28	0.4135	intronic	LPP	NA	NA	NA
1200	13	rs56098053	rs9861207	3	188490615	C	G	0.973173	3q28	0.4135	intronic	LPP	NA	NA	NA
1201	13	rs56098053	rs1513180	3	188490854	A	G	0.969349	3q28	0.4145	intronic	LPP	NA	NA	NA
1202	13	rs56098053	rs9823435	3	188490634	A	G	0.969349	3q28	0.4145	intronic	LPP	NA	NA	NA
1203	13	rs56098053	rs56328760	3	188492902	A	G	0.965781	3q28	0.4175	intronic	LPP	NA	NA	NA
1204	13	rs56098053	rs62291344	3	188488156	A	G	0.943453	3q28	0.4036	intronic	LPP	NA	NA	NA
1205	13	rs56098053	rs141973284	3	188494273	TA	T	0.931954	3q28	0.4006	intronic	LPP	NA	NA	NA
1206	13	rs56098053	rs74370159	3	188488152	T	G	0.865574	3q28	0.3807	intronic	LPP	NA	NA	NA
1207	13	rs56098053	rs9814500	3	188483714	A	C	0.846603	3q28	0.5447	intronic	LPP	NA	NA	NA
1208	13	rs56098053	rs11715284	3	188489059	G	A	0.826922	3q28	0.3708	intronic	LPP	NA	NA	NA
1209	13	rs56098053	rs1355720	3	188480881	A	G	0.823405	3q28	0.5437	intronic	LPP	NA	NA	NA
1210	13	rs56098053	rs2030582	3	188487030	A	G	0.712045	3q28	0.5746	intronic	LPP	NA	NA	NA
1211	13	rs56098053	rs55970652	3	188499394	C	G	0.691585	3q28	0.3907	intronic	LPP	NA	NA	NA
1212	13	rs56098053	rs9839221	3	188486123	G	A	0.615881	3q28	0.2932	intronic	LPP	NA	NA	NA
1213	13	rs56098053	rs62291347	3	188492942	G	A	0.605355	3q28	0.2982	intronic	LPP	NA	NA	NA
1214	13	rs56098053	rs62291348	3	188493101	G	A	0.605355	3q28	0.2982	intronic	LPP	NA	NA	NA
1215	13	rs56098053	rs6808275	3	188491558	A	G	0.604493	3q28	0.3072	intronic	LPP	NA	NA	NA
1216	13	rs56098053	rs1546736	3	188495948	G	A	0.603623	3q28	0.2972	intronic	LPP	NA	NA	NA
1217	13	rs56098053	rs75395651	3	188498736	C	A	0.591502	3q28	0.2913	intronic	LPP	NA	NA	NA
1218	13	rs56098053	rs73196798	3	188498385	C	A	0.58936	3q28	0.2972	intronic	LPP	NA	NA	NA
1219	13	rs56098053	rs17672701	3	188495124	C	G	0.587376	3q28	0.3012	intronic	LPP	NA	NA	NA
1220	13	rs56098053	rs11920167	3	188498272	A	C	0.586197	3q28	0.2992	intronic	LPP	NA	NA	NA
1221	13	rs56098053	rs17672731	3	188498563	C	T	0.567995	3q28	0.2922	intronic	LPP	NA	NA	NA
1222	13	rs56098053	rs55709741	3	188499351	G	T	0.512244	3q28	0.3111	intronic	LPP	NA	NA	NA
1223	14	rs73214051	rs73214051	4	7935754	G	C	1	4p16.1	0.2525	intronic	AFAP1	NA	NA	NA
1224	14	rs73214051	rs11722163	4	7924464	G	A	0.713617	4p16.1	0.2724	intronic	AFAP1	NA	NA	NA
1225	14	rs73214051	rs55938116	4	7933940	C	A	0.519224	4p16.1	0.3827	intronic	AFAP1	NA	NA	NA
1226	14	rs73214051	rs56069442	4	7933939	G	A	0.519224	4p16.1	0.3827	intronic	AFAP1	NA	NA	NA
1227	14	rs73214051	rs62290601	4	7939008	T	A	0.514413	4p16.1	0.3807	intronic	AFAP1	NA	NA	NA
1228	14	rs73214051	rs56078222	4	7932073	T	C	0.509879	4p16.1	0.3837	intronic	AFAP1	NA	NA	NA
1229	15	rs73818546	rs73818546	4	55941418	G	A	1	4q12	0.1402	intergenic	KDR	NA	NA	NA
1230	15	rs73818546	rs7659911	4	55942323	G	C	0.961234	4q12	0.1451	intergenic	KDR	NA	NA	NA
1231	15	rs73818546	rs41481345	4	55944618	T	G	0.951117	4q12	0.1382	downstream	KDR	NA	NA	NA
1232	15	rs73818546	rs59885791	4	55943950	G	A	0.94555	4q12	0.1451	downstream	KDR	NA	NA	NA
1233	15	rs73818546	rs4864950	4	55946902	T	A	0.773155	4q12	0.174	intronic	KDR	NA	NA	NA
1234	15	rs73818546	rs4864951	4	55947155	A	C	0.767918	4q12	0.175	intronic	KDR	NA	NA	NA
1235	15	rs73818546	rs4864952	4	55947338	T	C	0.767918	4q12	0.175	intronic	KDR	NA	NA	NA
1236	15	rs73818546	rs12498529	4	55950198	A	T	0.757593	4q12	0.1769	intronic	KDR	NA	NA	NA
1237	15	rs73818546	rs7691507	4	55943001	T	C	0.750299	4q12	0.1809	intergenic	KDR	NA	NA	NA
1238	15	rs73818546	rs10434442	4	55950162	A	G	0.747465	4q12	0.1789	intronic	KDR	NA	NA	NA
1239	15	rs73818546	rs11391152	4	55942654	G	GA	0.738514	4q12	0.1839	intergenic	KDR	NA	NA	NA
1240	16	rs1965670	rs1965670	5	108649798	A	T	1	5q21.3	0.2485	ncRNA_intronic	LOC285638	NA	NA	NA
1241	16	rs1965670	rs35932352	5	108649615	GT	G	0.994908	5q21.3	0.2475	ncRNA_intronic	LOC285638	NA	NA	NA
1242	16	rs1965670	rs6873913	5	108642388	T	C	0.994908	5q21.3	0.2475	ncRNA_intronic	LOC285638	NA	NA	NA
1243	16	rs1965670	rs76111070	5	108656067	GC	G	0.994908	5q21.3	0.2475	ncRNA_exonic	LOC285638	NA	NA	NA
1244	16	rs1965670	rs17161729	5	108660528	G	C	0.984845	5q21.3	0.2475	ncRNA_exonic	LOC285638	NA	NA	NA
1245	16	rs1965670	rs10463600	5	108663636	G	A	0.984822	5q21.3	0.2455	intergenic	LOC285638	NA	NA	NA
1246	16	rs1965670	rs431669	5	108663115	G	A	0.984822	5q21.3	0.2455	intergenic	LOC285638	NA	NA	NA
1247	16	rs1965670	rs246105	5	108672946	C	T	0.984742	5q21.3	0.2475	exonic	PJA2	NA	NA	NA
1248	16	rs1965670	rs2963010	5	108737043	T	C	0.97967	5q21.3	0.7515	intronic	PJA2	NA	NA	NA
1249	16	rs1965670	rs414724	5	108670421	A	G	0.97967	5q21.3	0.2485	downstream	PJA2	NA	NA	NA
1250	16	rs1965670	rs7720036	5	108710699	A	G	0.97967	5q21.3	0.7515	intronic	PJA2	NA	NA	NA
1251	16	rs1965670	rs814153	5	108667829	A	C	0.97967	5q21.3	0.2485	intergenic	PJA2	NA	NA	NA
1252	16	rs1965670	rs13175670	5	108720772	A	T	0.969621	5q21.3	0.7535	intronic	PJA2	NA	NA	NA
1253	16	rs1965670	rs184873	5	108688637	G	A	0.969621	5q21.3	0.7535	intronic	PJA2	NA	NA	NA
1254	16	rs1965670	rs246104	5	108700982	A	C	0.969621	5q21.3	0.7535	intronic	PJA2	NA	NA	NA
1255	16	rs1965670	rs142589701	5	108698116	T	TAC	0.964646	5q21.3	0.7545	intronic	PJA2	NA	NA	NA
1256	16	rs1965670	rs2963024	5	108730773	C	T	0.936201	5q21.3	0.7425	intronic	PJA2	NA	NA	NA
1257	16	rs1965670	rs2963025	5	108733256	A	C	0.936201	5q21.3	0.7425	intronic	PJA2	NA	NA	NA
1258	16	rs1965670	rs10042721	5	108713970	C	T	0.93149	5q21.3	0.7416	exonic	PJA2	NA	NA	NA
1259	16	rs1965670	rs2115511	5	108725403	A	T	0.93149	5q21.3	0.7416	intronic	PJA2	NA	NA	NA
1260	16	rs1965670	rs2416210	5	108741137	C	T	0.93149	5q21.3	0.7416	intronic	PJA2	NA	NA	NA
1261	16	rs1965670	rs246102	5	108699695	C	G	0.93149	5q21.3	0.7416	intronic	PJA2	NA	NA	NA
1262	16	rs1965670	rs2963022	5	108727185	A	G	0.93149	5q21.3	0.7416	intronic	PJA2	NA	NA	NA
1263	16	rs1965670	rs2963023	5	108730070	C	T	0.93149	5q21.3	0.7416	intronic	PJA2	NA	NA	NA
1264	16	rs1965670	rs3828603	5	108712068	G	C	0.93149	5q21.3	0.7416	intronic	PJA2	NA	NA	NA
1265	16	rs1965670	rs407988	5	108694107	C	T	0.93149	5q21.3	0.7416	intronic	PJA2	NA	NA	NA
1266	16	rs1965670	rs58858125	5	108728645	AT	A	0.93149	5q21.3	0.7416	intronic	PJA2	NA	NA	NA
1267	16	rs1965670	rs11333923	5	108700476	TA	T	0.921293	5q21.3	0.7416	intronic	PJA2	NA	NA	NA
1268	16	rs1965670	rs35384937	5	108739465	TA	T	0.908376	5q21.3	0.7366	intronic	PJA2	NA	NA	NA
1269	16	rs1965670	rs2963047	5	108747994	A	G	0.901235	5q21.3	0.7346	intergenic	PJA2	NA	NA	NA
1270	16	rs1965670	rs1594076	5	108750574	C	G	0.868318	5q21.3	0.7266	intergenic	PJA2	NA	NA	NA
1271	16	rs1965670	rs2963031	5	108756585	A	G	0.859978	5q21.3	0.7247	intergenic	PJA2	NA	NA	NA
1272	16	rs1965670	rs10712431	5	108755860	AT	A	0.847183	5q21.3	0.7266	intergenic	PJA2	NA	NA	NA
1273	16	rs1965670	rs62643174	5	108690140	G	A	0.820693	5q21.3	0.7117	intronic	PJA2	NA	NA	NA
1274	16	rs1965670	rs2963017	5	108767275	A	G	0.779134	5q21.3	0.7058	intergenic	PJA2	NA	NA	NA
1275	16	rs1965670	rs11301451	5	108701283	CT	C	0.77898	5q21.3	0.7107	intronic	PJA2	NA	NA	NA
1276	16	rs1965670	rs62643556	5	108690091	C	A	0.7505	5q21.3	0.6988	intronic	PJA2	NA	NA	NA
1277	16	rs1965670	rs2914680	5	108787146	A	G	0.739416	5q21.3	0.7147	intergenic	PJA2	NA	NA	NA
1278	16	rs1965670	rs2914684	5	108775110	C	T	0.739416	5q21.3	0.7147	intergenic	PJA2	NA	NA	NA
1279	16	rs1965670	rs2963013	5	108775811	C	T	0.739416	5q21.3	0.7147	intergenic	PJA2	NA	NA	NA
1280	16	rs1965670	rs1428932	5	108792479	A	G	0.733224	5q21.3	0.7157	intergenic	PJA2	NA	NA	NA
1281	16	rs1965670	rs151018493	5	108804784	AAAAG	A	0.733224	5q21.3	0.2843	intergenic	PJA2	NA	NA	NA
1282	16	rs1965670	rs2963021	5	108800365	A	G	0.733224	5q21.3	0.7157	intergenic	PJA2	NA	NA	NA
1283	16	rs1965670	rs113344910	5	108781880	T	G	0.732579	5q21.3	0.7117	intergenic	PJA2	NA	NA	NA
1284	16	rs1965670	rs1428930	5	108789599	A	C	0.729463	5q21.3	0.7147	intergenic	PJA2	NA	NA	NA
1285	16	rs1965670	rs148614318	5	108794596	C	A	0.729463	5q21.3	0.7147	intergenic	PJA2	NA	NA	NA
1286	16	rs1965670	rs386404673	5	108680881	TAA	T	0.712544	5q21.3	0.6869	intronic	PJA2	NA	NA	NA
1287	16	rs1965670	rs7708775	5	108641351	T	G	0.706813	5q21.3	0.3241	ncRNA_intronic	LOC285638	NA	NA	NA
1288	16	rs1965670	rs6872547	5	108721702	C	T	0.695862	5q21.3	0.8111	intronic	PJA2	NA	NA	NA
1289	16	rs1965670	rs4957816	5	108797029	G	A	0.671886	5q21.3	0.6978	intergenic	PJA2	NA	NA	NA
1290	16	rs1965670	rs2914704	5	108755569	A	G	0.655764	5q21.3	0.671	intergenic	PJA2	NA	NA	NA
1291	16	rs1965670	rs2963029	5	108754611	C	G	0.655764	5q21.3	0.671	intergenic	PJA2	NA	NA	NA
1292	16	rs1965670	rs2963034	5	108759465	A	G	0.655764	5q21.3	0.671	intergenic	PJA2	NA	NA	NA
1293	16	rs1965670	rs766735	5	108757661	A	G	0.655764	5q21.3	0.671	intergenic	PJA2	NA	NA	NA
1294	16	rs1965670	rs2914703	5	108761389	A	G	0.652006	5q21.3	0.673	intergenic	PJA2	NA	NA	NA
1295	16	rs1965670	rs2162991	5	108762333	G	A	0.64913	5q21.3	0.672	intergenic	PJA2	NA	NA	NA
1296	16	rs1965670	rs2963011	5	108771498	G	A	0.647965	5q21.3	0.667	intergenic	PJA2	NA	NA	NA
1297	16	rs1965670	rs6873636	5	108769326	C	T	0.647965	5q21.3	0.667	intergenic	PJA2	NA	NA	NA
1298	16	rs1965670	rs10076674	5	108769041	A	T	0.642426	5q21.3	0.661	intergenic	PJA2	NA	NA	NA
1299	16	rs1965670	rs2963018	5	108767241	G	A	0.642426	5q21.3	0.661	intergenic	PJA2	NA	NA	NA
1300	16	rs1965670	rs10041634	5	108805618	A	G	0.64136	5q21.3	0.2644	intergenic	PJA2	NA	NA	NA
1301	16	rs1965670	rs11741087	5	108807760	G	A	0.64136	5q21.3	0.2644	intergenic	PJA2	NA	NA	Reaction time
1302	16	rs1965670	rs33953618	5	108650880	GA	G	0.64069	5q21.3	0.34	ncRNA_intronic	LOC285638	NA	NA	NA
1303	16	rs1965670	rs2431250	5	108669559	G	A	0.618929	5q21.3	0.168	downstream	PJA2	NA	NA	NA
1304	16	rs1965670	rs6594371	5	108646169	A	T	0.609754	5q21.3	0.3539	ncRNA_intronic	LOC285638	NA	NA	NA
1305	16	rs1965670	rs246098	5	108687329	T	C	0.609726	5q21.3	0.832	intronic	PJA2	NA	NA	NA
1306	16	rs1965670	rs2963039	5	108784535	T	C	0.607902	5q21.3	0.6759	intergenic	PJA2	NA	NA	NA
1307	16	rs1965670	rs2914682	5	108784400	T	A	0.605033	5q21.3	0.675	intergenic	PJA2	NA	NA	NA
1308	16	rs1965670	rs33730	5	108672755	T	A	0.602687	5q21.3	0.3539	UTR3	PJA2	NA	NA	NA
1309	16	rs1965670	rs400277	5	108675737	C	T	0.602687	5q21.3	0.3539	intronic	PJA2	NA	NA	NA
1310	16	rs1965670	rs405299	5	108674333	G	A	0.602687	5q21.3	0.3539	intronic	PJA2	NA	NA	NA
1311	16	rs1965670	rs2914683	5	108776565	G	C	0.601505	5q21.3	0.67	intergenic	PJA2	NA	NA	NA
1312	16	rs1965670	rs9686217	5	108777424	A	G	0.601505	5q21.3	0.67	intergenic	PJA2	NA	NA	NA
1313	16	rs1965670	rs10070786	5	108815081	T	G	0.600287	5q21.3	0.2724	intergenic	PJA2	NA	NA	NA
1314	16	rs1965670	rs10071658	5	108849747	C	T	0.600287	5q21.3	0.2724	intergenic	PJA2	NA	NA	NA
1315	16	rs1965670	rs11241021	5	108812090	T	G	0.600287	5q21.3	0.2724	intergenic	PJA2	NA	NA	NA
1316	16	rs1965670	rs4259216	5	108841817	A	G	0.600287	5q21.3	0.2724	intergenic	PJA2	NA	NA	NA
1317	16	rs1965670	rs4632850	5	108832883	C	G	0.600287	5q21.3	0.2724	intergenic	PJA2	NA	NA	NA
1318	16	rs1965670	rs55956735	5	108845042	A	G	0.600287	5q21.3	0.2724	intergenic	PJA2	NA	NA	NA
1319	16	rs1965670	rs72802966	5	108846754	T	G	0.600287	5q21.3	0.2724	intergenic	PJA2	NA	NA	NA
1320	16	rs1965670	rs72804385	5	108848143	T	C	0.600287	5q21.3	0.2724	intergenic	PJA2	NA	NA	NA
1321	16	rs1965670	rs7726991	5	108847434	C	T	0.600287	5q21.3	0.2724	intergenic	PJA2	NA	NA	NA
1322	16	rs1965670	rs201443379	5	108781767	T	A	0.599261	5q21.3	0.667	intergenic	PJA2	NA	NA	NA
1323	16	rs1965670	rs147585072	5	108781959	G	C	0.598577	5q21.3	0.666	intergenic	PJA2	NA	NA	NA
1324	16	rs1965670	rs10045103	5	108852082	C	T	0.598498	5q21.3	0.2734	intergenic	PJA2	NA	NA	NA
1325	16	rs1965670	rs17161885	5	108852642	A	G	0.598498	5q21.3	0.2734	intergenic	PJA2	NA	NA	NA
1326	16	rs1965670	rs7705399	5	108850351	G	C	0.598498	5q21.3	0.2734	intergenic	PJA2	NA	NA	NA
1327	16	rs1965670	rs2914685	5	108774745	G	A	0.596924	5q21.3	0.671	intergenic	PJA2	NA	NA	NA
1328	16	rs1965670	rs2963043	5	108752273	A	C	0.595661	5q21.3	0.6461	intergenic	PJA2	NA	NA	NA
1329	16	rs1965670	rs58241713	5	108853664	G	A	0.594907	5q21.3	0.2744	intergenic	PJA2	NA	NA	NA
1330	16	rs1965670	rs7704824	5	108850278	A	G	0.594907	5q21.3	0.2744	intergenic	PJA2	NA	NA	NA
1331	16	rs1965670	rs2963045	5	108749277	A	G	0.593183	5q21.3	0.6451	intergenic	PJA2	NA	NA	NA
1332	16	rs1965670	rs2963046	5	108749075	A	G	0.593183	5q21.3	0.6451	intergenic	PJA2	NA	NA	NA
1333	16	rs1965670	rs142420016	5	108781608	C	T	0.592636	5q21.3	0.668	intergenic	PJA2	NA	NA	NA
1334	16	rs1965670	rs10061221	5	108839038	C	T	0.591901	5q21.3	0.2704	intergenic	PJA2	NA	NA	NA
1335	16	rs1965670	rs10477972	5	108831951	C	A	0.591901	5q21.3	0.2704	intergenic	PJA2	NA	NA	NA
1336	16	rs1965670	rs4320313	5	108828687	T	C	0.591901	5q21.3	0.2704	intergenic	PJA2	NA	NA	NA
1337	16	rs1965670	rs60538082	5	108829101	A	G	0.591901	5q21.3	0.2704	intergenic	PJA2	NA	NA	NA
1338	16	rs1965670	rs6889301	5	108835181	C	T	0.591901	5q21.3	0.2704	intergenic	PJA2	NA	NA	NA
1339	16	rs1965670	rs9326775	5	108836925	A	T	0.591901	5q21.3	0.2704	intergenic	PJA2	NA	NA	NA
1340	16	rs1965670	rs113010396	5	108782845	G	C	0.591802	5q21.3	0.674	intergenic	PJA2	NA	NA	NA
1341	16	rs1965670	rs2963032	5	108756744	A	C	0.590981	5q21.3	0.6451	intergenic	PJA2	NA	NA	NA
1342	16	rs1965670	rs11241009	5	108752498	G	A	0.590716	5q21.3	0.6441	intergenic	PJA2	NA	NA	NA
1343	16	rs1965670	rs2914705	5	108752866	T	A	0.590716	5q21.3	0.6441	intergenic	PJA2	NA	NA	NA
1344	16	rs1965670	rs2963027	5	108752790	G	A	0.590716	5q21.3	0.6441	intergenic	PJA2	NA	NA	NA
1345	16	rs1965670	rs2963035	5	108760365	G	A	0.590716	5q21.3	0.6441	intergenic	PJA2	NA	NA	NA
1346	16	rs1965670	rs2963044	5	108751243	T	G	0.590716	5q21.3	0.6441	intergenic	PJA2	NA	NA	NA
1347	16	rs1965670	rs246099	5	108684586	C	G	0.590475	5q21.3	0.6431	intronic	PJA2	NA	NA	NA
1348	16	rs1965670	rs2963048	5	108747666	T	C	0.590257	5q21.3	0.6421	intergenic	PJA2	NA	NA	NA
1349	16	rs1965670	rs5870375	5	108843605	A	AT	0.589479	5q21.3	0.2753	intergenic	PJA2	NA	NA	NA
1350	16	rs1965670	rs4286723	5	108835959	G	A	0.588278	5q21.3	0.2714	intergenic	PJA2	NA	NA	NA
1351	16	rs1965670	rs2963006	5	108746643	C	T	0.58783	5q21.3	0.6412	upstream	PJA2	NA	NA	NA
1352	16	rs1965670	rs9326773	5	108833523	G	A	0.58775	5q21.3	0.2694	intergenic	PJA2	NA	NA	NA
1353	16	rs1965670	rs2963037	5	108761568	C	G	0.583989	5q21.3	0.6451	intergenic	PJA2	NA	NA	NA
1354	16	rs1965670	rs139520432	5	108780879	A	C	0.583475	5q21.3	0.665	intergenic	PJA2	NA	NA	NA
1355	16	rs1965670	rs143491753	5	108835113	C	CTATAAGGAACCATCGGTGTACT	0.579902	5q21.3	0.2684	intergenic	PJA2	NA	NA	NA
1356	16	rs1965670	rs150051632	5	108777848	T	G	0.577949	5q21.3	0.664	intergenic	PJA2	NA	NA	NA
1357	16	rs1965670	rs144206213	5	108876914	CAATG	C	0.575303	5q21.3	0.326	intergenic	PJA2	NA	NA	NA
1358	16	rs1965670	rs4270747	5	108876860	T	C	0.575303	5q21.3	0.326	intergenic	PJA2	NA	NA	NA
1359	16	rs1965670	rs144501878	5	108781281	G	T	0.575277	5q21.3	0.663	intergenic	PJA2	NA	NA	NA
1360	16	rs1965670	rs138094944	5	108781253	A	G	0.574799	5q21.3	0.662	intergenic	PJA2	NA	NA	NA
1361	16	rs1965670	rs10060801	5	108881782	A	G	0.572517	5q21.3	0.327	intergenic	PJA2	NA	NA	NA
1362	16	rs1965670	rs58900798	5	108876162	G	C	0.572517	5q21.3	0.327	intergenic	PJA2	NA	NA	NA
1363	16	rs1965670	rs59907598	5	108824478	GTAAC	G	0.571811	5q21.3	0.2336	intergenic	PJA2	NA	NA	NA
1364	16	rs1965670	rs199520884	5	108863120	A	C	0.569467	5q21.3	0.3241	intergenic	PJA2	NA	NA	NA
1365	16	rs1965670	rs7727299	5	108641866	C	T	0.56876	5q21.3	0.3748	ncRNA_intronic	LOC285638	NA	NA	NA
1366	16	rs1965670	rs2914712	5	108741663	G	A	0.566494	5q21.3	0.6332	intronic	PJA2	NA	NA	NA
1367	16	rs1965670	rs2914714	5	108729809	C	T	0.566494	5q21.3	0.6332	intronic	PJA2	NA	NA	NA
1368	16	rs1965670	rs7443428	5	108702128	C	G	0.566494	5q21.3	0.6332	intronic	PJA2	NA	NA	NA
1369	16	rs1965670	rs181763	5	108700090	C	T	0.559696	5q21.3	0.6322	intronic	PJA2	NA	NA	NA
1370	16	rs1965670	rs246103	5	108699874	C	T	0.559696	5q21.3	0.6322	intronic	PJA2	NA	NA	NA
1371	16	rs1965670	rs186891610	5	108779781	G	T	0.550529	5q21.3	0.6491	intergenic	PJA2	NA	NA	NA
1372	16	rs1965670	rs5019262	5	108688901	C	T	0.548949	5q21.3	0.6143	intronic	PJA2	NA	NA	NA
1373	16	rs1965670	rs2288531	5	108717157	T	C	0.548591	5q21.3	0.6332	intronic	PJA2	NA	NA	NA
1374	16	rs1965670	rs78395526	5	108769902	GAAA	G	0.539384	5q21.3	0.6233	intergenic	PJA2	NA	NA	NA
1375	16	rs1965670	rs2914692	5	108770678	C	T	0.537177	5q21.3	0.6223	intergenic	PJA2	NA	NA	NA
1376	16	rs1965670	rs2914693	5	108770670	C	T	0.537177	5q21.3	0.6223	intergenic	PJA2	NA	NA	NA
1377	16	rs1965670	rs2914695	5	108770286	T	G	0.537177	5q21.3	0.6223	intergenic	PJA2	NA	NA	NA
1378	16	rs1965670	rs2914697	5	108768778	G	A	0.537177	5q21.3	0.6223	intergenic	PJA2	NA	NA	NA
1379	16	rs1965670	rs2914698	5	108768735	G	A	0.537177	5q21.3	0.6223	intergenic	PJA2	NA	NA	NA
1380	16	rs1965670	rs2914699	5	108768393	G	A	0.537177	5q21.3	0.6223	intergenic	PJA2	NA	NA	NA
1381	16	rs1965670	rs2914700	5	108767146	C	T	0.537177	5q21.3	0.6223	intergenic	PJA2	NA	NA	NA
1382	16	rs1965670	rs2914701	5	108766637	T	A	0.537177	5q21.3	0.6223	intergenic	PJA2	NA	NA	NA
1383	16	rs1965670	rs2963012	5	108770238	T	C	0.537177	5q21.3	0.6223	intergenic	PJA2	NA	NA	NA
1384	16	rs1965670	rs2963014	5	108768374	C	G	0.537177	5q21.3	0.6223	intergenic	PJA2	NA	NA	NA
1385	16	rs1965670	rs2963015	5	108768069	C	G	0.537177	5q21.3	0.6223	intergenic	PJA2	NA	NA	NA
1386	16	rs1965670	rs2963016	5	108768022	T	C	0.537177	5q21.3	0.6223	intergenic	PJA2	NA	NA	NA
1387	16	rs1965670	rs4957815	5	108766242	A	G	0.537177	5q21.3	0.6223	intergenic	PJA2	NA	NA	NA
1388	16	rs1965670	rs74574193	5	108769908	A	C	0.537177	5q21.3	0.6223	intergenic	PJA2	NA	NA	NA
1389	16	rs1965670	rs4957814	5	108766084	T	C	0.537072	5q21.3	0.6233	intergenic	PJA2	NA	NA	NA
1390	16	rs1965670	rs2914690	5	108772889	G	C	0.532731	5q21.3	0.6233	intergenic	PJA2	NA	NA	NA
1391	16	rs1965670	rs35744917	5	108732123	CT	C	0.518691	5q21.3	0.6054	intronic	PJA2	NA	NA	NA
1392	16	rs1965670	rs11374554	5	108755772	G	GT	0.508415	5q21.3	0.6123	intergenic	PJA2	NA	NA	NA
1393	16	rs1965670	rs10055175	5	108651872	T	C	0.503905	5q21.3	0.3996	ncRNA_intronic	LOC285638	NA	NA	NA
1394	17	rs74516628	rs74516628	5	157883673	T	G	1	5q33.3	0.0169	intergenic	LINC02227	NA	NA	NA
1395	17	rs74516628	rs114153051	5	157901913	C	T	1	5q33.3	0.0169	intergenic	LINC02227	NA	NA	NA
1396	17	rs74516628	rs17695535	5	157894395	A	G	1	5q33.3	0.0169	intergenic	LINC02227	NA	NA	NA
1397	17	rs74516628	rs17621758	5	157855981	G	C	0.861685	5q33.3	0.0199	intergenic	LINC02227	NA	NA	NA
1398	17	rs74516628	rs570693956	5	157849102	T	TTA	0.707317	5q33.3	0.0209	intergenic	LINC02227	NA	NA	NA
1399	17	rs74516628	rs150227377	5	157770017	A	G	0.698694	5q33.3	0.0119	ncRNA_intronic	LINC02227	NA	NA	NA
1400	17	rs74516628	rs78190170	5	157824957	T	C	0.631035	5q33.3	0.0288	ncRNA_intronic	LINC02227	NA	NA	NA
1401	17	rs74516628	rs150365863	5	157888649	T	TA	0.579883	5q33.3	0.0099	intergenic	LINC02227	NA	NA	NA
1402	17	rs74516628	rs114998510	5	157607938	T	G	0.561104	5q33.3	0.0229	intergenic	LINC02227	NA	NA	NA
1403	17	rs74516628	rs72804576	5	157865759	T	A	0.559023	5q33.3	0.0328	intergenic	LINC02227	NA	NA	NA
1404	17	rs74516628	rs74582008	5	157627712	G	A	0.516076	5q33.3	0.0159	intergenic	LINC02227	NA	NA	NA
1405	18	rs11743708	rs11743708	5	157887508	G	C	1	5q33.3	0.2177	intergenic	LINC02227	NA	NA	NA
1406	18	rs11743708	rs6881817	5	157887966	T	C	0.761353	5q33.3	0.7326	intergenic	LINC02227	NA	NA	NA
1407	18	rs11743708	rs6881996	5	157888115	T	C	0.761353	5q33.3	0.7326	intergenic	LINC02227	NA	NA	NA
1408	18	rs11743708	rs2946160	5	157891878	G	A	0.755483	5q33.3	0.7316	intergenic	LINC02227	NA	NA	NA
1409	18	rs11743708	rs12520982	5	157894747	C	T	0.753246	5q33.3	0.7306	intergenic	LINC02227	NA	NA	NA
1410	18	rs11743708	rs2964484	5	157897437	G	A	0.749231	5q33.3	0.7296	intergenic	LINC02227	NA	NA	NA
1411	18	rs11743708	rs10638274	5	157897238	A	ACTGTCTGT	0.741276	5q33.3	0.7276	intergenic	LINC02227	NA	NA	NA
1412	18	rs11743708	rs2946179	5	157886627	T	C	0.741276	5q33.3	0.7276	intergenic	LINC02227	NA	NA	Birth weight,Offspring birth weight
1413	18	rs11743708	rs7729301	5	157886953	G	A	0.741276	5q33.3	0.7276	intergenic	LINC02227	NA	NA	Birth weight
1414	18	rs11743708	rs2964481	5	157892530	C	T	0.739411	5q33.3	0.7276	intergenic	LINC02227	NA	NA	NA
1415	18	rs11743708	rs2946164	5	157884706	C	T	0.737336	5q33.3	0.7266	intergenic	LINC02227	NA	NA	Birth weight
1416	18	rs11743708	rs2963462	5	157896786	C	T	0.72566	5q33.3	0.7237	intergenic	LINC02227	NA	NA	NA
1417	18	rs11743708	rs2963463	5	157895049	T	C	0.72197	5q33.3	0.7217	intergenic	LINC02227	NA	NA	Gestational age at birth (maternal effect),Preterm birth (maternal effect)
1418	18	rs11743708	rs5872551	5	157890967	GA	G	0.657436	5q33.3	0.7237	intergenic	LINC02227	NA	NA	NA
1419	18	rs11743708	rs2946167	5	157918342	C	G	0.646052	5q33.3	0.2296	intergenic	LINC02227	NA	NA	NA
1420	18	rs11743708	rs2946168	5	157918940	C	T	0.646052	5q33.3	0.2296	intergenic	LINC02227	NA	NA	NA
1421	18	rs11743708	rs2946169	5	157918959	C	T	0.646052	5q33.3	0.2296	intergenic	LINC02227	NA	NA	NA
1422	18	rs11743708	rs2946171	5	157921940	T	G	0.646052	5q33.3	0.2296	intergenic	LINC02227	NA	NA	NA
1423	18	rs11743708	rs2963456	5	157908966	G	A	0.646052	5q33.3	0.2296	intergenic	LINC02227	NA	NA	NA
1424	18	rs11743708	rs2964487	5	157913840	A	T	0.646052	5q33.3	0.2296	intergenic	LINC02227	NA	NA	NA
1425	18	rs11743708	rs2964488	5	157919072	G	A	0.646052	5q33.3	0.2296	intergenic	LINC02227	NA	NA	NA
1426	18	rs11743708	rs6862472	5	157916714	C	G	0.628339	5q33.3	0.2336	intergenic	LINC02227	NA	NA	NA
1427	18	rs11743708	rs2946174	5	157924630	C	G	0.623991	5q33.3	0.2346	intergenic	LINC02227	NA	NA	NA
1428	18	rs11743708	rs2946175	5	157924631	C	A	0.623991	5q33.3	0.2346	intergenic	LINC02227	NA	NA	NA
1429	18	rs11743708	rs2964490	5	157922601	C	A	0.623991	5q33.3	0.2346	intergenic	LINC02227	NA	NA	NA
1430	18	rs11743708	rs2964491	5	157924224	C	A	0.623991	5q33.3	0.2346	intergenic	LINC02227	NA	NA	NA
1431	18	rs11743708	rs2964492	5	157924232	G	A	0.623991	5q33.3	0.2346	intergenic	LINC02227	NA	NA	NA
1432	18	rs11743708	rs11135036	5	157901024	T	G	0.621556	5q33.3	0.7594	intergenic	LINC02227	NA	NA	NA
1433	18	rs11743708	rs2963458	5	157906773	C	T	0.617386	5q33.3	0.7584	intergenic	LINC02227	NA	NA	NA
1434	18	rs11743708	rs2964485	5	157904839	G	T	0.617386	5q33.3	0.7584	intergenic	LINC02227	NA	NA	NA
1435	18	rs11743708	rs2963455	5	157924306	C	T	0.606904	5q33.3	0.2386	intergenic	LINC02227	NA	NA	NA
1436	18	rs11743708	rs2964489	5	157922158	T	C	0.606904	5q33.3	0.2386	intergenic	LINC02227	NA	NA	NA
1437	18	rs11743708	rs11307140	5	157894741	TA	T	0.591434	5q33.3	0.675	intergenic	LINC02227	NA	NA	NA
1438	18	rs11743708	rs2963457	5	157907974	C	T	0.581559	5q33.3	0.7525	intergenic	LINC02227	NA	NA	NA
1439	19	rs873560	rs873560	6	875559	A	G	1	6p25.3	0.3241	ncRNA_exonic	LOC101927691	NA	NA	NA
1440	19	rs873560	rs873559	6	875336	G	A	0.99544	6p25.3	0.675	ncRNA_exonic	LOC101927691	NA	NA	NA
1441	19	rs873560	rs9379167	6	866372	C	T	0.973265	6p25.3	0.326	intergenic	LOC101927691	NA	NA	NA
1442	19	rs873560	rs9328455	6	864095	C	T	0.946788	6p25.3	0.33	intergenic	LOC101927691	NA	NA	NA
1443	19	rs873560	rs9378520	6	861685	C	T	0.925805	6p25.3	0.331	intergenic	LOC101927691	NA	NA	NA
1444	19	rs873560	rs67507315	6	861664	AC	A	0.920976	6p25.3	0.33	intergenic	LOC101927691	NA	NA	NA
1445	19	rs873560	rs1572438	6	858970	C	T	0.917801	6p25.3	0.333	intergenic	LOC101927691	NA	NA	Aging
1446	19	rs873560	rs3799324	6	859376	G	A	0.917801	6p25.3	0.333	intergenic	LOC101927691	NA	NA	NA
1447	19	rs873560	rs9406089	6	859801	G	T	0.913586	6p25.3	0.334	intergenic	LOC101927691	NA	NA	NA
1448	19	rs873560	rs4959463	6	852164	T	C	0.901329	6p25.3	0.333	intergenic	LOC101927691	NA	NA	NA
1449	19	rs873560	rs9405362	6	851068	G	A	0.901329	6p25.3	0.333	intergenic	LOC101927691	NA	NA	NA
1450	19	rs873560	rs9406070	6	850188	C	T	0.901329	6p25.3	0.333	intergenic	LOC101927691	NA	NA	NA
1451	19	rs873560	rs9406073	6	854451	T	C	0.901329	6p25.3	0.333	intergenic	LOC101927691	NA	NA	NA
1452	19	rs873560	rs574306706	6	859762	T	TA	0.892312	6p25.3	0.326	intergenic	LOC101927691	NA	NA	NA
1453	19	rs873560	rs146890742	6	861189	G	GGTGT	0.871371	6p25.3	0.336	intergenic	LOC101927691	NA	NA	NA
1454	19	rs873560	rs9406099	6	867030	T	C	0.85854	6p25.3	0.3519	intergenic	LOC101927691	NA	NA	NA
1455	19	rs873560	rs13215634	6	866545	C	T	0.854679	6p25.3	0.6471	intergenic	LOC101927691	NA	NA	NA
1456	19	rs873560	rs4959474	6	878185	A	T	0.822195	6p25.3	0.3598	intergenic	LOC101927691	NA	NA	NA
1457	19	rs873560	rs3799325	6	859115	A	G	0.820047	6p25.3	0.3569	intergenic	LOC101927691	NA	NA	NA
1458	19	rs873560	rs12202771	6	857147	C	T	0.815734	6p25.3	0.3559	intergenic	LOC101927691	NA	NA	NA
1459	19	rs873560	rs17139759	6	856754	G	A	0.815734	6p25.3	0.3559	intergenic	LOC101927691	NA	NA	NA
1460	19	rs873560	rs200115545	6	856675	G	A	0.815734	6p25.3	0.3559	intergenic	LOC101927691	NA	NA	NA
1461	19	rs873560	rs4959467	6	857977	G	C	0.815734	6p25.3	0.3559	intergenic	LOC101927691	NA	NA	NA
1462	19	rs873560	rs4959468	6	858056	C	A	0.815734	6p25.3	0.3559	intergenic	LOC101927691	NA	NA	NA
1463	19	rs873560	rs9378515	6	858212	A	G	0.815734	6p25.3	0.3559	intergenic	LOC101927691	NA	NA	NA
1464	19	rs873560	rs9406075	6	856361	A	G	0.815734	6p25.3	0.3559	intergenic	LOC101927691	NA	NA	NA
1465	19	rs873560	rs9406078	6	856464	T	G	0.815734	6p25.3	0.3559	intergenic	LOC101927691	NA	NA	NA
1466	19	rs873560	rs9378512	6	856463	C	G	0.808266	6p25.3	0.3539	intergenic	LOC101927691	NA	NA	NA
1467	19	rs873560	rs9406077	6	856456	A	G	0.808266	6p25.3	0.3539	intergenic	LOC101927691	NA	NA	NA
1468	19	rs873560	rs111208231	6	857619	C	G	0.803	6p25.3	0.3529	intergenic	LOC101927691	NA	NA	NA
1469	19	rs873560	rs10901016	6	849231	A	G	0.801464	6p25.3	0.3579	intergenic	LOC101927691	NA	NA	NA
1470	19	rs873560	rs9392933	6	850110	G	A	0.801464	6p25.3	0.3579	intergenic	LOC101927691	NA	NA	NA
1471	19	rs873560	rs113224577	6	856409	C	CTGTGGACAACATT	0.799423	6p25.3	0.3509	intergenic	LOC101927691	NA	NA	NA
1472	19	rs873560	rs138181429	6	856683	C	T	0.796676	6p25.3	0.3459	intergenic	LOC101927691	NA	NA	NA
1473	19	rs873560	rs150414277	6	856678	G	T	0.796676	6p25.3	0.3459	intergenic	LOC101927691	NA	NA	NA
1474	19	rs873560	rs34751630	6	853029	T	TAG	0.796144	6p25.3	0.3569	intergenic	LOC101927691	NA	NA	NA
1475	19	rs873560	rs140164646	6	856622	T	C	0.795105	6p25.3	0.3529	intergenic	LOC101927691	NA	NA	NA
1476	19	rs873560	rs146888454	6	856665	C	T	0.788601	6p25.3	0.3439	intergenic	LOC101927691	NA	NA	NA
1477	19	rs873560	rs184484052	6	856668	A	G	0.788601	6p25.3	0.3439	intergenic	LOC101927691	NA	NA	NA
1478	19	rs873560	rs111208232	6	857729	T	C	0.777246	6p25.3	0.3469	intergenic	LOC101927691	NA	NA	NA
1479	19	rs873560	rs111208233	6	857732	G	A	0.777246	6p25.3	0.3469	intergenic	LOC101927691	NA	NA	NA
1480	19	rs873560	rs9405366	6	858296	A	C	0.773521	6p25.3	0.2922	intergenic	LOC101927691	NA	NA	NA
1481	19	rs873560	rs9406088	6	859790	C	A	0.768857	6p25.3	0.2932	intergenic	LOC101927691	NA	NA	NA
1482	19	rs873560	rs531711495	6	851894	G	GA	0.766084	6p25.3	0.2942	intergenic	LOC101927691	NA	NA	NA
1483	19	rs873560	rs13194667	6	851131	C	T	0.765698	6p25.3	0.2903	intergenic	LOC101927691	NA	NA	NA
1484	19	rs873560	rs9378513	6	856546	C	T	0.755504	6p25.3	0.3479	intergenic	LOC101927691	NA	NA	NA
1485	19	rs873560	rs9392191	6	856545	G	A	0.755504	6p25.3	0.3479	intergenic	LOC101927691	NA	NA	NA
1486	19	rs873560	rs374195836	6	856583	C	A	0.748739	6p25.3	0.3429	intergenic	LOC101927691	NA	NA	NA
1487	19	rs873560	rs538039178	6	856582	A	G	0.748739	6p25.3	0.3429	intergenic	LOC101927691	NA	NA	NA
1488	19	rs873560	rs6597297	6	864484	C	T	0.743006	6p25.3	0.6223	intergenic	LOC101927691	NA	NA	NA
1489	19	rs873560	rs11243209	6	844122	G	A	0.731358	6p25.3	0.2873	intergenic	LOC101927691	NA	NA	NA
1490	19	rs873560	rs9379179	6	879853	G	T	0.726657	6p25.3	0.3847	intergenic	LOC101927691	NA	NA	NA
1491	19	rs873560	rs66668171	6	861103	AAG	A	0.723787	6p25.3	0.3797	intergenic	LOC101927691	NA	NA	NA
1492	19	rs873560	rs67912825	6	860867	C	T	0.723787	6p25.3	0.3797	intergenic	LOC101927691	NA	NA	NA
1493	19	rs873560	rs9378518	6	861084	A	G	0.718628	6p25.3	0.3817	intergenic	LOC101927691	NA	NA	NA
1494	19	rs873560	rs1577625	6	860044	C	A	0.714401	6p25.3	0.3807	intergenic	LOC101927691	NA	NA	NA
1495	19	rs873560	rs9379160	6	859966	A	G	0.714401	6p25.3	0.3807	intergenic	LOC101927691	NA	NA	NA
1496	19	rs873560	rs17139761	6	856766	T	C	0.713464	6p25.3	0.3787	intergenic	LOC101927691	NA	NA	NA
1497	19	rs873560	rs4960373	6	855764	A	C	0.713464	6p25.3	0.3787	intergenic	LOC101927691	NA	NA	NA
1498	19	rs873560	rs9392955	6	859829	A	G	0.705161	6p25.3	0.3817	intergenic	LOC101927691	NA	NA	NA
1499	19	rs873560	rs9406064	6	841861	G	A	0.704667	6p25.3	0.2843	intergenic	LOC101927691	NA	NA	NA
1500	19	rs873560	rs9392944	6	854954	G	A	0.704644	6p25.3	0.3787	intergenic	LOC101927691	NA	NA	NA
1501	19	rs873560	rs6916731	6	880428	G	C	0.688091	6p25.3	0.6044	intergenic	LOC101927691	NA	NA	NA
1502	19	rs873560	rs6916756	6	880467	G	A	0.688091	6p25.3	0.6044	intergenic	LOC101927691	NA	NA	NA
1503	19	rs873560	rs6916781	6	880493	G	A	0.688091	6p25.3	0.6044	intergenic	LOC101927691	NA	NA	NA
1504	19	rs873560	rs34213596	6	884293	A	ATTAC	0.682733	6p25.3	0.3072	intergenic	LOC101927691	NA	NA	NA
1505	19	rs873560	rs9392190	6	856518	G	C	0.676842	6p25.3	0.3748	intergenic	LOC101927691	NA	NA	NA
1506	19	rs873560	rs9392932	6	849772	G	A	0.674573	6p25.3	0.3877	intergenic	LOC101927691	NA	NA	NA
1507	19	rs873560	rs9378508	6	846436	G	C	0.669929	6p25.3	0.3897	intergenic	LOC101927691	NA	NA	NA
1508	19	rs873560	rs71536989	6	882855	G	GT	0.662968	6p25.3	0.3211	intergenic	LOC101927691	NA	NA	NA
1509	19	rs873560	rs9392929	6	843620	T	C	0.655585	6p25.3	0.3887	intergenic	LOC101927691	NA	NA	NA
1510	19	rs873560	rs111886845	6	856572	G	A	0.646403	6p25.3	0.3668	intergenic	LOC101927691	NA	NA	NA
1511	19	rs873560	rs112780712	6	856568	A	G	0.643138	6p25.3	0.3678	intergenic	LOC101927691	NA	NA	NA
1512	19	rs873560	rs9379144	6	846919	C	G	0.631334	6p25.3	0.3121	intergenic	LOC101927691	NA	NA	NA
1513	19	rs873560	rs9328461	6	886631	G	A	0.616995	6p25.3	0.3032	intergenic	LOC101927691	NA	NA	NA
1514	19	rs873560	rs7766714	6	869519	C	T	0.588944	6p25.3	0.338	ncRNA_intronic	LOC101927691	NA	NA	NA
1515	19	rs873560	rs7740748	6	869509	T	C	0.58699	6p25.3	0.339	ncRNA_intronic	LOC101927691	NA	NA	NA
1516	19	rs873560	rs7766707	6	869501	C	T	0.58699	6p25.3	0.339	ncRNA_intronic	LOC101927691	NA	NA	NA
1517	19	rs873560	rs9405372	6	867488	A	G	0.586165	6p25.3	0.4583	intergenic	LOC101927691	NA	NA	NA
1518	19	rs873560	rs35046992	6	843230	T	TATAG	0.580112	6p25.3	0.3002	intergenic	LOC101927691	NA	NA	NA
1519	19	rs873560	rs9392207	6	886851	T	G	0.541971	6p25.3	0.2883	intergenic	LOC101927691	NA	NA	NA
1520	19	rs873560	rs11753072	6	866963	G	A	0.5303	6p25.3	0.5268	intergenic	LOC101927691	NA	NA	NA
1521	19	rs873560	rs10498652	6	875493	G	A	0.515758	6p25.3	0.5189	ncRNA_exonic	LOC101927691	NA	NA	Brain region volumes
1522	19	rs873560	rs9502684	6	866737	G	A	0.513695	6p25.3	0.5179	intergenic	LOC101927691	NA	NA	NA
1523	19	rs873560	rs884126	6	870244	A	G	0.511673	6p25.3	0.4841	ncRNA_intronic	LOC101927691	NA	NA	NA
1524	19	rs873560	rs5873765	6	876480	C	CTGCAGA	0.511639	6p25.3	0.5169	ncRNA_exonic	LOC101927691	NA	NA	NA
1525	19	rs873560	rs11339665	6	866756	AG	A	0.507847	6p25.3	0.5159	intergenic	LOC101927691	NA	NA	NA
1526	19	rs873560	rs35345063	6	869768	A	G	0.507847	6p25.3	0.5159	ncRNA_intronic	LOC101927691	NA	NA	NA
1527	19	rs873560	rs36078286	6	866752	T	G	0.507847	6p25.3	0.5159	intergenic	LOC101927691	NA	NA	NA
1528	20	rs886423	rs886423	6	30782205	G	C	1	6p21.33	0.1312	ncRNA_exonic	LINC00243	NA	NA	NA
1529	20	rs886423	rs1264352	6	30789647	G	C	0.98163	6p21.33	0.1332	ncRNA_intronic	LINC00243	NA	NA	NA
1530	20	rs886423	rs3131064	6	30763893	T	C	0.719688	6p21.33	0.1521	intergenic	HCG20	NA	NA	General cognitive ability
1531	20	rs886423	rs3130662	6	30713808	C	A	0.708468	6p21.33	0.1352	intergenic	IER3	NA	NA	Sarcoidosis (Lofgren's syndrome vs non-Lofgren's syndrome)
1532	20	rs886423	rs3131062	6	30763714	T	A	0.679759	6p21.33	0.1262	intergenic	HCG20	NA	NA	NA
1533	20	rs886423	rs3129986	6	30763562	C	T	0.665204	6p21.33	0.1282	intergenic	HCG20	NA	NA	NA
1534	20	rs886423	rs1264353	6	30787762	C	A	0.642998	6p21.33	0.0915	ncRNA_intronic	LINC00243	NA	NA	QRS complex (Cornell)
1535	20	rs886423	rs1264355	6	30784193	G	A	0.642998	6p21.33	0.0915	ncRNA_intronic	LINC00243	NA	NA	Cold sores
1536	20	rs886423	rs1264356	6	30784068	C	T	0.642998	6p21.33	0.0915	ncRNA_intronic	LINC00243	NA	NA	NA
1537	20	rs886423	rs1264361	6	30777498	A	G	0.642998	6p21.33	0.0915	intergenic	LINC00243	NA	NA	NA
1538	20	rs886423	rs575614653	6	30783284	G	GT	0.642998	6p21.33	0.0915	ncRNA_intronic	LINC00243	NA	NA	NA
1539	20	rs886423	rs886424	6	30782002	C	T	0.642998	6p21.33	0.0915	ncRNA_exonic	LINC00243	NA	NA	Type 1 diabetes and autoimmune thyroid diseases,Bipolar disorder and schizophrenia
1540	20	rs886423	rs886425	6	30781301	T	C	0.642998	6p21.33	0.0915	ncRNA_exonic	LINC00243	NA	NA	NA
1541	20	rs886423	rs3129981	6	30758857	C	T	0.629138	6p21.33	0.1143	ncRNA_intronic	HCG20	NA	NA	Post-traumatic stress disorder (re-experiencing symptoms)
1542	20	rs886423	rs3130641	6	30764081	C	T	0.609099	6p21.33	0.0915	intergenic	HCG20	NA	NA	NA
1543	20	rs886423	rs3131052	6	30760232	A	T	0.609099	6p21.33	0.0915	downstream	HCG20	NA	NA	NA
1544	20	rs886423	rs3095333	6	30750925	T	A	0.600045	6p21.33	0.0924	ncRNA_intronic	HCG20	NA	NA	NA
1545	20	rs886423	rs3131041	6	30755067	C	T	0.600045	6p21.33	0.0924	ncRNA_intronic	HCG20	NA	NA	NA
1546	20	rs886423	rs141083567	6	30758648	AATGGCC	A	0.591175	6p21.33	0.0934	ncRNA_intronic	HCG20	NA	NA	NA
1547	20	rs886423	rs148331720	6	30763049	T	TAAA	0.591175	6p21.33	0.0934	intergenic	HCG20	NA	NA	NA
1548	20	rs886423	rs3129980	6	30758371	C	G	0.591175	6p21.33	0.0934	ncRNA_intronic	HCG20	NA	NA	NA
1549	20	rs886423	rs3129982	6	30760190	C	T	0.591175	6p21.33	0.0934	downstream	HCG20	NA	NA	NA
1550	20	rs886423	rs3129983	6	30760276	C	T	0.591175	6p21.33	0.0934	downstream	HCG20	NA	NA	NA
1551	20	rs886423	rs3129985	6	30762542	C	T	0.591175	6p21.33	0.0934	intergenic	HCG20	NA	NA	NA
1552	20	rs886423	rs3131044	6	30758664	A	C	0.591175	6p21.33	0.0934	ncRNA_splicing	HCG20	NA	NA	NA
1553	20	rs886423	rs3131045	6	30758848	T	A	0.591175	6p21.33	0.0934	ncRNA_intronic	HCG20	NA	NA	NA
1554	20	rs886423	rs3131047	6	30759335	T	C	0.591175	6p21.33	0.0934	ncRNA_exonic	HCG20	NA	NA	NA
1555	20	rs886423	rs3131048	6	30759426	G	A	0.591175	6p21.33	0.0934	ncRNA_exonic	HCG20	NA	NA	NA
1556	20	rs886423	rs3131049	6	30759489	A	G	0.591175	6p21.33	0.0934	ncRNA_exonic	HCG20	NA	NA	NA
1557	20	rs886423	rs3131050	6	30760025	T	C	0.591175	6p21.33	0.0934	ncRNA_exonic	HCG20	NA	NA	NA
1558	20	rs886423	rs3131054	6	30761132	C	T	0.591175	6p21.33	0.0934	intergenic	HCG20	NA	NA	NA
1559	20	rs886423	rs3131055	6	30761487	T	C	0.591175	6p21.33	0.0934	intergenic	HCG20	NA	NA	NA
1560	20	rs886423	rs3131058	6	30762238	A	G	0.591175	6p21.33	0.0934	intergenic	HCG20	NA	NA	NA
1561	20	rs886423	rs3131060	6	30763291	G	A	0.591175	6p21.33	0.0934	intergenic	HCG20	NA	NA	Cutaneous lupus erythematosus
1562	20	rs886423	rs540437970	6	30760850	T	TA	0.591175	6p21.33	0.0934	downstream	HCG20	NA	NA	NA
1563	20	rs886423	rs564016551	6	30760781	A	AC	0.591175	6p21.33	0.0934	downstream	HCG20	NA	NA	NA
1564	20	rs886423	rs9262200	6	30760725	G	A	0.591175	6p21.33	0.0934	downstream	HCG20	NA	NA	NA
1565	20	rs886423	rs9262202	6	30760907	T	C	0.591175	6p21.33	0.0934	downstream	HCG20	NA	NA	NA
1566	20	rs886423	rs9262203	6	30760968	C	T	0.591175	6p21.33	0.0934	downstream	HCG20	NA	NA	NA
1567	20	rs886423	rs9262204	6	30761089	G	A	0.591175	6p21.33	0.0934	intergenic	HCG20	NA	NA	NA
1568	20	rs886423	rs3095334	6	30742713	G	C	0.59067	6p21.33	0.0915	ncRNA_intronic	HCG20	NA	NA	NA
1569	20	rs886423	rs3095336	6	30738446	G	A	0.59067	6p21.33	0.0915	ncRNA_intronic	HCG20	NA	NA	NA
1570	20	rs886423	rs3129978	6	30746331	A	G	0.59067	6p21.33	0.0915	ncRNA_intronic	HCG20	NA	NA	NA
1571	20	rs886423	rs3130665	6	30735979	C	T	0.59067	6p21.33	0.0915	ncRNA_intronic	HCG20	NA	NA	NA
1572	20	rs886423	rs3130669	6	30743739	G	A	0.59067	6p21.33	0.0915	ncRNA_intronic	HCG20	NA	NA	NA
1573	20	rs886423	rs3130670	6	30743864	T	G	0.59067	6p21.33	0.0915	ncRNA_intronic	HCG20	NA	NA	NA
1574	20	rs886423	rs3130673	6	30746519	G	T	0.59067	6p21.33	0.0915	ncRNA_intronic	HCG20	NA	NA	NA
1575	20	rs886423	rs3132599	6	30748164	C	G	0.59067	6p21.33	0.0915	ncRNA_intronic	HCG20	NA	NA	NA
1576	20	rs886423	rs3132603	6	30744200	C	T	0.59067	6p21.33	0.0915	ncRNA_intronic	HCG20	NA	NA	NA
1577	20	rs886423	rs3132605	6	30739972	A	C	0.59067	6p21.33	0.0915	ncRNA_intronic	HCG20	NA	NA	NA
1578	20	rs886423	rs9278760	6	30737675	GC	G	0.59067	6p21.33	0.0915	ncRNA_intronic	HCG20	NA	NA	NA
1579	20	rs886423	rs1064627	6	30698541	A	G	0.585858	6p21.33	0.1541	intronic	FLOT1	NA	NA	NA
1580	20	rs886423	rs3095327	6	30699022	G	A	0.583821	6p21.33	0.0964	intronic	FLOT1	NA	NA	NA
1581	20	rs886423	rs3132582	6	30689001	T	A	0.583821	6p21.33	0.0964	intronic	TUBB	NA	NA	NA
1582	20	rs886423	rs3094118	6	30732858	C	T	0.583123	6p21.33	0.0905	intergenic	HCG20	NA	NA	NA
1583	20	rs886423	rs2532923	6	30933076	G	A	0.572957	6p21.33	0.1193	intergenic	HCG21	NA	NA	NA
1584	20	rs886423	rs1264351	6	30792117	G	C	0.568324	6p21.33	0.0815	ncRNA_intronic	LINC00243	NA	NA	Estimated glomerular filtration rate
1585	20	rs886423	rs1264373	6	30769273	G	A	0.568324	6p21.33	0.0815	intergenic	HCG20	NA	NA	NA
1586	20	rs886423	rs1264349	6	30796659	A	G	0.56105	6p21.33	0.0805	ncRNA_intronic	LINC00243	NA	NA	Urinary tract infection frequency
1587	20	rs886423	rs2524266	6	30780568	C	T	0.56074	6p21.33	0.0825	downstream	LINC00243	NA	NA	NA
1588	20	rs886423	rs549667742	6	30783579	G	A	0.559494	6p21.33	0.0805	ncRNA_intronic	LINC00243	NA	NA	NA
1589	20	rs886423	rs3129977	6	30745800	A	C	0.557417	6p21.33	0.0974	ncRNA_intronic	HCG20	NA	NA	General cognitive ability
1590	20	rs886423	rs3129984	6	30761572	C	T	0.535136	6p21.33	0.0815	intergenic	HCG20	NA	NA	Breast cancer
1591	20	rs886423	rs1264321	6	30859344	G	A	0.529983	6p21.33	0.0785	intronic	DDR1	NA	NA	NA
1592	20	rs886423	rs2263298	6	30820373	C	T	0.529983	6p21.33	0.0785	intergenic	LINC02570	NA	NA	Pneumonia
1593	20	rs886423	rs886420	6	30879636	C	T	0.529983	6p21.33	0.0785	intronic	GTF2H4	NA	NA	Sarcoidosis (Lofgren's syndrome vs non-Lofgren's syndrome)
1594	20	rs886423	rs1264347	6	30798697	C	T	0.52793	6p21.33	0.0805	upstream	LINC00243	NA	NA	Estimated glomerular filtration rate in diabetes,Height
1595	20	rs886423	rs3094128	6	30694374	T	C	0.527298	6p21.33	0.163	intergenic	FLOT1	NA	NA	Handedness (non-right-handed vs right-handed)
1596	20	rs886423	rs1264324	6	30855211	T	G	0.522842	6p21.33	0.0775	intronic	DDR1	NA	NA	NA
1597	20	rs886423	rs141748163	6	30354416	T	TA	0.521818	6p22.1	0.0984	intergenic	RPP21	NA	NA	NA
1598	20	rs886423	rs3094030	6	30353426	G	A	0.521818	6p22.1	0.0984	intergenic	RPP21	NA	NA	NA
1599	20	rs886423	rs3094031	6	30351844	G	A	0.521818	6p22.1	0.0984	intergenic	RPP21	NA	NA	NA
1600	20	rs886423	rs3094032	6	30351547	G	A	0.521818	6p22.1	0.0984	intergenic	RPP21	NA	NA	NA
1601	20	rs886423	rs3094035	6	30363136	G	T	0.521818	6p22.1	0.0984	intergenic	RPP21	NA	NA	NA
1602	20	rs886423	rs3094049	6	30359360	G	A	0.521818	6p22.1	0.0984	intergenic	RPP21	NA	NA	NA
1603	20	rs886423	rs3094053	6	30355184	A	G	0.521818	6p22.1	0.0984	intergenic	RPP21	NA	NA	NA
1604	20	rs886423	rs3094703	6	30358957	C	T	0.521818	6p22.1	0.0984	intergenic	RPP21	NA	NA	NA
1605	20	rs886423	rs3129809	6	30335621	A	G	0.521818	6p22.1	0.0984	intergenic	RPP21	NA	NA	NA
1606	20	rs886423	rs3129818	6	30342966	G	T	0.521818	6p22.1	0.0984	intergenic	RPP21	NA	NA	NA
1607	20	rs886423	rs3129820	6	30343569	G	A	0.521818	6p22.1	0.0984	intergenic	RPP21	NA	NA	NA
1608	20	rs886423	rs3129821	6	30344038	G	A	0.521818	6p22.1	0.0984	intergenic	RPP21	NA	NA	NA
1609	20	rs886423	rs3129822	6	30346208	G	T	0.521818	6p22.1	0.0984	intergenic	RPP21	NA	NA	NA
1610	20	rs886423	rs3129823	6	30347186	G	A	0.521818	6p22.1	0.0984	intergenic	RPP21	NA	NA	NA
1611	20	rs886423	rs3130123	6	30352647	G	A	0.521818	6p22.1	0.0984	intergenic	RPP21	NA	NA	NA
1612	20	rs886423	rs3130125	6	30352875	G	A	0.521818	6p22.1	0.0984	intergenic	RPP21	NA	NA	NA
1613	20	rs886423	rs3130126	6	30353739	C	A	0.521818	6p22.1	0.0984	intergenic	RPP21	NA	NA	NA
1614	20	rs886423	rs3130363	6	30340827	A	G	0.521818	6p22.1	0.0984	intergenic	RPP21	NA	NA	NA
1615	20	rs886423	rs3130370	6	30345294	A	G	0.521818	6p22.1	0.0984	intergenic	RPP21	NA	NA	NA
1616	20	rs886423	rs3130372	6	30346009	A	G	0.521818	6p22.1	0.0984	intergenic	RPP21	NA	NA	NA
1617	20	rs886423	rs3132625	6	30347720	A	G	0.521818	6p22.1	0.0984	intergenic	RPP21	NA	NA	NA
1618	20	rs886423	rs3132630	6	30345118	C	T	0.521818	6p22.1	0.0984	intergenic	RPP21	NA	NA	NA
1619	20	rs886423	rs3132631	6	30344645	C	T	0.521818	6p22.1	0.0984	intergenic	RPP21	NA	NA	NA
1620	20	rs886423	rs3132638	6	30341471	T	C	0.521818	6p22.1	0.0984	intergenic	RPP21	NA	NA	NA
1621	20	rs886423	rs1049633	6	30867527	G	A	0.520757	6p21.33	0.0795	UTR3	DDR1	NA	NA	NA
1622	20	rs886423	rs1110482	6	30803526	A	G	0.520757	6p21.33	0.0795	intergenic	LINC02570	NA	NA	NA
1623	20	rs886423	rs1264304	6	30882415	C	T	0.520757	6p21.33	0.0795	intronic	VARS2	NA	NA	NA
1624	20	rs886423	rs1264308	6	30879987	C	T	0.520757	6p21.33	0.0795	intronic	GTF2H4	NA	NA	NA
1625	20	rs886423	rs1264312	6	30872982	G	A	0.520757	6p21.33	0.0795	intergenic	GTF2H4	NA	NA	NA
1626	20	rs886423	rs1264313	6	30872783	C	T	0.520757	6p21.33	0.0795	intergenic	GTF2H4	NA	NA	NA
1627	20	rs886423	rs1264322	6	30857894	G	A	0.520757	6p21.33	0.0795	intronic	DDR1	NA	NA	Smoking initiation (ever regular vs never regular)
1628	20	rs886423	rs1264325	6	30851989	G	A	0.520757	6p21.33	0.0795	intronic	DDR1	NA	NA	NA
1629	20	rs886423	rs1264326	6	30851909	C	A	0.520757	6p21.33	0.0795	UTR5	DDR1	NA	NA	NA
1630	20	rs886423	rs1264341	6	30802465	T	C	0.520757	6p21.33	0.0795	intergenic	LINC00243	NA	NA	NA
1631	20	rs886423	rs2517572	6	30842629	C	T	0.520757	6p21.33	0.0795	intergenic	DDR1	NA	NA	NA
1632	20	rs886423	rs2517578	6	30811265	G	C	0.520757	6p21.33	0.0795	ncRNA_intronic	LINC02570	NA	NA	NA
1633	20	rs886423	rs2535328	6	30825994	C	T	0.520757	6p21.33	0.0795	intergenic	LINC02570	NA	NA	NA
1634	20	rs886423	rs2535332	6	30813249	C	T	0.520757	6p21.33	0.0795	ncRNA_intronic	LINC02570	NA	NA	NA
1635	20	rs886423	rs2535334	6	30812996	G	A	0.520757	6p21.33	0.0795	ncRNA_intronic	LINC02570	NA	NA	NA
1636	20	rs886423	rs2535340	6	30838497	T	C	0.520757	6p21.33	0.0795	intergenic	DDR1	NA	NA	NA
1637	20	rs886423	rs2844656	6	30834331	A	G	0.520757	6p21.33	0.0795	intergenic	DDR1	NA	NA	NA
1638	20	rs886423	rs2844661	6	30821522	C	T	0.520757	6p21.33	0.0795	intergenic	LINC02570	NA	NA	NA
1639	20	rs886423	rs3094088	6	30894965	T	A	0.520757	6p21.33	0.0795	downstream	VARS2	NA	NA	NA
1640	20	rs886423	rs3095155	6	30899051	G	C	0.520757	6p21.33	0.0795	downstream	SFTA2	NA	NA	NA
1641	20	rs886423	rs3132577	6	30831195	G	A	0.520757	6p21.33	0.0795	intergenic	LINC02570	NA	NA	NA
1642	20	rs886423	rs554725423	6	30833950	G	GT	0.520757	6p21.33	0.0795	intergenic	DDR1	NA	NA	NA
1643	20	rs886423	rs886422	6	30864279	C	T	0.520757	6p21.33	0.0795	intronic	DDR1	NA	NA	NA
1644	20	rs886423	rs9257005	6	30833951	C	T	0.520757	6p21.33	0.0795	intergenic	DDR1	NA	NA	NA
1645	20	rs886423	rs9278783	6	30826945	GA	G	0.520757	6p21.33	0.0795	intergenic	LINC02570	NA	NA	NA
1646	20	rs886423	rs3130668	6	30743729	G	A	0.516795	6p21.33	0.0815	ncRNA_intronic	HCG20	NA	NA	NA
1647	20	rs886423	rs3132600	6	30746367	C	T	0.516795	6p21.33	0.0815	ncRNA_intronic	HCG20	NA	NA	NA
1648	20	rs886423	rs200293592	6	30348378	T	TTC	0.514361	6p22.1	0.0994	intergenic	RPP21	NA	NA	NA
1649	20	rs886423	rs3094050	6	30358591	A	G	0.514361	6p22.1	0.0994	intergenic	RPP21	NA	NA	NA
1650	20	rs886423	rs570797312	6	30871259	CTTTTTTTTTTTT	C	0.511747	6p21.33	0.0805	intergenic	DDR1	NA	NA	NA
1651	20	rs886423	rs1264310	6	30873605	C	A	0.511605	6p21.33	0.0785	intergenic	GTF2H4	NA	NA	NA
1652	20	rs886423	rs3095328	6	30723781	G	A	0.509598	6p21.33	0.0805	intergenic	HCG20	NA	NA	NA
1653	20	rs886423	rs3095332	6	30722267	C	A	0.509598	6p21.33	0.0805	intergenic	IER3	NA	NA	NA
1654	20	rs886423	rs3129974	6	30723169	A	G	0.509598	6p21.33	0.0805	intergenic	IER3	NA	NA	NA
1655	20	rs886423	rs28994665	6	30348458	CAT	C	0.503951	6p22.1	0.0984	intergenic	RPP21	NA	NA	NA
1656	21	rs34203781	rs34203781	6	41666292	A	C	1	6p21.1	0.1431	intronic	TFEB	NA	NA	Waist circumference adjusted for body mass index
1657	21	rs34203781	rs34983005	6	41671578	C	A	0.992133	6p21.1	0.1421	intronic	TFEB	NA	NA	NA
1658	21	rs34203781	rs6916515	6	41666065	G	A	0.992133	6p21.1	0.1421	intronic	TFEB	NA	NA	NA
1659	21	rs34203781	rs6906513	6	41673067	T	C	0.984307	6p21.1	0.1412	intronic	TFEB	NA	NA	NA
1660	21	rs34203781	rs4620117	6	41670726	C	T	0.984286	6p21.1	0.1431	intronic	TFEB	NA	NA	NA
1661	21	rs34203781	rs62396726	6	41674424	G	A	0.894247	6p21.1	0.1491	intronic	TFEB	NA	NA	NA
1662	21	rs34203781	rs13193017	6	41676269	G	A	0.833344	6p21.1	0.1451	intronic	TFEB	NA	NA	NA
1663	21	rs34203781	rs13193232	6	41676452	G	A	0.833344	6p21.1	0.1451	intronic	TFEB	NA	NA	NA
1664	21	rs34203781	rs13193343	6	41676499	G	A	0.833344	6p21.1	0.1451	intronic	TFEB	NA	NA	NA
1665	21	rs34203781	rs10604829	6	41677031	TTCA	T	0.825821	6p21.1	0.1441	intronic	TFEB	NA	NA	NA
1666	21	rs34203781	rs13218016	6	41681968	C	T	0.818338	6p21.1	0.1431	intronic	TFEB	NA	NA	NA
1667	21	rs34203781	rs62396733	6	41679691	C	T	0.818338	6p21.1	0.1431	intronic	TFEB	NA	NA	Bioavailable testosterone levels
1668	21	rs34203781	rs17794619	6	41681183	G	A	0.811458	6p21.1	0.1441	intronic	TFEB	NA	NA	NA
1669	21	rs34203781	rs34880700	6	41681036	G	A	0.811458	6p21.1	0.1441	intronic	TFEB	NA	NA	NA
1670	21	rs34203781	rs13217983	6	41681878	C	T	0.804661	6p21.1	0.1451	intronic	TFEB	NA	NA	NA
1671	21	rs34203781	rs28360642	6	41667506	A	C	0.783736	6p21.1	0.175	intronic	TFEB	NA	NA	Sex hormone-binding globulin levels,Sex hormone-binding globulin levels adjusted for BMI
1672	21	rs34203781	rs545675600	6	41681848	C	CGT	0.669924	6p21.1	0.1223	intronic	TFEB	NA	NA	NA
1673	21	rs34203781	rs10604830	6	41677267	GTGGATGGA	G	0.500924	6p21.1	0.2217	intronic	TFEB	NA	NA	NA
1674	22	rs11966122	rs11966122	6	149308433	T	C	1	6q25.1	0.2237	intronic	UST	NA	NA	NA
1675	22	rs11966122	rs10046358	6	149307865	A	C	0.940256	6q25.1	0.2346	intronic	UST	NA	NA	NA
1676	22	rs11966122	rs7741054	6	149307684	A	G	0.915906	6q25.1	0.2396	intronic	UST	NA	NA	NA
1677	22	rs11966122	rs9485343	6	149304606	C	G	0.896418	6q25.1	0.2326	intronic	UST	NA	NA	NA
1678	22	rs11966122	rs2449381	6	149300868	G	A	0.827619	6q25.1	0.7465	intronic	UST	NA	NA	NA
1679	22	rs11966122	rs2500519	6	149300274	G	C	0.818661	6q25.1	0.7445	intronic	UST	NA	NA	NA
1680	22	rs11966122	rs1116528	6	149302061	G	A	0.810651	6q25.1	0.7495	intronic	UST	NA	NA	NA
1681	22	rs11966122	rs2486406	6	149303226	A	G	0.810651	6q25.1	0.7495	intronic	UST	NA	NA	NA
1682	22	rs11966122	rs6929447	6	149299571	G	A	0.80235	6q25.1	0.7406	intronic	UST	NA	NA	NA
1683	22	rs11966122	rs2449386	6	149298865	A	G	0.79805	6q25.1	0.7396	intronic	UST	NA	NA	NA
1684	22	rs11966122	rs2486408	6	149297867	C	T	0.794142	6q25.1	0.7416	intronic	UST	NA	NA	NA
1685	22	rs11966122	rs2449383	6	149303424	G	A	0.779792	6q25.1	0.7346	intronic	UST	NA	NA	NA
1686	22	rs11966122	rs729094	6	149293956	T	G	0.779764	6q25.1	0.7425	intronic	UST	NA	NA	NA
1687	22	rs11966122	rs2449388	6	149298430	G	T	0.776962	6q25.1	0.7346	intronic	UST	NA	NA	NA
1688	22	rs11966122	rs5880821	6	149292361	AT	A	0.7755	6q25.1	0.7396	intronic	UST	NA	NA	NA
1689	22	rs11966122	rs900312	6	149289851	G	A	0.746821	6q25.1	0.7495	intronic	UST	NA	NA	NA
1690	22	rs11966122	rs2449391	6	149288818	G	C	0.693732	6q25.1	0.7316	intronic	UST	NA	NA	NA
1691	22	rs11966122	rs900313	6	149289183	G	T	0.68991	6q25.1	0.7306	intronic	UST	NA	NA	NA
1692	22	rs11966122	rs35513894	6	149295455	T	TA	0.644839	6q25.1	0.7068	intronic	UST	NA	NA	NA
1693	22	rs11966122	rs34290272	6	149303240	G	GT	0.583402	6q25.1	0.6879	intronic	UST	NA	NA	NA
1694	22	rs11966122	rs2500513	6	149287703	A	G	0.568403	6q25.1	0.7505	intronic	UST	NA	NA	NA
1695	22	rs11966122	rs11755470	6	149328774	A	G	0.504219	6q25.1	0.2575	intronic	UST	NA	NA	NA
1696	22	rs11966122	rs11759624	6	149328568	C	T	0.504219	6q25.1	0.2575	intronic	UST	NA	NA	NA
1697	22	rs11966122	rs62426145	6	149327753	T	C	0.504219	6q25.1	0.2575	intronic	UST	NA	NA	NA
1698	22	rs11966122	rs6911677	6	149327223	A	G	0.504219	6q25.1	0.2575	intronic	UST	NA	NA	NA
1699	22	rs11966122	rs58674859	6	149325918	AC	A	0.503413	6q25.1	0.2584	intronic	UST	NA	NA	NA
1700	22	rs11966122	rs62426146	6	149328627	G	A	0.503413	6q25.1	0.2584	intronic	UST	NA	NA	NA
1701	23	rs366905	rs366905	6	149735097	T	A	1	6q25.1	0.4632	intergenic	TAB2	NA	NA	NA
1702	23	rs366905	rs1626823	6	149710663	T	C	1	6q25.1	0.4632	intronic	TAB2	NA	NA	NA
1703	23	rs366905	rs10542272	6	149701611	CTA	C	0.996224	6q25.1	0.5378	intronic	TAB2	NA	NA	NA
1704	23	rs366905	rs6942381	6	149662991	G	C	0.996224	6q25.1	0.5358	intronic	TAB2	NA	NA	NA
1705	23	rs366905	rs6922130	6	149672375	C	G	0.988668	6q25.1	0.5378	intronic	TAB2	NA	NA	NA
1706	23	rs366905	rs6906384	6	149664540	G	A	0.984905	6q25.1	0.5388	intronic	TAB2	NA	NA	NA
1707	23	rs366905	rs237019	6	149727064	G	A	0.940512	6q25.1	0.4732	intronic	TAB2	NA	NA	NA
1708	23	rs366905	rs139189262	6	149740455	T	TCTA	0.928417	6q25.1	0.4831	intergenic	TAB2	NA	NA	NA
1709	23	rs366905	rs237024	6	149721965	T	C	0.928417	6q25.1	0.4831	UTR3	SUMO4	NA	NA	NA
1710	23	rs366905	rs237026	6	149720681	G	A	0.928417	6q25.1	0.4831	intronic	TAB2	NA	NA	NA
1711	23	rs366905	rs237029	6	149717425	A	G	0.928417	6q25.1	0.4831	intronic	TAB2	NA	NA	NA
1712	23	rs366905	rs237035	6	149710848	C	T	0.928417	6q25.1	0.4831	intronic	TAB2	NA	NA	NA
1713	23	rs366905	rs11964335	6	149658101	A	T	0.924943	6q25.1	0.5159	intronic	TAB2	NA	NA	NA
1714	23	rs366905	rs7752555	6	149671116	A	G	0.924943	6q25.1	0.5159	intronic	TAB2	NA	NA	NA
1715	23	rs366905	rs7753269	6	149671360	G	A	0.924943	6q25.1	0.5159	intronic	TAB2	NA	NA	NA
1716	23	rs366905	rs237012	6	149729198	T	C	0.924345	6q25.1	0.4821	intronic	TAB2	NA	NA	NA
1717	23	rs366905	rs237025	6	149721690	G	A	0.924345	6q25.1	0.4821	exonic	SUMO4	nonsynonymous SNV	SUMO4:NM_001002255:exon1:c.G163A:p.V55M,	NA
1718	23	rs366905	rs237028	6	149718650	C	T	0.924345	6q25.1	0.4821	intronic	TAB2	NA	NA	NA
1719	23	rs366905	rs372205	6	149775267	T	C	0.924051	6q25.1	0.4761	intronic	ZC3H12D	NA	NA	NA
1720	23	rs366905	rs11155644	6	149676600	G	C	0.920857	6q25.1	0.5169	intronic	TAB2	NA	NA	NA
1721	23	rs366905	rs6570964	6	149691859	G	A	0.920857	6q25.1	0.5169	intronic	TAB2	NA	NA	NA
1722	23	rs366905	rs237018	6	149743930	T	C	0.918294	6q25.1	0.4861	intergenic	TAB2	NA	NA	NA
1723	23	rs366905	rs805026	6	149728254	G	C	0.917922	6q25.1	0.4841	intronic	TAB2	NA	NA	NA
1724	23	rs366905	rs11155641	6	149648595	G	A	0.917043	6q25.1	0.5179	intronic	TAB2	NA	NA	NA
1725	23	rs366905	rs13219868	6	149686518	T	G	0.917043	6q25.1	0.5179	intronic	TAB2	NA	NA	NA
1726	23	rs366905	rs148328553	6	149641637	ATTTTCCCAGTAAGGAAAATTTC	A	0.917043	6q25.1	0.5179	intronic	TAB2	NA	NA	NA
1727	23	rs366905	rs1900300	6	149641627	T	C	0.917043	6q25.1	0.5179	intronic	TAB2	NA	NA	NA
1728	23	rs366905	rs4895787	6	149646500	G	A	0.917043	6q25.1	0.5179	intronic	TAB2	NA	NA	NA
1729	23	rs366905	rs237016	6	149744859	T	C	0.914863	6q25.1	0.4871	intergenic	TAB2	NA	NA	NA
1730	23	rs366905	rs6570963	6	149691355	T	G	0.912986	6q25.1	0.5189	intronic	TAB2	NA	NA	NA
1731	23	rs366905	rs237003	6	149754268	G	A	0.912755	6q25.1	0.4791	intergenic	ZC3H12D	NA	NA	NA
1732	23	rs366905	rs237010	6	149758750	G	T	0.909228	6q25.1	0.4801	intergenic	ZC3H12D	NA	NA	NA
1733	23	rs366905	rs409099	6	149766863	T	G	0.906024	6q25.1	0.4811	intergenic	ZC3H12D	NA	NA	NA
1734	23	rs366905	rs409111	6	149766860	A	G	0.906024	6q25.1	0.4811	intergenic	ZC3H12D	NA	NA	NA
1735	23	rs366905	rs415434	6	149772645	A	G	0.902526	6q25.1	0.4821	intronic	ZC3H12D	NA	NA	NA
1736	23	rs366905	rs418691	6	149749404	C	T	0.902215	6q25.1	0.4821	intergenic	TAB2	NA	NA	NA
1737	23	rs366905	rs237009	6	149759552	C	T	0.901186	6q25.1	0.4781	intergenic	ZC3H12D	NA	NA	NA
1738	23	rs366905	rs372238	6	149774232	A	G	0.899377	6q25.1	0.4831	intronic	ZC3H12D	NA	NA	NA
1739	23	rs366905	rs142714977	6	149781060	T	TAC	0.799041	6q25.1	0.507	intronic	ZC3H12D	NA	NA	NA
1740	23	rs366905	rs399673	6	149783221	T	C	0.799041	6q25.1	0.507	intronic	ZC3H12D	NA	NA	NA
1741	23	rs366905	rs400279	6	149786830	A	G	0.799041	6q25.1	0.507	intronic	ZC3H12D	NA	NA	NA
1742	23	rs366905	rs412894	6	149781175	G	A	0.799041	6q25.1	0.507	intronic	ZC3H12D	NA	NA	NA
1743	23	rs366905	rs420430	6	149785539	T	G	0.799041	6q25.1	0.507	intronic	ZC3H12D	NA	NA	NA
1744	23	rs366905	rs448420	6	149785802	T	C	0.799041	6q25.1	0.507	intronic	ZC3H12D	NA	NA	NA
1745	23	rs366905	rs548848	6	149782009	A	G	0.799041	6q25.1	0.507	intronic	ZC3H12D	NA	NA	NA
1746	23	rs366905	rs480870	6	149784818	T	C	0.795888	6q25.1	0.508	intronic	ZC3H12D	NA	NA	NA
1747	23	rs366905	rs2307628	6	149787060	C	CTG	0.787532	6q25.1	0.5089	intronic	ZC3H12D	NA	NA	NA
1748	23	rs366905	rs11155639	6	149637690	T	C	0.777062	6q25.1	0.4911	intronic	TAB2	NA	NA	NA
1749	23	rs366905	rs1446556	6	149637106	C	A	0.777062	6q25.1	0.4911	intronic	TAB2	NA	NA	NA
1750	23	rs366905	rs584916	6	149790319	A	C	0.75642	6q25.1	0.498	intronic	ZC3H12D	NA	NA	NA
1751	23	rs366905	rs5880834	6	149663182	TA	T	0.7098	6q25.1	0.4483	intronic	TAB2	NA	NA	NA
1752	23	rs366905	rs369643	6	149799798	T	C	0.69893	6q25.1	0.5368	intronic	ZC3H12D	NA	NA	NA
1753	23	rs366905	rs394563	6	149797014	T	G	0.69893	6q25.1	0.5368	intronic	ZC3H12D	NA	NA	Dupuytren's disease
1754	23	rs366905	rs438852	6	149794533	A	G	0.69893	6q25.1	0.5368	intronic	ZC3H12D	NA	NA	NA
1755	23	rs366905	rs444784	6	149798366	C	G	0.69893	6q25.1	0.5368	intronic	ZC3H12D	NA	NA	NA
1756	23	rs366905	rs448874	6	149796967	C	T	0.69893	6q25.1	0.5368	intronic	ZC3H12D	NA	NA	NA
1757	23	rs366905	rs420099	6	149794290	A	C	0.696113	6q25.1	0.5378	intronic	ZC3H12D	NA	NA	NA
1758	23	rs366905	rs61516098	6	149794289	A	T	0.696113	6q25.1	0.5378	intronic	ZC3H12D	NA	NA	NA
1759	23	rs366905	rs68094016	6	149761380	AT	A	0.68709	6q25.1	0.503	intergenic	ZC3H12D	NA	NA	NA
1760	23	rs366905	rs421453	6	149776709	T	C	0.657133	6q25.1	0.3877	intronic	ZC3H12D	NA	NA	NA
1761	23	rs366905	rs34745745	6	149799302	CAA	C	0.6562	6q25.1	0.5278	intronic	ZC3H12D	NA	NA	NA
1762	23	rs366905	rs447025	6	149799128	A	C	0.6562	6q25.1	0.5278	intronic	ZC3H12D	NA	NA	NA
1763	23	rs366905	rs12203415	6	149735692	A	T	0.639538	6q25.1	0.3887	intergenic	TAB2	NA	NA	NA
1764	23	rs366905	rs652807	6	149737495	G	A	0.635143	6q25.1	0.3499	intergenic	TAB2	NA	NA	NA
1765	23	rs366905	rs9377212	6	149704901	G	C	0.635143	6q25.1	0.3499	intronic	TAB2	NA	NA	NA
1766	23	rs366905	rs3056064	6	149745700	G	GTTTTC	0.633768	6q25.1	0.3897	intergenic	TAB2	NA	NA	NA
1767	23	rs366905	rs9377210	6	149698299	A	G	0.632606	6q25.1	0.3489	intronic	TAB2	NA	NA	NA
1768	23	rs366905	rs521845	6	149671698	G	T	0.630314	6q25.1	0.3509	intronic	TAB2	NA	NA	NA
1769	23	rs366905	rs9285519	6	149692935	G	A	0.630314	6q25.1	0.3509	intronic	TAB2	NA	NA	NA
1770	23	rs366905	rs11355432	6	149729291	CA	C	0.627247	6q25.1	0.3489	intronic	TAB2	NA	NA	NA
1771	23	rs366905	rs480034	6	149735430	T	C	0.627247	6q25.1	0.3489	intergenic	TAB2	NA	NA	NA
1772	23	rs366905	rs544947	6	149723548	A	G	0.627247	6q25.1	0.3489	intronic	TAB2	NA	NA	NA
1773	23	rs366905	rs628488	6	149719400	G	A	0.627247	6q25.1	0.3489	intronic	TAB2	NA	NA	NA
1774	23	rs366905	rs638407	6	149738350	A	G	0.627247	6q25.1	0.3489	intergenic	TAB2	NA	NA	NA
1775	23	rs366905	rs9373589	6	149707288	A	G	0.627247	6q25.1	0.3489	intronic	TAB2	NA	NA	NA
1776	23	rs366905	rs9390677	6	149710497	T	C	0.627247	6q25.1	0.3489	intronic	TAB2	NA	NA	NA
1777	23	rs366905	rs4895788	6	149748091	G	A	0.624708	6q25.1	0.3479	intergenic	TAB2	NA	NA	NA
1778	23	rs366905	rs489551	6	149689457	A	G	0.622434	6q25.1	0.3499	intronic	TAB2	NA	NA	NA
1779	23	rs366905	rs504985	6	149658978	T	G	0.622434	6q25.1	0.3499	intronic	TAB2	NA	NA	NA
1780	23	rs366905	rs564961	6	149657227	G	A	0.622434	6q25.1	0.3499	intronic	TAB2	NA	NA	NA
1781	23	rs366905	rs580011	6	149671177	T	C	0.622434	6q25.1	0.3499	intronic	TAB2	NA	NA	NA
1782	23	rs366905	rs9373592	6	149733255	A	T	0.619424	6q25.1	0.3479	downstream	TAB2	NA	NA	NA
1783	23	rs366905	rs511100	6	149692229	G	A	0.618374	6q25.1	0.3479	intronic	TAB2	NA	NA	NA
1784	23	rs366905	rs514839	6	149648440	T	A	0.618374	6q25.1	0.3479	intronic	TAB2	NA	NA	NA
1785	23	rs366905	rs540538	6	149647944	C	T	0.618374	6q25.1	0.3479	intronic	TAB2	NA	NA	NA
1786	23	rs366905	rs560051	6	149666977	G	A	0.618374	6q25.1	0.3479	intronic	TAB2	NA	NA	NA
1787	23	rs366905	rs562428	6	149647525	T	C	0.618374	6q25.1	0.3479	intronic	TAB2	NA	NA	NA
1788	23	rs366905	rs577001	6	149646308	C	T	0.618374	6q25.1	0.3479	intronic	TAB2	NA	NA	NA
1789	23	rs366905	rs536203	6	149651264	G	A	0.616884	6q25.1	0.3469	intronic	TAB2	NA	NA	NA
1790	23	rs366905	rs141280794	6	149663180	A	AT	0.615026	6q25.1	0.3449	intronic	TAB2	NA	NA	NA
1791	23	rs366905	rs579789	6	149679371	A	G	0.614628	6q25.1	0.3489	intronic	TAB2	NA	NA	NA
1792	23	rs366905	rs392917	6	149749403	G	A	0.611176	6q25.1	0.3867	intergenic	TAB2	NA	NA	NA
1793	23	rs366905	rs537354	6	149665937	C	T	0.610595	6q25.1	0.3469	intronic	TAB2	NA	NA	NA
1794	23	rs366905	rs585022	6	149753304	C	T	0.600368	6q25.1	0.3519	intergenic	ZC3H12D	NA	NA	NA
1795	23	rs366905	rs498416	6	149678557	G	A	0.596283	6q25.1	0.3499	intronic	TAB2	NA	NA	NA
1796	23	rs366905	rs2262617	6	149759726	C	G	0.592108	6q25.1	0.3539	intergenic	ZC3H12D	NA	NA	NA
1797	23	rs366905	rs4895789	6	149764654	T	C	0.592108	6q25.1	0.3539	intergenic	ZC3H12D	NA	NA	NA
1798	23	rs366905	rs4897124	6	149763209	T	C	0.592108	6q25.1	0.3539	intergenic	ZC3H12D	NA	NA	NA
1799	23	rs366905	rs4897125	6	149766208	G	A	0.592108	6q25.1	0.3539	intergenic	ZC3H12D	NA	NA	NA
1800	23	rs366905	rs11462349	6	149796851	C	CA	0.588551	6q25.1	0.4612	intronic	ZC3H12D	NA	NA	NA
1801	23	rs366905	rs2789488	6	149725290	G	A	0.562016	6q25.1	0.3698	intronic	TAB2	NA	NA	NA
1802	23	rs366905	rs6570965	6	149717476	C	A	0.562016	6q25.1	0.3698	intronic	TAB2	NA	NA	NA
1803	23	rs366905	rs2179367	6	149762537	A	G	0.551701	6q25.1	0.3678	intergenic	ZC3H12D	NA	NA	Dupuytren's disease
1804	23	rs366905	rs506268	6	149685617	C	T	0.545791	6q25.1	0.3678	intronic	TAB2	NA	NA	NA
1805	23	rs366905	rs2143076	6	149746451	G	A	0.542772	6q25.1	0.3718	intergenic	TAB2	NA	NA	NA
1806	23	rs366905	rs2789492	6	149747379	G	A	0.539917	6q25.1	0.3708	intergenic	TAB2	NA	NA	NA
1807	23	rs366905	rs372994	6	149774451	A	G	0.539362	6q25.1	0.327	intronic	ZC3H12D	NA	NA	NA
1808	23	rs366905	rs561967120	6	149667584	CTT	C	0.53485	6q25.1	0.338	intronic	TAB2	NA	NA	NA
1809	23	rs366905	rs4424115	6	149633369	C	T	0.517804	6q25.1	0.5119	intronic	TAB2	NA	NA	NA
1810	23	rs366905	rs9377208	6	149633747	C	T	0.517804	6q25.1	0.5119	intronic	TAB2	NA	NA	NA
1811	23	rs366905	rs9404027	6	149633491	T	A	0.517804	6q25.1	0.5119	intronic	TAB2	NA	NA	NA
1812	24	rs9770861	rs9770861	7	582259	C	G	1	7p22.3	0.3529	intergenic	PRKAR1B	NA	NA	NA
1813	24	rs9770861	rs10282184	7	582249	T	C	1	7p22.3	0.3529	intergenic	PRKAR1B	NA	NA	NA
1814	24	rs9770861	rs13227270	7	582743	A	G	0.995466	7p22.3	0.3539	intergenic	PRKAR1B	NA	NA	NA
1815	24	rs9770861	rs9770878	7	582510	C	G	0.995466	7p22.3	0.3539	intergenic	PRKAR1B	NA	NA	NA
1816	24	rs9770861	rs34890891	7	583235	T	C	0.986422	7p22.3	0.3559	intergenic	PRKAR1B	NA	NA	NA
1817	24	rs9770861	rs9690149	7	583707	T	C	0.986422	7p22.3	0.3559	intergenic	PRKAR1B	NA	NA	NA
1818	24	rs9770861	rs10046495	7	584072	A	C	0.981931	7p22.3	0.3569	intergenic	PRKAR1B	NA	NA	NA
1819	24	rs9770861	rs28633726	7	582049	C	T	0.972961	7p22.3	0.3469	intergenic	PRKAR1B	NA	NA	NA
1820	24	rs9770861	rs9768859	7	582437	G	C	0.968438	7p22.3	0.3479	intergenic	PRKAR1B	NA	NA	NA
1821	24	rs9770861	rs9771484	7	582442	T	A	0.968438	7p22.3	0.3479	intergenic	PRKAR1B	NA	NA	NA
1822	24	rs9770861	rs9330392	7	581750	T	C	0.959434	7p22.3	0.3598	intergenic	PRKAR1B	NA	NA	NA
1823	24	rs9770861	rs71536289	7	596136	G	A	0.94572	7p22.3	0.3509	intronic	PRKAR1B	NA	NA	NA
1824	24	rs9770861	rs28537718	7	604190	T	C	0.927714	7p22.3	0.3549	ncRNA_intronic	LOC101927000	NA	NA	NA
1825	24	rs9770861	rs4076753	7	596558	A	G	0.902508	7p22.3	0.3608	intronic	PRKAR1B	NA	NA	NA
1826	24	rs9770861	rs9330361	7	601432	C	T	0.867644	7p22.3	0.3429	intronic	PRKAR1B	NA	NA	NA
1827	24	rs9770861	rs138783004	7	580904	A	C	0.83533	7p22.3	0.3519	intergenic	PRKAR1B	NA	NA	NA
1828	24	rs9770861	rs9801426	7	593021	G	C	0.813531	7p22.3	0.3877	intronic	PRKAR1B	NA	NA	NA
1829	24	rs9770861	rs35458329	7	603002	G	T	0.804787	7p22.3	0.3211	ncRNA_intronic	LOC101927000	NA	NA	NA
1830	24	rs9770861	rs35468998	7	581240	C	G	0.784255	7p22.3	0.3479	intergenic	PRKAR1B	NA	NA	NA
1831	24	rs9770861	rs9286357	7	610845	A	G	0.748971	7p22.3	0.3897	intronic	PRKAR1B	NA	NA	NA
1832	24	rs9770861	rs28638476	7	581896	G	C	0.728339	7p22.3	0.2922	intergenic	PRKAR1B	NA	NA	NA
1833	24	rs9770861	rs9692186	7	580478	T	C	0.708868	7p22.3	0.3598	intergenic	PRKAR1B	NA	NA	NA
1834	24	rs9770861	rs9771423	7	580557	A	G	0.655668	7p22.3	0.3569	intergenic	PRKAR1B	NA	NA	NA
1835	24	rs9770861	rs28527423	7	581891	G	T	0.625118	7p22.3	0.2634	intergenic	PRKAR1B	NA	NA	NA
1836	24	rs9770861	rs13237679	7	577534	G	A	0.624137	7p22.3	0.6481	intergenic	PRKAR1B	NA	NA	NA
1837	24	rs9770861	rs9718866	7	577594	G	A	0.604367	7p22.3	0.6382	intergenic	PRKAR1B	NA	NA	NA
1838	24	rs9770861	rs9718970	7	578186	G	C	0.56312	7p22.3	0.6511	intergenic	PRKAR1B	NA	NA	NA
1839	24	rs9770861	rs62431396	7	579516	G	A	0.55627	7p22.3	0.6004	intergenic	PRKAR1B	NA	NA	NA
1840	24	rs9770861	rs62431395	7	579257	C	A	0.552974	7p22.3	0.5994	intergenic	PRKAR1B	NA	NA	NA
1841	24	rs9770861	rs1126837	7	589066	A	G	0.54084	7p22.3	0.4831	UTR3	PRKAR1B	NA	NA	NA
1842	24	rs9770861	rs9691340	7	588665	A	G	0.54084	7p22.3	0.4831	downstream	PRKAR1B	NA	NA	NA
1843	24	rs9770861	rs111390192	7	582867	C	T	0.534693	7p22.3	0.2406	intergenic	PRKAR1B	NA	NA	NA
1844	24	rs9770861	rs562092391	7	585555	T	TA	0.526273	7p22.3	0.495	intergenic	PRKAR1B	NA	NA	NA
1845	24	rs9770861	rs71518309	7	591125	C	G	0.525159	7p22.3	0.4861	intronic	PRKAR1B	NA	NA	NA
1846	24	rs9770861	rs10046598	7	584163	C	T	0.524003	7p22.3	0.2425	intergenic	PRKAR1B	NA	NA	NA
1847	24	rs9770861	rs28690376	7	581989	T	C	0.523068	7p22.3	0.2356	intergenic	PRKAR1B	NA	NA	NA
1848	24	rs9770861	rs9691219	7	585474	G	A	0.520502	7p22.3	0.2416	intergenic	PRKAR1B	NA	NA	NA
1849	24	rs9770861	rs9692359	7	583428	C	T	0.520502	7p22.3	0.2416	intergenic	PRKAR1B	NA	NA	NA
1850	24	rs9770861	rs112941933	7	584746	G	A	0.517279	7p22.3	0.2435	intergenic	PRKAR1B	NA	NA	NA
1851	24	rs9770861	rs28456324	7	586539	G	A	0.517019	7p22.3	0.2406	intergenic	PRKAR1B	NA	NA	NA
1852	24	rs9770861	rs9330398	7	588319	A	G	0.516716	7p22.3	0.4901	downstream	PRKAR1B	NA	NA	NA
1853	24	rs9770861	rs9330400	7	588423	T	A	0.516716	7p22.3	0.4901	downstream	PRKAR1B	NA	NA	NA
1854	24	rs9770861	rs10261384	7	592665	G	A	0.512907	7p22.3	0.2386	intronic	PRKAR1B	NA	NA	NA
1855	24	rs9770861	rs28517459	7	594882	G	A	0.512907	7p22.3	0.2386	intronic	PRKAR1B	NA	NA	NA
1856	24	rs9770861	rs71016877	7	586906	TG	T	0.511142	7p22.3	0.4761	intergenic	PRKAR1B	NA	NA	NA
1857	24	rs9770861	rs28575227	7	593234	C	G	0.50902	7p22.3	0.2396	intronic	PRKAR1B	NA	NA	NA
1858	24	rs9770861	rs9691110	7	609916	T	G	0.505004	7p22.3	0.4891	intronic	PRKAR1B	NA	NA	NA
1859	24	rs9770861	rs34919364	7	592288	C	CACAG	0.504321	7p22.3	0.2416	intronic	PRKAR1B	NA	NA	NA
1860	24	rs9770861	rs28693038	7	607949	G	A	0.500555	7p22.3	0.2425	intronic	PRKAR1B	NA	NA	NA
1861	25	rs10264803	rs10264803	7	3516425	C	T	1	7p22.2	0.2962	intronic	SDK1	NA	NA	NA
1862	25	rs10264803	rs10235617	7	3476330	G	A	0.915651	7p22.2	0.3002	intronic	SDK1	NA	NA	NA
1863	25	rs10264803	rs3044746	7	3480098	CAGTT	C	0.907695	7p22.2	0.3022	intronic	SDK1	NA	NA	NA
1864	25	rs10264803	rs10228744	7	3499626	G	C	0.888279	7p22.2	0.2982	intronic	SDK1	NA	NA	NA
1865	25	rs10264803	rs10237328	7	3471726	G	C	0.882889	7p22.2	0.3101	intronic	SDK1	NA	NA	NA
1866	25	rs10264803	rs56309522	7	3487754	T	C	0.874807	7p22.2	0.3101	intronic	SDK1	NA	NA	NA
1867	25	rs10264803	rs10241023	7	3320807	A	G	0.823816	7p22.2	0.3091	intergenic	SDK1	NA	NA	NA
1868	25	rs10264803	rs10262394	7	3322622	G	T	0.823816	7p22.2	0.3091	intergenic	SDK1	NA	NA	NA
1869	25	rs10264803	rs10278622	7	3315175	T	G	0.823816	7p22.2	0.3091	intergenic	SDK1	NA	NA	NA
1870	25	rs10264803	rs17739417	7	3322131	C	G	0.823816	7p22.2	0.3091	intergenic	SDK1	NA	NA	NA
1871	25	rs10264803	rs17812271	7	3321677	C	T	0.823816	7p22.2	0.3091	intergenic	SDK1	NA	NA	NA
1872	25	rs10264803	rs940782	7	3323512	C	T	0.823816	7p22.2	0.3091	intergenic	SDK1	NA	NA	NA
1873	25	rs10264803	rs10235576	7	3324784	A	G	0.819565	7p22.2	0.3082	intergenic	SDK1	NA	NA	NA
1874	25	rs10264803	rs10235581	7	3324787	A	T	0.819565	7p22.2	0.3082	intergenic	SDK1	NA	NA	NA
1875	25	rs10264803	rs28668597	7	3324233	T	G	0.819565	7p22.2	0.3082	intergenic	SDK1	NA	NA	NA
1876	25	rs10264803	rs62437724	7	3467968	T	A	0.816725	7p22.2	0.329	intronic	SDK1	NA	NA	NA
1877	25	rs10264803	rs10256447	7	3338689	C	T	0.814084	7p22.2	0.3052	intergenic	SDK1	NA	NA	NA
1878	25	rs10264803	rs10266927	7	3337081	T	C	0.814084	7p22.2	0.3052	intergenic	SDK1	NA	NA	NA
1879	25	rs10264803	rs112876040	7	3316447	G	A	0.812974	7p22.2	0.3072	intergenic	SDK1	NA	NA	NA
1880	25	rs10264803	rs4236325	7	3374848	A	C	0.810838	7p22.2	0.6909	intronic	SDK1	NA	NA	NA
1881	25	rs10264803	rs10276303	7	3318658	C	T	0.808747	7p22.2	0.3062	intergenic	SDK1	NA	NA	Dupuytren's disease
1882	25	rs10264803	rs10259715	7	3329967	T	A	0.80871	7p22.2	0.3042	intergenic	SDK1	NA	NA	Smoking initiation (ever regular vs never regular)
1883	25	rs10264803	rs112274355	7	3331711	C	T	0.80871	7p22.2	0.3042	intergenic	SDK1	NA	NA	NA
1884	25	rs10264803	rs4047371	7	3337275	GGAGGAGGAA	G	0.80871	7p22.2	0.3042	intergenic	SDK1	NA	NA	NA
1885	25	rs10264803	rs57257948	7	3330595	C	T	0.80871	7p22.2	0.3042	intergenic	SDK1	NA	NA	NA
1886	25	rs10264803	rs73038854	7	3333971	G	A	0.80871	7p22.2	0.3042	intergenic	SDK1	NA	NA	NA
1887	25	rs10264803	rs73038857	7	3333972	G	T	0.80871	7p22.2	0.3042	intergenic	SDK1	NA	NA	NA
1888	25	rs10264803	rs9986770	7	3334953	C	T	0.80871	7p22.2	0.3042	intergenic	SDK1	NA	NA	NA
1889	25	rs10264803	rs9986971	7	3334972	G	T	0.80871	7p22.2	0.3042	intergenic	SDK1	NA	NA	NA
1890	25	rs10264803	rs11760339	7	3468412	G	C	0.80517	7p22.2	0.332	intronic	SDK1	NA	NA	NA
1891	25	rs10264803	rs4363091	7	3378490	G	C	0.805098	7p22.2	0.6809	intronic	SDK1	NA	NA	NA
1892	25	rs10264803	rs10232430	7	3327433	C	T	0.80455	7p22.2	0.3052	intergenic	SDK1	NA	NA	NA
1893	25	rs10264803	rs10235040	7	3324372	A	G	0.80455	7p22.2	0.3052	intergenic	SDK1	NA	NA	NA
1894	25	rs10264803	rs10238854	7	3324257	C	G	0.80455	7p22.2	0.3052	intergenic	SDK1	NA	NA	NA
1895	25	rs10264803	rs10242396	7	3325413	T	C	0.80455	7p22.2	0.3052	intergenic	SDK1	NA	NA	NA
1896	25	rs10264803	rs10248510	7	3324371	G	A	0.80455	7p22.2	0.3052	intergenic	SDK1	NA	NA	NA
1897	25	rs10264803	rs10248528	7	3324425	G	T	0.80455	7p22.2	0.3052	intergenic	SDK1	NA	NA	NA
1898	25	rs10264803	rs10248632	7	3324430	G	A	0.80455	7p22.2	0.3052	intergenic	SDK1	NA	NA	NA
1899	25	rs10264803	rs10249284	7	3324982	G	C	0.80455	7p22.2	0.3052	intergenic	SDK1	NA	NA	NA
1900	25	rs10264803	rs10267119	7	3324033	G	C	0.80455	7p22.2	0.3052	intergenic	SDK1	NA	NA	NA
1901	25	rs10264803	rs4380831	7	3326999	T	C	0.80455	7p22.2	0.3052	intergenic	SDK1	NA	NA	NA
1902	25	rs10264803	rs4604332	7	3326577	A	T	0.80455	7p22.2	0.3052	intergenic	SDK1	NA	NA	NA
1903	25	rs10264803	rs67348363	7	3324673	AT	A	0.80455	7p22.2	0.3052	intergenic	SDK1	NA	NA	NA
1904	25	rs10264803	rs1473657	7	3328315	A	G	0.800411	7p22.2	0.3062	intergenic	SDK1	NA	NA	NA
1905	25	rs10264803	rs1473659	7	3327978	T	C	0.800411	7p22.2	0.3062	intergenic	SDK1	NA	NA	NA
1906	25	rs10264803	rs10229337	7	3327239	C	T	0.798785	7p22.2	0.3072	intergenic	SDK1	NA	NA	NA
1907	25	rs10264803	rs10229350	7	3327268	C	T	0.798785	7p22.2	0.3072	intergenic	SDK1	NA	NA	NA
1908	25	rs10264803	rs10244560	7	3327236	A	C	0.798785	7p22.2	0.3072	intergenic	SDK1	NA	NA	NA
1909	25	rs10264803	rs4317476	7	3326726	G	A	0.797481	7p22.2	0.3052	intergenic	SDK1	NA	NA	NA
1910	25	rs10264803	rs12673946	7	3384837	C	T	0.797161	7p22.2	0.6789	intronic	SDK1	NA	NA	NA
1911	25	rs10264803	rs10224126	7	3325368	C	T	0.796293	7p22.2	0.3072	intergenic	SDK1	NA	NA	NA
1912	25	rs10264803	rs10232316	7	3327360	C	T	0.796293	7p22.2	0.3072	intergenic	SDK1	NA	NA	NA
1913	25	rs10264803	rs10243425	7	3326149	T	C	0.796293	7p22.2	0.3072	intergenic	SDK1	NA	NA	NA
1914	25	rs10264803	rs10246600	7	3326414	T	C	0.796293	7p22.2	0.3072	intergenic	SDK1	NA	NA	NA
1915	25	rs10264803	rs10247725	7	3327434	A	G	0.796293	7p22.2	0.3072	intergenic	SDK1	NA	NA	NA
1916	25	rs10264803	rs10250846	7	3327516	T	G	0.796293	7p22.2	0.3072	intergenic	SDK1	NA	NA	NA
1917	25	rs10264803	rs10253772	7	3326315	G	C	0.796293	7p22.2	0.3072	intergenic	SDK1	NA	NA	NA
1918	25	rs10264803	rs1473660	7	3327961	C	G	0.796293	7p22.2	0.3072	intergenic	SDK1	NA	NA	NA
1919	25	rs10264803	rs28702749	7	3326019	C	A	0.796293	7p22.2	0.3072	intergenic	SDK1	NA	NA	NA
1920	25	rs10264803	rs4317477	7	3326889	C	A	0.796243	7p22.2	0.3032	intergenic	SDK1	NA	NA	NA
1921	25	rs10264803	rs4379366	7	3326834	T	C	0.796243	7p22.2	0.3032	intergenic	SDK1	NA	NA	NA
1922	25	rs10264803	rs4380830	7	3326877	T	C	0.796243	7p22.2	0.3032	intergenic	SDK1	NA	NA	NA
1923	25	rs10264803	rs4517020	7	3326840	A	G	0.796243	7p22.2	0.3032	intergenic	SDK1	NA	NA	NA
1924	25	rs10264803	rs1010002	7	3480335	T	G	0.79433	7p22.2	0.331	intronic	SDK1	NA	NA	NA
1925	25	rs10264803	rs1473658	7	3327994	G	C	0.793443	7p22.2	0.3082	intergenic	SDK1	NA	NA	NA
1926	25	rs10264803	rs10247734	7	3327254	T	G	0.790659	7p22.2	0.3091	intergenic	SDK1	NA	NA	NA
1927	25	rs10264803	rs10235080	7	3419502	A	G	0.746066	7p22.2	0.334	intronic	SDK1	NA	NA	NA
1928	25	rs10264803	rs75734645	7	3471784	A	G	0.675712	7p22.2	0.2565	intronic	SDK1	NA	NA	NA
1929	25	rs10264803	rs6944755	7	3317999	G	A	0.637492	7p22.2	0.3837	intergenic	SDK1	NA	NA	NA
1930	25	rs10264803	rs9648355	7	3521676	A	G	0.593261	7p22.2	0.3171	intronic	SDK1	NA	NA	NA
1931	25	rs10264803	rs2705612	7	3619763	A	C	0.576075	7p22.2	0.2982	intronic	SDK1	NA	NA	NA
1932	25	rs10264803	rs10155878	7	3524387	T	G	0.545701	7p22.2	0.2932	intronic	SDK1	NA	NA	NA
1933	25	rs10264803	rs2614950	7	3581391	A	G	0.541272	7p22.2	0.3181	intronic	SDK1	NA	NA	NA
1934	25	rs10264803	rs2614970	7	3618827	T	G	0.539024	7p22.2	0.2903	intronic	SDK1	NA	NA	NA
1935	25	rs10264803	rs2614951	7	3581125	T	G	0.534375	7p22.2	0.3201	intronic	SDK1	NA	NA	NA
1936	25	rs10264803	rs10252382	7	3307568	C	A	0.515899	7p22.2	0.3111	intergenic	SDK1	NA	NA	NA
1937	25	rs10264803	rs10250929	7	3523921	A	G	0.514973	7p22.2	0.3042	intronic	SDK1	NA	NA	NA
1938	25	rs10264803	rs35729387	7	3541021	A	AAG	0.50991	7p22.2	0.2913	intronic	SDK1	NA	NA	NA
1939	25	rs10264803	rs2614957	7	3541121	T	C	0.505605	7p22.2	0.3032	intronic	SDK1	NA	NA	NA
1940	25	rs10264803	rs6959074	7	3308195	C	T	0.505219	7p22.2	0.3091	intergenic	SDK1	NA	NA	NA
1941	26	rs6462772	rs6462772	7	37591968	G	A	1	7p14.1	0.4056	intergenic	ELMO1	NA	NA	NA
1942	26	rs6462772	rs2033045	7	37590139	G	A	1	7p14.1	0.4056	intergenic	ELMO1	NA	NA	NA
1943	26	rs6462772	rs2392504	7	37593554	T	A	1	7p14.1	0.4056	intergenic	ELMO1	NA	NA	NA
1944	26	rs6462772	rs6462775	7	37595733	A	C	1	7p14.1	0.4056	intergenic	ELMO1	NA	NA	NA
1945	26	rs6462772	rs6462773	7	37595292	T	C	0.812772	7p14.1	0.3598	intergenic	ELMO1	NA	NA	NA
1946	26	rs6462772	rs6955453	7	37596461	A	C	0.812772	7p14.1	0.3598	intergenic	ELMO1	NA	NA	NA
1947	26	rs6462772	rs6971768	7	37592231	G	T	0.812772	7p14.1	0.3598	intergenic	ELMO1	NA	NA	NA
1948	26	rs6462772	rs1863238	7	37590373	G	A	0.806383	7p14.1	0.3579	intergenic	ELMO1	NA	NA	NA
1949	26	rs6462772	rs4723667	7	37591765	G	A	0.806383	7p14.1	0.3579	intergenic	ELMO1	NA	NA	NA
1950	26	rs6462772	rs73337702	7	37583401	C	T	0.806383	7p14.1	0.3579	intergenic	ELMO1	NA	NA	NA
1951	26	rs6462772	rs4723664	7	37584882	C	G	0.794417	7p14.1	0.3539	intergenic	ELMO1	NA	NA	NA
1952	26	rs6462772	rs34675887	7	37565710	CT	C	0.717324	7p14.1	0.3926	intergenic	ELMO1	NA	NA	NA
1953	26	rs6462772	rs1425126	7	37598702	G	C	0.68492	7p14.1	0.497	intergenic	ELMO1	NA	NA	Metabolite levels
1954	26	rs6462772	rs4720251	7	37603172	T	C	0.675488	7p14.1	0.496	intergenic	ELMO1	NA	NA	NA
1955	26	rs6462772	rs10225145	7	37618884	A	G	0.674004	7p14.1	0.497	intergenic	GPR141	NA	NA	NA
1956	26	rs6462772	rs56848884	7	37614200	CTT	C	0.674004	7p14.1	0.497	intergenic	GPR141	NA	NA	NA
1957	26	rs6462772	rs5883605	7	37607128	CT	C	0.674004	7p14.1	0.497	intergenic	GPR141	NA	NA	NA
1958	26	rs6462772	rs6462777	7	37609045	C	T	0.674004	7p14.1	0.497	intergenic	GPR141	NA	NA	NA
1959	26	rs6462772	rs66689622	7	37618203	ATGCT	A	0.674004	7p14.1	0.497	intergenic	GPR141	NA	NA	NA
1960	26	rs6462772	rs67222938	7	37610066	A	G	0.674004	7p14.1	0.497	intergenic	GPR141	NA	NA	NA
1961	26	rs6462772	rs6957814	7	37612307	A	G	0.674004	7p14.1	0.497	intergenic	GPR141	NA	NA	NA
1962	26	rs6462772	rs10262973	7	37621059	C	A	0.665035	7p14.1	0.495	intergenic	GPR141	NA	NA	NA
1963	26	rs6462772	rs6942621	7	37597182	T	C	0.662202	7p14.1	0.3966	intergenic	ELMO1	NA	NA	NA
1964	26	rs6462772	rs11770352	7	37594860	A	G	0.629566	7p14.1	0.3052	intergenic	ELMO1	NA	NA	NA
1965	26	rs6462772	rs6980232	7	37596919	T	C	0.629566	7p14.1	0.3052	intergenic	ELMO1	NA	NA	NA
1966	26	rs6462772	rs7782464	7	37570492	C	T	0.586522	7p14.1	0.3101	intergenic	ELMO1	NA	NA	NA
1967	26	rs6462772	rs11302484	7	37579387	GA	G	0.584639	7p14.1	0.3091	intergenic	ELMO1	NA	NA	NA
1968	26	rs6462772	rs2060648	7	37603524	A	C	0.503642	7p14.1	0.4513	intergenic	ELMO1	NA	NA	NA
1969	26	rs6462772	rs6462776	7	37603073	T	C	0.503642	7p14.1	0.4513	intergenic	ELMO1	NA	NA	NA
1970	26	rs6462772	rs918980	7	37601898	G	A	0.503642	7p14.1	0.4513	intergenic	ELMO1	NA	NA	NA
1971	26	rs6462772	rs1078496	7	37606479	T	G	0.502311	7p14.1	0.4523	intergenic	GPR141	NA	NA	NA
1972	26	rs6462772	rs1078497	7	37606532	G	A	0.502311	7p14.1	0.4523	intergenic	GPR141	NA	NA	NA
1973	26	rs6462772	rs4723671	7	37605761	C	A	0.502311	7p14.1	0.4523	intergenic	ELMO1	NA	NA	NA
1974	26	rs6462772	rs4723674	7	37608766	G	A	0.502311	7p14.1	0.4523	intergenic	GPR141	NA	NA	NA
1975	27	rs149796768	rs149796768	7	37939730	C	T	1	7p14.1	0.0129	intronic	NME8	NA	NA	NA
1976	28	rs2598100	rs2598100	7	37980161	T	G	1	7p14.1	0.3489	intronic	EPDR1	NA	NA	NA
1977	28	rs2598100	rs1547445	7	37981106	C	T	1	7p14.1	0.3489	intronic	EPDR1	NA	NA	NA
1978	28	rs2598100	rs1547446	7	37981047	T	A	1	7p14.1	0.3489	intronic	EPDR1	NA	NA	NA
1979	28	rs2598100	rs2598099	7	37980250	C	T	1	7p14.1	0.3489	intronic	EPDR1	NA	NA	NA
1980	28	rs2598100	rs2722321	7	37974436	G	A	0.995556	7p14.1	0.3479	intronic	EPDR1	NA	NA	NA
1981	28	rs2598100	rs36088957	7	37971762	GT	G	0.995556	7p14.1	0.3479	intronic	EPDR1	NA	NA	NA
1982	28	rs2598100	rs9655029	7	37974718	A	G	0.995556	7p14.1	0.3479	intronic	EPDR1	NA	NA	NA
1983	28	rs2598100	rs9986685	7	37975347	C	T	0.995556	7p14.1	0.3479	intronic	EPDR1	NA	NA	NA
1984	28	rs2598100	rs2472657	7	37978666	T	C	0.995548	7p14.1	0.3499	intronic	EPDR1	NA	NA	NA
1985	28	rs2598100	rs2472658	7	37978803	G	A	0.995548	7p14.1	0.3499	intronic	EPDR1	NA	NA	NA
1986	28	rs2598100	rs2472659	7	37978898	A	G	0.995548	7p14.1	0.3499	intronic	EPDR1	NA	NA	NA
1987	28	rs2598100	rs2598102	7	37979187	T	C	0.995548	7p14.1	0.3499	intronic	EPDR1	NA	NA	NA
1988	28	rs2598100	rs2598103	7	37978086	C	G	0.995548	7p14.1	0.3499	intronic	EPDR1	NA	NA	NA
1989	28	rs2598100	rs2598104	7	37977249	T	C	0.995548	7p14.1	0.3499	intronic	EPDR1	NA	NA	NA
1990	28	rs2598100	rs2472660	7	37981961	T	C	0.991117	7p14.1	0.3509	intronic	EPDR1	NA	NA	NA
1991	28	rs2598100	rs2598107	7	37973014	C	T	0.991094	7p14.1	0.3489	intronic	EPDR1	NA	NA	NA
1992	28	rs2598100	rs2598108	7	37972827	A	C	0.991094	7p14.1	0.3489	intronic	EPDR1	NA	NA	NA
1993	28	rs2598100	rs2722250	7	37977000	G	T	0.991094	7p14.1	0.3489	intronic	EPDR1	NA	NA	NA
1994	28	rs2598100	rs67254173	7	37980408	TC	T	0.853859	7p14.1	0.3797	intronic	EPDR1	NA	NA	NA
1995	28	rs2598100	rs13237498	7	37975641	T	C	0.820883	7p14.1	0.3887	intronic	EPDR1	NA	NA	NA
1996	29	rs62443137	rs62443137	7	37996626	T	C	1	7p14.1	0.2644	intergenic	EPDR1	NA	NA	NA
1997	29	rs62443137	rs58039147	7	38016370	C	G	0.903891	7p14.1	0.2634	intergenic	EPDR1	NA	NA	NA
1998	29	rs62443137	rs55935112	7	38025732	C	T	0.874531	7p14.1	0.2575	intergenic	EPDR1	NA	NA	NA
[truncated: 2,629 more rows]
