# Supplementary material for: A genome-wide association meta-analysis implicates Hedgehog and Notch signaling in Dupuytren’s disease
Source: Nat Commun. 2024 Jan 3;15:199. doi: 10.1038/s41467-023-44451-0 (PMC10764787; doi:10.1038/s41467-023-44451-0)
Supplement: Supplementary file 9 — Supplementary Data 7 [file 41467_2023_44451_MOESM9_ESM.xlsx]

## Sheet: Blad1
Supplementary Data 7. Gene expression association of the 119 prioritized genes with Dupuytren's disease in fibroblasts, using a summary-data-based Mendelian Randomization analysis with a Bonferroni corrected significance level of <3.23x10^-6 (i.e. 0.05/15,491), and a heterogeneity in dependent instruments test with a Bonferroni corrected significance of ≥2.08x10^-3 (i.e., 0.05/number of SMR signi…
Gene stable ID	Gene name	Chr	Position	Strand	Gene type	BETA	SE	P-value
ENSG00000249476	CTD-2587M2.1	5	1.08617e+08	-1	lincRNA	-0.314975	0.0459022	6.79618e-12
ENSG00000268379	CTC-360J11.4	19	57687945	1	pseudogene	0.292867	0.0453582	1.06961e-10
ENSG00000086289	EPDR1	7	3.78575e+07	1	protein_coding	-0.25937	0.041304	3.3962e-10
ENSG00000069869	NEDD4	15	56202532	-1	protein_coding	1.16538	0.202634	8.86277e-09
ENSG00000196526	AFAP1	4	7851047	-1	protein_coding	0.328099	0.0830332	7.7689e-05
ENSG00000105146	AURKC	19	5.77446e+07	1	protein_coding	-0.260896	0.0660998	7.91343e-05
ENSG00000104412	EMC2	8	1.09477e+08	1	protein_coding	0.617425	0.15768	9.01495e-05
ENSG00000131873	CHSY1	15	1.01754e+08	-1	protein_coding	-0.379573	0.100017	0.000147593
ENSG00000088179	PTPN4	2	1.20629e+08	1	protein_coding	-0.468985	0.12775	0.000241484
ENSG00000153774	CFDP1	16	7.53975e+07	-1	protein_coding	0.209939	0.0580954	0.000301865
ENSG00000041982	TNC	9	117831671	-1	protein_coding	0.17797	0.0504063	0.000414433
ENSG00000055208	TAB2	6	149636263	1	protein_coding	-0.356275	0.105291	0.000715112
ENSG00000173077	DEC1	9	118034510	1	protein_coding	0.162879	0.0484267	0.000769855
ENSG00000166822	TMEM170A	16	7.54882e+07	-1	protein_coding	0.408841	0.124791	0.00105214
ENSG00000198380	GFPT1	2	6.95806e+07	-1	protein_coding	-0.322115	0.102524	0.00167887
ENSG00000226479	TMEM185B	2	120979919	-1	protein_coding	-0.300209	0.0957573	0.00171797
ENSG00000123908	AGO2	8	141593491	-1	protein_coding	0.245008	0.0839428	0.00351438
ENSG00000231711	LINC00899	22	46438260	-1	processed_transcript	-0.0926021	0.0334765	0.00567162
ENSG00000146555	SDK1	7	3824856	1	protein_coding	-0.0960001	0.0350758	0.00620155
ENSG00000198961	PJA2	5	1.08708e+08	-1	protein_coding	-0.384655	0.157783	0.014774
ENSG00000175832	ETV4	17	41631100	-1	protein_coding	-0.354005	0.145554	0.015011
ENSG00000071575	TRIB2	2	1.28699e+07	1	protein_coding	0.337117	0.152819	0.0273846
ENSG00000012983	MAP4K5	14	5.09565e+07	-1	protein_coding	0.175442	0.0968708	0.0701265
ENSG00000006042	TMEM98	17	31263526	1	protein_coding	-0.142656	0.0802114	0.0753222
ENSG00000172590	MRPL52	14	23301667	1	protein_coding	-0.417172	0.239483	0.0815145
ENSG00000143466	IKBKE	1	206657007	1	protein_coding	0.10726	0.068712	0.11852
ENSG00000261000	RP11-534L20.5	1	206677535	1	antisense	-0.0640128	0.0423863	0.130987
ENSG00000101384	JAG1	20	10636513	-1	protein_coding	-0.12986	0.0889672	0.144389
ENSG00000128973	CLN6	15	6.85244e+07	-1	protein_coding	0.168221	0.119189	0.158131
ENSG00000054793	ATP9A	20	50299113	-1	protein_coding	0.135815	0.107287	0.205548
ENSG00000144791	LIMD1	3	45662358	1	protein_coding	-0.050424	0.0467441	0.280711
ENSG00000108861	DUSP3	17	4.18499e+07	-1	protein_coding	0.119292	0.115291	0.300808
ENSG00000133059	DSTYK	1	2.05146e+08	-1	protein_coding	0.10996	0.12596	0.382673
ENSG00000107249	GLIS3	9	4.08626e+06	-1	protein_coding	-0.0510156	0.0668892	0.445649
ENSG00000104472	CHRAC1	8	1.41524e+08	1	protein_coding	-0.0220351	0.032249	0.49443
ENSG00000144120	TMEM177	2	120440413	1	protein_coding	0.070149	0.119372	0.556766
ENSG00000151748	SAV1	14	5.11169e+07	-1	protein_coding	-0.0556929	0.100548	0.57965
ENSG00000261783	RP11-252K23.2	16	75414437	-1	sense_intronic	0.00736327	0.0190133	0.698556
ENSG00000174529	TMEM81	1	2.05053e+08	-1	protein_coding	-0.0244007	0.0643298	0.70446
ENSG00000169398	PTK2	8	141840157	-1	protein_coding	-0.0930175	0.259761	0.720277
ENSG00000221983	UBA52	19	18685450	1	protein_coding	-0.0211811	0.100908	0.833741
ENSG00000101115	SALL4	20	50409820	-1	protein_coding	-0.0133584	0.0697633	0.848149
ENSG00000182257	C22orf26	22	46447691	-1	protein_coding	-0.00372162	0.0519376	0.942876
ENSG00000157766	ACAN	15	8.93826e+07	1	protein_coding	0.00218486	0.0488624	0.964335
ENSG00000170776	AKAP13	15	86108194	1	protein_coding	NA	NA	NA
ENSG00000249978	TRGV7	7	3.83749e+07	-1	TR_V_pseudogene	NA	NA	NA
ENSG00000204103	MAFB	20	39316184	-1	protein_coding	NA	NA	NA
ENSG00000198793	MTOR	1	11244578	-1	protein_coding	NA	NA	NA
ENSG00000112561	TFEB	6	4.16779e+07	-1	protein_coding	NA	NA	NA
ENSG00000177688	SUMO4	6	149721836	1	protein_coding	NA	NA	NA
ENSG00000104408	EIF3E	8	1.09331e+08	-1	protein_coding	NA	NA	NA
ENSG00000157227	MMP14	14	23312001	1	protein_coding	NA	NA	NA
ENSG00000050820	BCAR1	16	7.52824e+07	-1	protein_coding	NA	NA	NA
ENSG00000258873	DUXA	19	57672100	-1	protein_coding	NA	NA	NA
ENSG00000120948	TARDBP	1	11079105	1	protein_coding	NA	NA	NA
ENSG00000009724	MASP2	1	11096935	-1	protein_coding	NA	NA	NA
ENSG00000171824	EXOSC10	1	1.11433e+07	-1	protein_coding	NA	NA	NA
ENSG00000120942	UBIAD1	1	1.13447e+07	1	protein_coding	NA	NA	NA
ENSG00000162733	DDR2	1	1.62679e+08	1	protein_coding	NA	NA	NA
ENSG00000184144	CNTN2	1	205029976	1	protein_coding	NA	NA	NA
ENSG00000133069	TMCC2	1	2.0522e+08	1	protein_coding	NA	NA	NA
ENSG00000163545	NUAK2	1	205281035	-1	protein_coding	NA	NA	NA
ENSG00000163486	SRGAP2	1	2.06577e+08	1	protein_coding	NA	NA	NA
ENSG00000224184	MIR3681HG	2	12353611	1	LncRNA	NA	NA	NA
ENSG00000264370	MIR3125	2	1.28775e+07	1	miRNA	NA	NA	NA
ENSG00000157992	KRTCAP3	2	2.76673e+07	1	protein_coding	NA	NA	NA
ENSG00000158019	BABAM2	2	28337288	1	Protein coding	NA	NA	NA
-	LOC100505736	2	28400625	-1	LncRNA	NA	NA	NA
ENSG00000169604	ANTXR1	2	6.93584e+07	1	protein_coding	NA	NA	NA
ENSG00000115109	EPB41L5	2	120853638	1	protein_coding	NA	NA	NA
ENSG00000144118	RALB	2	1.21025e+08	1	protein_coding	NA	NA	NA
ENSG00000145012	LPP	3	188239766	1	protein_coding	NA	NA	NA
ENSG00000272620	AFAP1-AS1	4	7768236	1	antisense	NA	NA	NA
ENSG00000109787	KLF3	4	38684240	1	protein_coding	NA	NA	NA
ENSG00000231102	RP11-298J23.5	6	41694952	1	antisense	NA	NA	NA
ENSG00000178199	ZC3H12D	6	1.49787e+08	-1	protein_coding	NA	NA	NA
ENSG00000120265	PCMT1	6	1.50102e+08	1	protein_coding	NA	NA	NA
ENSG00000155849	ELMO1	7	3.71914e+07	-1	protein_coding	NA	NA	NA
ENSG00000187037	GPR141	7	3.77984e+07	1	protein_coding	NA	NA	NA
ENSG00000086288	NME8	7	37914101	1	protein_coding	NA	NA	NA
ENSG00000106483	SFRP4	7	38005420	-1	protein_coding	NA	NA	NA
ENSG00000010270	STARD3NL	7	38244048	1	protein_coding	NA	NA	NA
ENSG00000227191	TRGC2	7	38284177	-1	TR_C_gene	NA	NA	NA
ENSG00000211689	TRGC1	7	3.83014e+07	-1	TR_C_gene	NA	NA	NA
ENSG00000211692	TRGJP1	7	3.83159e+07	-1	TR_J_gene	NA	NA	NA
ENSG00000211694	TRGV10	7	3.83397e+07	-1	TR_V_gene	NA	NA	NA
ENSG00000211701	TRGV1	7	3.84075e+07	-1	TR_V_gene	NA	NA	NA
ENSG00000105989	WNT2	7	116940014	-1	protein_coding	NA	NA	NA
ENSG00000001626	CFTR	7	1.17231e+08	1	protein_coding	NA	NA	NA
ENSG00000137573	SULF1	8	7.0476e+07	1	protein_coding	NA	NA	NA
ENSG00000188686	SCXA	8	1.45492e+08	1	protein_coding	NA	NA	NA
ENSG00000185122	HSF1	8	1.45527e+08	1	protein_coding	NA	NA	NA
ENSG00000185000	DGAT1	8	1.45545e+08	-1	protein_coding	NA	NA	NA
ENSG00000236461	LOC101928748	9	117891253	-1	LncRNA	NA	NA	NA
ENSG00000066468	FGFR2	10	123297910	-1	protein_coding	NA	NA	NA
ENSG00000089159	PXN	12	120675912	-1	protein_coding	NA	NA	NA
ENSG00000227258	SMIM2-AS1	13	44764846	1	antisense	NA	NA	NA
ENSG00000125375	ATP5S	14	50790660	1	protein_coding	NA	NA	NA
ENSG00000171989	LDHAL6B	15	5.94999e+07	1	protein_coding	NA	NA	NA
ENSG00000157483	MYO1E	15	59546106	-1	protein_coding	NA	NA	NA
ENSG00000181026	AEN	15	89170020	1	protein_coding	NA	NA	NA
ENSG00000172183	ISG20	15	89189549	1	protein_coding	NA	NA	NA
ENSG00000131871	VIMP	15	1.01814e+08	-1	protein_coding	NA	NA	NA
ENSG00000168925	CTRB1	16	75255860	1	protein_coding	NA	NA	NA
ENSG00000183196	CHST6	16	7.55201e+07	-1	protein_coding	NA	NA	NA
ENSG00000153976	HS3ST3A1	17	13452125	-1	protein_coding	NA	NA	NA
ENSG00000176749	CDK5R1	17	3.0816e+07	1	protein_coding	NA	NA	NA
ENSG00000176658	MYO1D	17	3.10119e+07	-1	protein_coding	NA	NA	NA
ENSG00000005102	MEOX1	17	41728539	-1	protein_coding	NA	NA	NA
ENSG00000267440	CTC-501O10.1	17	4.17704e+07	1	lincRNA	NA	NA	NA
ENSG00000130513	GDF15	19	1.84928e+07	1	protein_coding	NA	NA	NA
ENSG00000175489	LRRC25	19	1.85052e+07	-1	protein_coding	NA	NA	NA
ENSG00000105656	ELL	19	18593205	-1	protein_coding	NA	NA	NA
ENSG00000006015	C19orf60	19	1.87013e+07	1	protein_coding	NA	NA	NA
ENSG00000157554	ERG	21	3.98928e+07	-1	protein_coding	NA	NA	NA
ENSG00000130638	ATXN10	22	4.61544e+07	1	protein_coding	NA	NA	NA
ENSG00000188064	WNT7B	22	4.63446e+07	-1	protein_coding	NA	NA	NA
ENSG00000241990	RP6-109B7.3	22	4.64513e+07	1	antisense	NA	NA	NA
ENSG00000197182	FLJ27365	22	4.64798e+07	1	protein_coding	NA	NA	NA
