# Supplementary material for: A genome-wide association meta-analysis implicates Hedgehog and Notch signaling in Dupuytren’s disease
Source: Nat Commun. 2024 Jan 3;15:199. doi: 10.1038/s41467-023-44451-0 (PMC10764787; doi:10.1038/s41467-023-44451-0)
Supplement: Supplementary file 10 — Supplementary Data 8 [file 41467_2023_44451_MOESM10_ESM.xlsx]

## Sheet: Blad1
Supplementary Data 8. Results from the FINEMAP analysis (analysing the 55 genomic regions via shotgun stochastic search algorithms) listing the most likely causal SNPs for loci identified for Dupuytren disease.
Locus_index	Locus	rsid	Chr	Pos	Allele1	Allele2	MAF	Beta	se	z	P	prob	log10bf	mean	sd	mean_incl	sd_incl	type	Trait	Gene
1	rs11581010	rs1034528	1	11249132	C	G	0.2594	0.112	0.02	5.6	2.144e-08	1	11.4623	1.47314	0.0240409	1.47314	0.0240409	intronic	Appendicular lean mass	MTOR
1	rs11581010	rs2744820	1	11365015	A	G	0.296	0.0885	0.0194	4.56186	5.07e-06	1	11.4623	0.19917	0.0100004	0.19917	0.0100004	intergenic		UBIAD1
1	rs11581010	rs11581010	1	11212458	G	A	0.2391	-0.1216	0.0205	-5.93171	2.998e-09	0.999911	5.51111	-1.70163	0.0303638	-1.70178	0.0257593	intronic	Body mass index	MTOR
1	rs11581010	rs910663	1	11103967	G	A	0.2548	-0.0661	0.0216	-3.06019	0.002212	0.983883	3.24747	-1.52666	0.197033	-1.55167	0.0255805	intronic		MASP2
1	rs11581010	rs9430347	1	11104845	T	C	0.2375	0.0761	0.0223	3.41256	0.0006436	0.968812	2.95404	1.56333	0.281695	1.61365	0.0263819	intronic		MASP2
1	rs11581010	rs61535446	1	11100898	A	G	0.2368	0.0761	0.0224	3.39732	0.0006805	0.0311882	-0.0304531	0.050321	0.2805	1.61346	0.0264107	intronic		MASP2
1	rs11581010	rs3765900	1	11104370	C	T	0.255	-0.0657	0.0216	-3.04167	0.002353	0.0161166	-0.323875	-0.0249666	0.195099	-1.54912	0.0255761	intronic		MASP2
1	rs11581010	rs12097293	1	11197467	G	A	0.2391	-0.1208	0.0205	-5.89268	3.8e-09	8.89854e-05	-2.58885	-0.000151033	0.0160119	-1.69728	0.0257643	intronic		MTOR
1	rs11581010	rs11121696	1	11238063	C	T	0.2394	-0.1203	0.0205	-5.86829	4.403e-09	2.64817e-07	-5.11526	-4.48531e-07	0.000871705	-1.69374	0.0257564	intronic		MTOR
1	rs11581010	rs28729193	1	11180151	C	T	0.2394	-0.12	0.0205	-5.85366	4.809e-09	8.10997e-09	-6.62919	-1.37225e-08	0.000152396	-1.69205	0.0257583	intronic		MTOR
1	rs11581010	rs6701524	1	11198502	G	A	0.2394	-0.1196	0.0205	-5.83415	5.407e-09	7.81028e-11	-8.64554	-1.31979e-10	1.49355e-05	-1.68981	0.0257608	intronic		MTOR
1	rs11581010	rs1074078	1	11326788	T	C	0.3327	0.0909	0.0188	4.83511	1.331e-06	5.44328e-15	-12.8023	9.26561e-16	1.25788e-08	0.170221	0.00964096	intergenic		MTOR
1	rs11581010	rs2788546	1	11337559	T	C	0.3081	0.0858	0.0194	4.42268	9.748e-06	6.76999e-19	-16.7076	1.09688e-19	1.33536e-10	0.162021	0.00941272	intronic		UBIAD1
1	rs11581010	rs12031403	1	11280103	G	A	0.2776	-0.096	0.0274	-3.50365	0.0004589	2.80997e-57	-55.0895	3.56035e-58	6.7522e-30	0.126704	0.0130871	intronic		MTOR
1	rs11581010	rs1967713	1	11079958	A	G	0.166	0.1122	0.026	4.31538	1.593e-05	3.41206e-67	-65.0052	2.57944e-68	4.48447e-35	0.0755977	0.0133762	intronic		TARDBP
1	rs11581010	rs12239187	1	11202411	C	T	0.2392	-0.121	0.0205	-5.90244	3.582e-09	8.60281e-68	-65.6036	-1.33876e-67	4.56498e-34	-1.55619	0.0248244	intronic		MTOR
1	rs11581010	rs6699335	1	11091549	T	G	0.1652	0.1176	0.0328	3.58537	0.0003366	6.4073e-70	-67.7315	3.67177e-71	1.48971e-36	0.057306	0.0134032	intronic		MASP2
1	rs11581010	rs6696747	1	11091529	A	T	0.1646	0.1163	0.0328	3.54573	0.0003915	4.78433e-70	-67.8584	2.69775e-71	1.26783e-36	0.0563872	0.0134229	intronic		MASP2
1	rs11581010	rs7517155	1	11325330	T	A	0.3176	-0.095	0.0264	-3.59848	0.0003201	2.20075e-70	-68.1956	-1.00202e-71	6.97085e-37	-0.045531	0.0116162	intergenic		MTOR
1	rs11581010	rs2788543	1	11344629	C	T	0.2919	-0.0853	0.0195	-4.37436	1.218e-05	1.24179e-70	-68.4442	5.93107e-72	5.45784e-37	0.0477621	0.0108429	intronic	Weight	UBIAD1
1	rs11581010	rs2744815	1	11360957	G	A	0.3081	-0.0898	0.0192	-4.67708	2.91e-06	1.73723e-71	-69.2983	6.6646e-73	1.65348e-37	0.0383634	0.0101005	intergenic		UBIAD1
1	rs11581010	rs1922991	1	11081210	T	A	0.1753	-0.1128	0.0326	-3.46012	0.0005399	1.38837e-71	-69.3957	-5.49356e-73	1.54366e-37	-0.0395684	0.0122743	intronic		TARDBP
1	rs11581010	rs2982372	1	11372913	C	T	0.2459	-0.0838	0.0205	-4.0878	4.355e-05	5.92937e-73	-70.7652	1.26304e-74	1.79291e-38	0.0213015	0.00940111	intergenic		UBIAD1
1	rs11581010	rs3010222	1	11326922	C	T	0.3332	-0.0904	0.0188	-4.80851	1.521e-06	1.27974e-73	-71.4311	1.14508e-75	4.71346e-39	0.00894777	0.00967165	intergenic		MTOR
1	rs11581010	rs3765901	1	11104676	G	A	0.255	-0.0662	0.0216	-3.06481	0.002178	6.94311e-82	-79.6967	-9.38654e-82	3.56285e-41	-1.35192	0.0240597	intronic		MASP2
1	rs11581010	rs2273345	1	11105106	C	T	0.2572	-0.0621	0.0215	-2.88837	0.003872	9.22801e-97	-94.5731	-1.22793e-96	1.27847e-48	-1.33065	0.0240093	intronic		MASP2
1	rs11581010	rs12136082	1	11102275	A	G	0.237	0.0767	0.0224	3.42411	0.0006168	8.09764e-119	-116.63	1.07515e-118	1.19499e-59	1.32774	0.0242603	intronic		MASP2
1	rs11581010	rs1417131	1	11191922	C	T	0.2382	-0.1205	0.0206	-5.84951	4.93e-09	2.13123e-131	-129.21	-3.04103e-131	6.58821e-66	-1.42689	0.0239924	intronic		MTOR
1	rs11581010	rs12136468	1	11099788	G	A	0.2189	-0.0878	0.0297	-2.95623	0.003114	8.57297e-135	-132.605	-1.12014e-134	1.20999e-67	-1.30659	0.0245177	intronic		MASP2
1	rs11581010	rs7553827	1	11222393	C	T	0.2388	-0.1199	0.0206	-5.82039	5.871e-09	1.5675e-255	-253.343	-1.88638e-255	4.76546e-128	-1.20344	0.0227161	intronic		MTOR
1	rs11581010	rs61773665	1	11101413	G	A	0.237	-0.0766	0.0224	-3.41964	0.000627	0	-Inf	0	0	0	0	intronic		MASP2
1	rs11581010	rs2486921	1	11124943	G	A	0.2601	-0.1147	0.0278	-4.1259	3.693e-05	0	-Inf	0	0	0	0	intergenic		EXOSC10
1	rs11581010	rs6655938	1	11127315	C	T	0.26	-0.1148	0.0278	-4.1295	3.636e-05	0	-Inf	0	0	0	0	intronic		EXOSC10
1	rs11581010	rs11121687	1	11127350	A	G	0.2599	0.1148	0.0278	4.1295	3.636e-05	0	-319.201	0	4.26978e-161	0.915909		intronic		EXOSC10
1	rs11581010	rs11121688	1	11127422	C	G	0.2597	0.1159	0.0278	4.16906	3.059e-05	0	-316.881	0	6.18782e-160	0.918109	0.0210647	intronic		EXOSC10
1	rs11581010	rs11576271	1	11127445	T	C	0.2597	0.1159	0.0278	4.16906	3.059e-05	0	-316.881	0	6.18782e-160	0.918109	0.0210647	intronic		EXOSC10
1	rs11581010	rs12569242	1	11127511	A	C	0.2556	0.1167	0.0281	4.15302	3.281e-05	0	-Inf	0	0	0	0	intronic	Heel bone mineral density	EXOSC10
1	rs11581010	rs12027609	1	11138469	T	G	0.2589	0.1151	0.0279	4.12545	3.7e-05	0	-319.438	0	3.25162e-161	0.917647		intronic		EXOSC10
1	rs11581010	rs56803472	1	11179484	T	C	0.2393	0.1196	0.0205	5.83415	5.407e-09	0	-Inf	0	0	0	0	intronic		MTOR
1	rs11581010	rs11121691	1	11181327	T	C	0.2392	0.1202	0.0205	5.86341	4.534e-09	0	-Inf	0	0	0	0	exonic		MTOR
1	rs11581010	rs2275527	1	11190646	A	G	0.2393	0.1202	0.0205	5.86341	4.534e-09	0	-Inf	0	0	0	0	exonic		MTOR
1	rs11581010	rs12075896	1	11200350	A	C	0.2392	0.1203	0.0205	5.86829	4.403e-09	0	-Inf	0	0	0	0	intronic		MTOR
1	rs11581010	rs6691831	1	11220180	G	A	0.2537	-0.1078	0.0202	-5.33663	9.469e-08	0	-Inf	0	0	0	0	intronic		MTOR
1	rs11581010	rs12089366	1	11220187	T	C	0.2262	0.1137	0.021	5.41429	6.153e-08	0	-Inf	0	0	0	0	intronic		MTOR
1	rs11581010	rs11121695	1	11229515	A	G	0.2394	0.1204	0.0206	5.84466	5.076e-09	0	-Inf	0	0	0	0	intronic		MTOR
1	rs11581010	rs11585553	1	11233814	A	G	0.239	0.121	0.0206	5.87379	4.26e-09	0	-Inf	0	0	0	0	intronic		MTOR
1	rs11581010	rs10864490	1	11236410	A	C	0.2397	0.12	0.0205	5.85366	4.809e-09	0	-Inf	0	0	0	0	intronic		MTOR
2	rs7537281	rs12723796	1	22691606	A	G	0.1238	0.1386	0.0266	5.21053	1.883e-07	1	11.7667	32.1516		32.1516		intergenic		ZBTB40
2	rs7537281	rs7537281	1	22692078	T	A	0.1803	-0.2364	0.0227	-10.4141	2.138e-25	1	11.7667	-33.2547		-33.2547		intergenic		ZBTB40
2	rs7537281	rs78522502	1	22723074	G	T	0.0558	-0.3595	0.0377	-9.53581	1.487e-21	1	11.7667	-1.8785		-1.8785		intergenic		ZBTB40
2	rs7537281	rs34339129	1	22718244	T	C	0.1288	0.1278	0.0262	4.87786	1.072e-06	0.591743	1.9302	1.15313	0.957781	1.9487		intergenic		ZBTB40
2	rs7537281	rs112410871	1	22706660	A	C	0.0564	0.3658	0.0375	9.75467	1.762e-22	0.5	1.769	17.5676	17.5675	35.1351		intergenic		ZBTB40
2	rs7537281	rs75328446	1	22706876	A	G	0.0564	0.3658	0.0375	9.75467	1.762e-22	0.5	1.769	17.5676	17.5675	35.1351		intergenic		ZBTB40
2	rs7537281	rs59582960	1	22718328	A	G	0.1294	0.1272	0.0261	4.87356	1.096e-06	0.408257	1.6078	0.793835	0.955701	1.94445		intergenic		ZBTB40
2	rs7537281	rs111998248	1	22701490	C	G	0.0565	0.3641	0.0375	9.70933	2.751e-22	1.55101e-14	-12.0404	5.38996e-13	4.32791e-06	34.7514		intergenic		ZBTB40
2	rs7537281	rs1320601	1	22705665	T	C	0.0564	0.3639	0.0375	9.704	2.899e-22	4.00597e-16	-13.6283	1.39163e-14	6.95298e-07	34.739		intergenic		ZBTB40
2	rs7537281	rs1320600	1	22705726	T	C	0.0564	0.3639	0.0375	9.704	2.899e-22	4.00597e-16	-13.6283	1.39163e-14	6.95298e-07	34.739		intergenic		ZBTB40
2	rs7537281	rs111243310	1	22702057	T	C	0.0565	0.3638	0.0375	9.70133	2.976e-22	6.43959e-17	-14.4221	2.23386e-15	2.78373e-07	34.6895		intergenic		ZBTB40
2	rs7537281	rs56101882	1	22718539	C	G	0.1157	0.1297	0.0275	4.71636	2.401e-06	2.92042e-52	-49.7656	4.47755e-52	2.62006e-26	1.53319		intergenic		ZBTB40
2	rs7537281	rs61443812	1	22718572	A	G	0.1165	0.13	0.0274	4.74453	2.09e-06	1.54998e-58	-56.0407	2.26376e-58	1.81829e-29	1.46051		intergenic		ZBTB40
2	rs7537281	rs7543780	1	22731392	A	G	0.2208	0.1925	0.0212	9.08019	1.084e-19	1.686e-94	-92.0041	7.81526e-95	6.0187e-48	0.46354		intergenic		ZBTB40
2	rs7537281	rs11810369	1	22687651	A	G	0.1547	0.1001	0.0242	4.13636	3.529e-05	9.8542e-96	-93.2374	1.12769e-95	3.59229e-48	1.14437		intergenic		ZBTB40
2	rs7537281	rs12750721	1	22689273	A	G	0.1548	0.0992	0.0241	4.11618	3.852e-05	2.9571e-96	-93.7601	3.37983e-96	1.96542e-48	1.14295		intergenic		ZBTB40
2	rs7537281	rs7543680	1	22731269	A	G	0.2205	0.192	0.0212	9.0566	1.346e-19	1.49393e-98	-96.0567	6.75474e-99	5.52626e-50	0.452147		intergenic		ZBTB40
2	rs7537281	rs11810755	1	22735330	T	C	0.1202	0.1422	0.0272	5.22794	1.714e-07	4.23864e-105	-102.604	5.60138e-105	8.6035e-53	1.3215		intergenic		ZBTB40
2	rs7537281	rs1934481	1	22734931	T	C	0.1229	0.1382	0.0267	5.17603	2.267e-07	2.13692e-106	-103.901	2.79013e-106	1.90864e-53	1.30568		intergenic		ZBTB40
2	rs7537281	rs11807467	1	22735335	A	G	0.1194	0.1388	0.0273	5.08425	3.691e-07	1.12439e-108	-106.18	1.47997e-108	1.39569e-54	1.31624		intergenic		ZBTB40
2	rs7537281	rs77573867	1	22723418	T	A	0.0563	-0.3566	0.0375	-9.50933	1.919e-21	3.95214e-115	-112.634	-4.56779e-115	7.2656e-58	-1.15578		intergenic		ZBTB40
2	rs7537281	rs4409621	1	22732749	A	G	0.1228	0.137	0.0267	5.13109	2.881e-07	1.4524e-139	-137.069	1.68371e-139	4.41791e-70	1.15926		intergenic		ZBTB40
2	rs7537281	rs4573489	1	22731520	A	G	0.1228	0.1367	0.0267	5.11985	3.058e-07	8.32361e-140	-137.311	9.64369e-140	3.34256e-70	1.15859		intergenic		ZBTB40
2	rs7537281	rs12733602	1	22733158	T	C	0.1227	0.1366	0.0267	5.1161	3.119e-07	6.91485e-140	-137.391	8.01278e-140	3.04708e-70	1.15878		intergenic		ZBTB40
2	rs7537281	rs112185255	1	22694750	T	C	0.057	0.3613	0.0392	9.21684	3.06e-20	5.29528e-160	-157.507	1.65024e-158	7.17136e-79	31.1643		intergenic		ZBTB40
2	rs7537281	rs11810751	1	22691597	C	A	0.18	-0.2367	0.0228	-10.3816	3.008e-25	7.92151e-171	-168.332	-2.1456e-169	2.41071e-84	-27.0858		intergenic	Immature fraction of reticulocytes,High light scatter reticulocyte count,High light scatter reticulocyte percentage of red cells	ZBTB40
2	rs7537281	rs74061854	1	22730800	C	G	0.0978	0.2083	0.0296	7.03716	1.962e-12	7.92151e-171	-168.332	2.46294e-171	2.76702e-86	0.310917		intergenic		ZBTB40
2	rs7537281	rs12742784	1	22682366	T	C	0.2105	0.1966	0.0215	9.14419	6.008e-20	8.00433e-188	-185.328	-7.26816e-189	2.56581e-95	-0.0908029		intergenic	Lumbar spine bone mineral density (integral),Total body bone mineral density (age 30-45),Lumbar spine bone mineral density (trabecular)	MIR4418
2	rs7537281	rs34761529	1	22681214	T	C	0.2098	0.1954	0.0215	9.08837	1.005e-19	3.7755e-193	-190.654	-3.3466e-194	5.43993e-98	-0.08864		intergenic	C-reactive protein levels	MIR4418
2	rs7537281	rs78477485	1	22679125	T	C	0.0509	0.3622	0.0419	8.64439	5.409e-18	8.3208e-211	-208.311	3.72064e-212	4.00242e-107	0.0447149		intergenic		MIR4418
2	rs7537281	rs59422211	1	22669653	A	G	0.0517	0.2749	0.0415	6.6241	3.494e-11	7.36673e-216	-213.364	1.0007e-216	3.68336e-109	0.13584		intergenic		MIR4418
2	rs7537281	rs112843613	1	22677646	C	G	0.0503	0.3552	0.0422	8.41706	3.86e-17	3.3519e-216	-213.706	7.72395e-218	3.93936e-110	0.0230435		intergenic		MIR4418
2	rs7537281	rs12756978	1	22684755	C	G	0.1546	0.0998	0.0242	4.12397	3.724e-05	2.47292e-224	-221.838	-3.89899e-225	2.47806e-113	-0.157667		intergenic		MIR4418
2	rs7537281	rs147872811	1	22651604	C	G	0.0425	0.2782	0.0463	6.00864	1.871e-09	3.60313e-227	-224.674	3.83408e-228	6.38003e-115	0.10641		intergenic		MIR4418
2	rs7537281	rs79953792	1	22672371	A	C	0.0441	0.3375	0.0448	7.53348	4.94e-14	1.01451e-227	-225.225	-2.80341e-229	8.42517e-116	-0.0276333		intergenic		MIR4418
2	rs7537281	rs111676509	1	22667791	A	G	0.0532	0.2676	0.0409	6.54279	6.038e-11	5.59312e-228	-225.483	1.68179e-229	6.96045e-116	0.0300689		intergenic		MIR4418
2	rs7537281	rs111745895	1	22656725	T	C	0.0554	0.2415	0.0383	6.30548	2.873e-10	1.03468e-233	-231.216	1.50645e-235	4.39924e-119	0.0145595		intergenic		MIR4418
2	rs7537281	rs58438761	1	22653079	T	C	0.0556	0.2354	0.0382	6.1623	7.169e-10	2.78798e-234	-231.786	2.9798e-236	1.57864e-119	0.010688		intergenic		MIR4418
2	rs7537281	rs72870421	1	22652911	T	C	0.0552	0.2329	0.0383	6.08094	1.195e-09	1.34846e-234	-232.101	1.15033e-236	8.02511e-120	0.00853069		intergenic		MIR4418
2	rs7537281	rs4531265	1	22701924	T	C	0.4362	-0.1039	0.0178	-5.83708	5.312e-09	1.80277e-240	-237.975	1.19849e-242	8.62809e-123	0.00664807		intergenic		ZBTB40
2	rs7537281	rs11581927	1	22731100	G	A	0.0979	-0.2084	0.0296	-7.04054	1.915e-12	3.87214e-241	-238.643	-2.78852e-242	4.47529e-122	-0.072015		intergenic		ZBTB40
2	rs7537281	rs6678197	1	22729828	C	T	0.0979	-0.2079	0.0296	-7.02365	2.161e-12	3.62764e-241	-238.671	-2.60062e-242	4.31204e-122	-0.0716893		intergenic		ZBTB40
2	rs7537281	rs6675422	1	22729756	G	A	0.0979	-0.2076	0.0296	-7.01351	2.324e-12	3.48932e-241	-238.688	-2.49465e-242	4.21748e-122	-0.0714938		intergenic		ZBTB40
2	rs7537281	rs4579724	1	22732653	T	A	0.1228	-0.1362	0.0267	-5.10112	3.376e-07	3.86037e-242	-239.644	2.25571e-242	1.14801e-121	0.584324		intergenic		ZBTB40
2	rs7537281	rs4394609	1	22732518	C	T	0.1228	-0.1356	0.0267	-5.07865	3.801e-07	3.58024e-242	-239.677	2.09633e-242	1.10785e-121	0.585527		intergenic		ZBTB40
2	rs7537281	rs4233286	1	22688589	C	T	0.3564	-0.1088	0.0184	-5.91304	3.358e-09	7.18492e-243	-240.375	1.29515e-243	1.52783e-122	0.180259		intergenic		ZBTB40
2	rs7537281	rs6682619	1	22690923	G	T	0.3564	-0.1087	0.0184	-5.90761	3.471e-09	7.16126e-243	-240.376	1.28404e-243	1.51723e-122	0.179304		intergenic		ZBTB40
2	rs7537281	rs74794323	1	22727907	T	C	0.0566	0.3556	0.0375	9.48267	2.479e-21	8.87952e-274	-271.283	-1.20504e-274	4.03199e-138	-0.13571		intergenic		ZBTB40
2	rs7537281	rs76883087	1	22686447	C	T	0.056	-0.3653	0.0377	-9.68966	3.337e-22	0	-Inf	0	0	0	0	intergenic		ZBTB40
2	rs7537281	rs113633002	1	22686887	C	G	0.0558	0.367	0.0378	9.70899	2.76e-22	0	-Inf	0	0	0	0	intergenic		ZBTB40
2	rs7537281	rs111830527	1	22687173	A	G	0.0558	0.3674	0.0377	9.74536	1.931e-22	0	-Inf	0	0	0	0	intergenic		ZBTB40
2	rs7537281	rs112383753	1	22690202	C	T	0.0562	-0.3691	0.0376	-9.81649	9.562e-23	0	-Inf	0	0	0	0	intergenic		ZBTB40
2	rs7537281	rs12728589	1	22692315	C	G	0.1804	0.2356	0.0227	10.3789	3.095e-25	0	-Inf	0	0	0	0	intergenic		ZBTB40
2	rs7537281	rs76237935	1	22694149	G	A	0.0565	-0.3658	0.0375	-9.75467	1.762e-22	0	-Inf	0	0	0	0	intergenic		ZBTB40
2	rs7537281	rs74877903	1	22695887	G	A	0.0564	-0.3648	0.0375	-9.728	2.291e-22	0	-Inf	0	0	0	0	intergenic		ZBTB40
2	rs7537281	rs34414754	1	22697212	C	A	0.1801	-0.2357	0.0227	-10.3833	2.955e-25	0	-Inf	0	0	0	0	intergenic	Red cell distribution width	ZBTB40
2	rs7537281	rs6679981	1	22697860	A	G	0.1803	0.2354	0.0227	10.37	3.394e-25	0	-Inf	0	0	0	0	intergenic	Total body bone mineral density (age 45-60)	ZBTB40
2	rs7537281	rs7524102	1	22698447	G	A	0.1804	-0.2339	0.0227	-10.304	6.762e-25	0	-Inf	0	0	0	0	intergenic	Bone mineral density (hip),Bone mineral density (spine),Bone mineral density,Ulcerative colitis,Femoral neck bone mineral density,Dupuytren's disease,Lumbar spine bone mineral density	ZBTB40
2	rs7537281	rs12748989	1	22698993	A	G	0.1248	0.1449	0.0265	5.46792	4.553e-08	0	-Inf	0	0	0	0	intergenic		ZBTB40
2	rs7537281	rs34920465	1	22700351	G	A	0.1801	-0.2363	0.0228	-10.364	3.614e-25	0	-Inf	0	0	0	0	intergenic	Hematocrit	Hemoglobin
2	rs7537281	rs11802513	1	22701146	A	C	0.1798	0.2372	0.0228	10.4035	2.39e-25	0	-Inf	0	0	0	0	intergenic		ZBTB40
2	rs7537281	rs34568051	1	22701725	T	C	0.18	0.2369	0.0228	10.3904	2.743e-25	0	-Inf	0	0	0	0	intergenic		ZBTB40
2	rs7537281	rs12751610	1	22701761	C	T	0.18	-0.2369	0.0228	-10.3904	2.743e-25	0	-Inf	0	0	0	0	intergenic		ZBTB40
2	rs7537281	rs60905519	1	22701986	T	C	0.1236	0.1411	0.0266	5.30451	1.13e-07	0	-Inf	0	0	0	0	intergenic		ZBTB40
2	rs7537281	rs12563939	1	22702077	A	C	0.18	0.2371	0.0228	10.3991	2.502e-25	0	-Inf	0	0	0	0	intergenic		ZBTB40
2	rs7537281	rs34553872	1	22702187	T	A	0.18	-0.2371	0.0228	-10.3991	2.502e-25	0	-Inf	0	0	0	0	intergenic	Heel bone mineral density	ZBTB40
2	rs7537281	rs12568930	1	22702231	C	T	0.18	-0.2371	0.0228	-10.3991	2.502e-25	0	-Inf	0	0	0	0	intergenic	Ulcerative colitis,High light scatter reticulocyte count,High light scatter reticulocyte percentage of red cells,Hematocrit,Red blood cell count,Hemoglobin concentration,Inflammatory bowel disease,Immature fraction of reticulocytes	ZBTB40
2	rs7537281	rs12561997	1	22702280	A	G	0.1235	0.14	0.0266	5.26316	1.416e-07	0	-Inf	0	0	0	0	intergenic		ZBTB40
2	rs7537281	rs74729085	1	22702808	C	T	0.0565	-0.3638	0.0375	-9.70133	2.976e-22	0	-Inf	0	0	0	0	intergenic		ZBTB40
2	rs7537281	rs6696981	1	22702858	T	G	0.1233	0.1401	0.0266	5.26692	1.387e-07	0	-Inf	0	0	0	0	intergenic	Bone mineral density (spine)	ZBTB40
2	rs7537281	rs10493013	1	22703035	C	T	0.1798	-0.2361	0.0228	-10.3553	3.961e-25	0	-Inf	0	0	0	0	intergenic	Total body bone mineral density	Fractures
2	rs7537281	rs11803476	1	22703325	T	C	0.1233	0.1396	0.0266	5.24812	1.537e-07	0	-Inf	0	0	0	0	intergenic		ZBTB40
2	rs7537281	rs11799474	1	22704191	G	T	0.1798	-0.2363	0.0228	-10.364	3.614e-25	0	-Inf	0	0	0	0	intergenic	Red cell distribution width	ZBTB40
2	rs7537281	rs11576345	1	22704634	G	T	0.0566	-0.362	0.0375	-9.65333	4.758e-22	0	-Inf	0	0	0	0	intergenic		ZBTB40
2	rs7537281	rs12730673	1	22705805	T	A	0.1233	-0.1403	0.0266	-5.27444	1.332e-07	0	-Inf	0	0	0	0	intergenic		ZBTB40
2	rs7537281	rs6684375	1	22706434	T	C	0.1797	0.2363	0.0228	10.364	3.614e-25	0	-Inf	0	0	0	0	intergenic	TB-LM or TBLH-BMD (pleiotropy),Bone mineral density (paediatric, total body less head),Red cell distribution width,Heel bone mineral density,Medication use (drugs affecting bone structure and mineralization)	ZBTB40
2	rs7537281	rs6684479	1	22706534	T	C	0.1237	0.1416	0.0266	5.32331	1.019e-07	0	-Inf	0	0	0	0	intergenic		ZBTB40
2	rs7537281	rs6426748	1	22707565	T	C	0.1232	0.1399	0.0266	5.2594	1.445e-07	0	-Inf	0	0	0	0	intergenic		ZBTB40
2	rs7537281	rs112125074	1	22707814	C	T	0.0553	-0.3667	0.0377	-9.72679	2.318e-22	0	-Inf	0	0	0	0	intergenic		ZBTB40
2	rs7537281	rs12569102	1	22708253	C	T	0.1184	-0.0954	0.0325	-2.93538	0.003331	0	-Inf	0	0	0	0	intergenic		ZBTB40
2	rs7537281	rs12564144	1	22708254	A	C	0.1196	0.0622	0.0375	1.65867	0.09718	0	-Inf	0	0	0	0	intergenic		ZBTB40
2	rs7537281	rs33997547	1	22708873	G	T	0.1233	-0.1406	0.0266	-5.28571	1.252e-07	0	-Inf	0	0	0	0	intergenic		ZBTB40
2	rs7537281	rs34145423	1	22709016	A	G	0.1233	0.1404	0.0266	5.2782	1.305e-07	0	-Inf	0	0	0	0	intergenic		ZBTB40
2	rs7537281	rs35553251	1	22709082	T	A	0.1233	-0.1404	0.0266	-5.2782	1.305e-07	0	-Inf	0	0	0	0	intergenic		ZBTB40
2	rs7537281	rs59016073	1	22709295	T	C	0.1233	0.1407	0.0266	5.28947	1.227e-07	0	-Inf	0	0	0	0	intergenic		ZBTB40
2	rs7537281	rs76374980	1	22709471	A	C	0.0564	0.3655	0.0375	9.74667	1.906e-22	0	-Inf	0	0	0	0	intergenic		ZBTB40
2	rs7537281	rs6695165	1	22710602	C	T	0.1233	-0.1422	0.0266	-5.34586	8.999e-08	0	-Inf	0	0	0	0	intergenic		ZBTB40
2	rs7537281	rs34963268	1	22710877	C	G	0.1796	0.2367	0.0228	10.3816	3.008e-25	0	-Inf	0	0	0	0	intergenic	Red blood cell count,Mean reticulocyte volume,Heel bone mineral density	ZBTB40
2	rs7537281	rs7513562	1	22711169	C	G	0.1232	0.1421	0.0266	5.34211	9.187e-08	0	-Inf	0	0	0	0	intergenic		ZBTB40
2	rs7537281	rs7550872	1	22711378	C	T	0.1233	-0.143	0.0266	-5.37594	7.618e-08	0	-Inf	0	0	0	0	intergenic		ZBTB40
2	rs7537281	rs6426749	1	22711473	C	G	0.1804	0.2362	0.0227	10.4053	2.345e-25	0	-Inf	0	0	0	0	intergenic	Bone mineral density (hip)	Fractures
2	rs7537281	rs74788890	1	22714205	G	T	0.0574	-0.3614	0.0372	-9.71505	2.601e-22	0	-Inf	0	0	0	0	intergenic		ZBTB40
2	rs7537281	rs58215126	1	22715892	A	G	0.0581	0.3582	0.037	9.68108	3.629e-22	0	-Inf	0	0	0	0	intergenic		ZBTB40
2	rs7537281	rs61553780	1	22715910	A	G	0.0582	0.3579	0.037	9.67297	3.928e-22	0	-Inf	0	0	0	0	intergenic		ZBTB40
3	rs72711557	rs61811978	1	162667512	G	A	0.0794	0.2096	0.0333	6.29429	3.088e-10	1	11.3892	5.69526	0.0398272	5.69526	0.0398272	intronic		DDR2
3	rs72711557	rs72711557	1	162669776	A	G	0.1018	-0.2102	0.0298	-7.05369	1.742e-12	1	11.3892	-5.26156	0.0364718	-5.26156	0.0364718	intronic		DDR2
3	rs72711557	rs16843630	1	162670043	G	A	0.137	0.1751	0.026	6.73462	1.644e-11	1	11.3892	4.91283	0.0341238	4.91283	0.0341238	intronic		DDR2
3	rs72711557	rs61811289	1	162644714	T	C	0.0805	-0.2247	0.0331	-6.78852	1.133e-11	0.999999	7.66129	-0.429129	0.016466	-0.429129	0.016463	intronic		DDR2
3	rs72711557	rs66950460	1	162675029	A	G	0.1141	-0.1605	0.028	-5.73214	9.917e-09	0.440103	1.28503	-2.19035	2.47064	-4.97691	0.0345407	intronic		DDR2
3	rs72711557	rs79936905	1	162675046	C	G	0.1141	-0.1605	0.028	-5.73214	9.917e-09	0.440103	1.28503	-2.19035	2.47064	-4.97691	0.0345407	intronic		DDR2
3	rs72711557	rs61811980	1	162674489	T	C	0.1141	-0.1604	0.028	-5.72857	1.013e-08	0.0908768	0.38941	-0.45219	1.43027	-4.97586	0.0345426	intronic		DDR2
3	rs72711557	rs17433759	1	162673705	T	C	0.1141	-0.1609	0.0281	-5.72598	1.028e-08	0.0289168	-0.136527	-0.143864	0.83371	-4.97509	0.034544	intronic		DDR2
3	rs72711557	rs61810412	1	162620973	A	T	0.0794	-0.2325	0.0334	-6.96108	3.377e-12	4.8892e-07	-4.92118	-1.89979e-07	0.000271916	-0.388568	0.0155696	intronic		DDR2
3	rs72711557	rs61810406	1	162606912	C	G	0.0788	-0.2308	0.0335	-6.88955	5.597e-12	4.54795e-08	-5.9526	-1.76148e-08	8.26651e-05	-0.387312	0.015625	intronic		DDR2
3	rs72711557	rs61811282	1	162623303	C	G	0.0796	-0.2303	0.0333	-6.91592	4.649e-12	3.04056e-10	-8.12747	-1.13573e-10	6.51875e-06	-0.373528	0.0153171	intronic		DDR2
3	rs72711557	rs61810413	1	162622190	T	C	0.0796	-0.2301	0.0334	-6.88922	5.61e-12	1.29245e-10	-8.49901	-4.81555e-11	4.2394e-06	-0.37259	0.0153176	intronic		DDR2
3	rs72711557	rs61810411	1	162619723	T	C	0.0794	-0.2294	0.0334	-6.86826	6.499e-12	6.61314e-11	-8.79001	-2.46194e-11	3.03e-06	-0.372281	0.0153356	intronic		DDR2
3	rs72711557	rs61811285	1	162634486	A	G	0.0795	-0.2282	0.0334	-6.83234	8.354e-12	2.10357e-11	-9.28746	-7.8001e-12	1.70213e-06	-0.370803	0.0153274	intronic		DDR2
3	rs72711557	rs60170906	1	162643124	G	A	0.1584	0.1387	0.0244	5.68443	1.313e-08	1.53163e-38	-36.4253	2.55983e-39	2.07121e-20	0.167131	0.00872002	intronic		DDR2
3	rs72711557	rs16844113	1	162696682	C	T	0.0779	0.1499	0.0333	4.5015	6.748e-06	2.34217e-39	-37.2408	8.02557e-40	1.66062e-20	0.342656	0.0180612	intronic		DDR2
3	rs72711557	rs1510311	1	162695986	G	A	0.0779	0.1497	0.0333	4.4955	6.941e-06	1.974e-39	-37.3151	6.75833e-40	1.52324e-20	0.342367	0.0180613	intronic		DDR2
3	rs72711557	rs116317240	1	162699532	T	A	0.078	0.1544	0.0333	4.63664	3.541e-06	1.69155e-39	-37.3821	5.64126e-40	1.37354e-20	0.333498	0.0176417	intronic		DDR2
3	rs72711557	rs72711581	1	162700037	G	A	0.0779	0.1543	0.0333	4.63363	3.593e-06	1.55606e-39	-37.4184	5.19034e-40	1.31762e-20	0.333555	0.0176521	intronic		DDR2
3	rs72711557	rs60143577	1	162642375	G	T	0.1609	0.1403	0.0243	5.77366	7.757e-09	1.23274e-39	-37.5195	2.01e-40	5.73285e-21	0.163052	0.00864645	intronic		DDR2
3	rs72711557	rs72709725	1	162648208	G	A	0.0803	0.2254	0.0331	6.80967	9.782e-12	3.86872e-68	-66.0229	5.3501e-69	2.74147e-35	0.138291	0.0173846	intronic		DDR2
3	rs72711557	rs76349690	1	162648378	G	A	0.0803	0.2253	0.0331	6.80665	9.99e-12	3.69698e-68	-66.0426	5.10761e-69	2.67735e-35	0.138156	0.0173846	intronic		DDR2
3	rs72711557	rs61811971	1	162649626	T	A	0.0804	0.2252	0.0331	6.80363	1.02e-11	3.53299e-68	-66.0623	4.87352e-69	2.6133e-35	0.137943	0.0173748	intronic		DDR2
3	rs72711557	rs61811972	1	162649681	G	T	0.0804	0.2247	0.0331	6.78852	1.133e-11	2.8175e-68	-66.1606	3.86756e-69	2.3225e-35	0.137269	0.0173748	intronic		DDR2
3	rs72711557	rs61811970	1	162646718	G	A	0.0804	0.2251	0.0331	6.8006	1.042e-11	1.64055e-68	-66.3954	2.19299e-69	1.72598e-35	0.133674	0.0170257	intronic		DDR2
3	rs72711557	rs61811288	1	162643625	C	A	0.0803	0.2286	0.0332	6.88554	5.757e-12	9.51412e-69	-66.6321	1.22904e-69	1.27041e-35	0.129181	0.0166132	intronic		DDR2
3	rs72711557	rs61811976	1	162654724	C	A	0.0803	0.2247	0.0331	6.78852	1.133e-11	7.02172e-70	-67.764	8.79565e-71	3.35251e-36	0.125263	0.0177651	intronic		DDR2
3	rs72711557	rs17472625	1	162618802	C	T	0.0791	0.2321	0.0335	6.92836	4.258e-12	4.71713e-70	-67.9367	5.41365e-71	2.51584e-36	0.114766	0.0157106	intronic		DDR2
3	rs72711557	rs10494373	1	162619362	C	A	0.0792	0.2313	0.0334	6.92515	4.355e-12	4.53281e-70	-67.9541	5.19384e-71	2.46232e-36	0.114583	0.0157016	intronic		DDR2
3	rs72711557	rs61810405	1	162605800	G	A	0.0782	0.2325	0.0337	6.89911	5.233e-12	3.28412e-70	-68.094	3.75384e-71	2.09109e-36	0.114303	0.0157931	intronic		DDR2
3	rs72711557	rs72707685	1	162615657	G	C	0.0791	0.2293	0.0335	6.84478	7.66e-12	1.68863e-70	-68.3829	1.88684e-71	1.46629e-36	0.111738	0.0157108	intronic		DDR2
3	rs72711557	rs61810407	1	162607734	G	A	0.0793	0.2253	0.0334	6.74551	1.525e-11	5.13626e-71	-68.8998	5.5481e-72	7.82268e-37	0.108018	0.0156928	intronic		DDR2
3	rs72711557	rs61811284	1	162626779	C	T	0.0795	0.2283	0.0334	6.83533	8.182e-12	3.08226e-71	-69.1216	3.18469e-72	5.79745e-37	0.103323	0.0151264	intronic		DDR2
3	rs72711557	rs17432190	1	162611059	C	T	0.0772	0.229	0.0339	6.75516	1.427e-11	2.67812e-72	-70.1826	2.55843e-73	1.58294e-37	0.0955308	0.0151676	intronic		DDR2
3	rs72711557	rs61811977	1	162666470	A	T	0.0791	-0.2116	0.0333	-6.35435	2.093e-10	0	-Inf	0	0	0	0	intronic		DDR2
3	rs72711557	rs17486335	1	162667011	T	C	0.0844	-0.189	0.0325	-5.81538	6.049e-09	0	-Inf	0	0	0	0	intronic		DDR2
3	rs72711557	rs17486566	1	162670464	G	A	0.1371	0.1759	0.026	6.76538	1.33e-11	0	-Inf	0	0	0	0	intronic		DDR2
3	rs72711557	rs17433710	1	162672011	C	T	0.1369	0.1715	0.026	6.59615	4.22e-11	0	-Inf	0	0	0	0	intronic		DDR2
3	rs72711557	rs61811982	1	162674747	G	A	0.1142	0.1599	0.028	5.71071	1.125e-08	0	-Inf	0	0	0	0	intronic		DDR2
3	rs72711557	rs61811983	1	162675139	G	T	0.1141	0.1604	0.028	5.72857	1.013e-08	0	-Inf	0	0	0	0	intronic		DDR2
4	rs10793726	rs10900473	1	205213883	G	T	0.2164	0.1225	0.0216	5.6713	1.417e-08	1	11.1943	1.13185	0.0263929	1.13185	0.0263929	intronic		TMCC2
4	rs10793726	rs11240402	1	205225285	A	G	0.2019	-0.1221	0.0222	-5.5	3.798e-08	1	11.1943	-0.704144	0.0211379	-0.704144	0.0211379	intronic		TMCC2
4	rs10793726	rs55966786	1	205297880	A	G	0.0747	0.19	0.0329	5.77508	7.692e-09	0.986728	3.06581	0.18764	0.0263873	0.190164	0.0150235	intergenic		NUAK2
4	rs10793726	rs11578022	1	205195231	T	C	0.1913	-0.125	0.0227	-5.50661	3.658e-08	0.713045	1.58985	-0.366927	0.233288	-0.514591	0.0183825	intergenic		TMCC2
4	rs10793726	rs1172122	1	205261174	C	T	0.131	-0.1494	0.0258	-5.7907	7.009e-09	0.422009	1.05795	-0.0636293	0.0748484	-0.150777	0.0116354	intergenic		NUAK2
4	rs10793726	rs1172123	1	205261427	G	C	0.1309	-0.1492	0.0258	-5.78295	7.34e-09	0.368872	0.961305	-0.055589	0.0730554	-0.1507	0.0116394	intergenic	Platelet count	NUAK2
4	rs10793726	rs7549436	1	205187218	A	C	0.1914	-0.1247	0.0227	-5.49339	3.943e-08	0.286955	0.799244	-0.147452	0.232644	-0.513851	0.0183773	intergenic		DSTYK
4	rs10793726	rs896321	1	205257156	G	C	0.1312	-0.1495	0.0258	-5.79457	6.849e-09	0.147193	0.431583	-0.0219475	0.053015	-0.149107	0.0115865	intergenic		NUAK2
4	rs10793726	rs11240371	1	205123021	C	T	0.1363	-0.2073	0.0356	-5.82303	5.779e-09	0.0615053	0.0110277	-0.00878179	0.0344152	-0.142781	0.0111532	intronic		DSTYK
4	rs10793726	rs56323810	1	205295739	A	G	0.0729	0.1927	0.0332	5.80422	6.467e-09	0.0132721	-0.676711	0.00239575	0.0207322	0.180511	0.0152952	intergenic		NUAK2
4	rs10793726	rs10793726	1	205175420	G	T	0.1561	-0.2011	0.0333	-6.03904	1.55e-09	0.000420835	-2.18116	-5.08954e-05	0.00248853	-0.120939	0.00976448	intronic		DSTYK
4	rs10793726	rs7541409	1	205124797	T	A	0.1496	-0.1831	0.0351	-5.21652	1.823e-07	5.75012e-09	-7.04578	-6.724e-10	8.90157e-06	-0.116937	0.0102967	intronic		DSTYK
4	rs10793726	rs2290265	1	205199570	T	C	0.201	-0.1224	0.0222	-5.51351	3.517e-08	0	-Inf	0	0	0	0	intronic		TMCC2
4	rs10793726	rs11240393	1	205199844	C	T	0.201	0.1216	0.0222	5.47748	4.314e-08	0	-Inf	0	0	0	0	intronic		TMCC2
4	rs10793726	rs35784152	1	205200019	A	T	0.2011	-0.1216	0.0222	-5.47748	4.314e-08	0	-Inf	0	0	0	0	intronic		TMCC2
4	rs10793726	rs11240394	1	205201320	A	G	0.2011	-0.1217	0.0222	-5.48198	4.206e-08	0	-Inf	0	0	0	0	intronic		TMCC2
4	rs10793726	rs12744852	1	205202439	A	G	0.2002	-0.1226	0.0222	-5.52252	3.342e-08	0	-Inf	0	0	0	0	intronic		TMCC2
4	rs10793726	rs11240395	1	205203178	A	G	0.2002	-0.1229	0.0222	-5.53604	3.094e-08	0	-Inf	0	0	0	0	intronic		TMCC2
4	rs10793726	rs896323	1	205206207	G	A	0.2012	0.1215	0.0222	5.47297	4.425e-08	0	-Inf	0	0	0	0	intronic		TMCC2
4	rs10793726	rs2077358	1	205210304	G	A	0.2013	0.1215	0.0222	5.47297	4.425e-08	0	-Inf	0	0	0	0	intronic		TMCC2
4	rs10793726	rs11240398	1	205215474	T	A	0.2013	0.1211	0.0222	5.45495	4.899e-08	0	-Inf	0	0	0	0	intronic		TMCC2
4	rs10793726	rs12026002	1	205217244	G	A	0.2017	0.1225	0.0222	5.51802	3.428e-08	0	-Inf	0	0	0	0	intronic		TMCC2
4	rs10793726	rs12405411	1	205220981	C	G	0.2017	-0.1221	0.0222	-5.5	3.798e-08	0	-Inf	0	0	0	0	intronic		TMCC2
4	rs10793726	rs7532321	1	205222659	G	A	0.2017	0.1219	0.0222	5.49099	3.997e-08	0	-Inf	0	0	0	0	intronic		TMCC2
4	rs10793726	rs11240401	1	205222945	T	C	0.2017	-0.1216	0.0222	-5.47748	4.314e-08	0	-Inf	0	0	0	0	intronic		TMCC2
4	rs10793726	rs12038980	1	205224453	T	C	0.2018	-0.1224	0.0222	-5.51351	3.517e-08	0	-Inf	0	0	0	0	intronic		TMCC2
5	rs9429893	rs3849275	1	206605665	G	A	0.4693	-0.1266	0.0177	-7.15254	8.519e-13	1	9.14022	-0.55097	0.0153935	-0.55097	0.0153934	intronic		SRGAP2
5	rs9429893	rs2244510	1	206595069	T	C	0.4933	0.1293	0.0179	7.22346	5.068e-13	0.999731	4.64378	0.625419	0.0193476	0.625587	0.0164055	intronic		SRGAP2
5	rs9429893	rs17433769	1	206637799	G	C	0.423	0.0777	0.0179	4.34078	1.42e-05	0.983894	2.85966	0.144548	0.0209108	0.146914	0.00983809	downstream		SRGAP2
5	rs9429893	rs11576488	1	206635570	T	C	0.2082	0.1252	0.0216	5.7963	6.78e-09	0.940125	2.26965	0.0820788	0.0253312	0.0873062	0.0150382	UTR3		SRGAP2
5	rs9429893	rs11120040	1	206601326	T	C	0.2251	0.138	0.021	6.57143	4.983e-11	0.154612	0.33589	0.00490867	0.0123948	0.0317482	0.011897	intronic		SRGAP2
5	rs9429893	rs6664834	1	206598126	T	C	0.2249	0.1379	0.021	6.56667	5.145e-11	0.151314	0.324834	0.00479046	0.0122533	0.031659	0.0119008	intronic		SRGAP2
5	rs9429893	rs7546842	1	206630721	A	G	0.2145	0.1239	0.0214	5.78972	7.05e-09	0.0977301	0.108394	0.0066234	0.022125	0.0677724	0.0294045	intronic		SRGAP2
5	rs9429893	rs3849277	1	206633767	G	C	0.4239	0.0797	0.0179	4.45251	8.487e-06	0.0149925	-0.743864	0.00217977	0.0177077	0.145391	0.0096454	intronic		SRGAP2
5	rs9429893	rs4126752	1	206512359	A	G	0.4879	0.1049	0.0298	3.52013	0.0004313	0.0105045	-0.900335	-0.000130496	0.00158268	-0.0124228	0.00926017	intergenic		SRGAP2
5	rs9429893	rs3813981	1	206636879	C	T	0.4237	0.0786	0.0179	4.39106	1.128e-05	0.00111365	-1.87906	0.000159281	0.00478138	0.143025	0.00974701	UTR3		SRGAP2
5	rs9429893	rs9429893	1	206600992	A	G	0.4942	0.1297	0.0177	7.32768	2.342e-13	0.000269034	-2.49637	0.000165454	0.0100895	0.614993	0.0163665	intronic		SRGAP2
5	rs9429893	rs4845104	1	206609320	C	T	0.4668	-0.1265	0.0177	-7.14689	8.876e-13	8.57986e-09	-6.99282	-4.64724e-09	5.01924e-05	-0.541645	0.0157066	intronic		SRGAP2
5	rs9429893	rs9430095	1	206593900	C	G	0.4939	0.13	0.0179	7.26257	3.798e-13	1.64307e-09	-7.71064	9.99617e-10	2.46693e-05	0.608383	0.0161153	intronic	Type 2 diabetes	SRGAP2
5	rs9429893	rs3813982	1	206629674	G	A	0.4242	0.0787	0.0179	4.39665	1.099e-05	4.34791e-14	-12.288	5.68717e-15	2.73438e-08	0.130802	0.00933708	intronic		SRGAP2
5	rs9429893	rs11584629	1	206640860	T	C	0.4218	-0.0809	0.0218	-3.71101	0.0002064	9.53672e-47	-44.9469	9.03961e-49	1.22996e-25	0.00947874	0.00829357	intergenic		IKBKE
5	rs9429893	rs12565311	1	206631532	A	T	0.4255	-0.078	0.0179	-4.35754	1.315e-05	9.06784e-47	-44.9688	-8.04778e-49	1.16641e-25	-0.00887507	0.00844221	intronic		SRGAP2
5	rs9429893	rs61816842	1	206527930	G	A	0.4682	-0.0975	0.0294	-3.31633	0.0009121	1.82093e-137	-135.666	-6.96667e-138	1.63377e-69	-0.382589	0.0144826	intronic		SRGAP2
5	rs9429893	rs7522969	1	206552108	T	G	0.4675	0.1014	0.0294	3.44898	0.0005627	1.0346e-265	-263.912	-1.49082e-266	4.65981e-134	-0.144095	0.0149727	intronic		SRGAP2
5	rs9429893	rs2297539	1	206603535	A	G	0.4662	0.1272	0.0177	7.18644	6.65e-13	7.36655e-284	-282.059	1.85404e-285	7.9931e-144	0.0251683	0.0152921	exonic		SRGAP2
5	rs9429893	rs6683027	1	206596899	A	G	0.4655	0.1259	0.0178	7.07303	1.516e-12	3.04021e-284	-282.443	4.3388e-286	3.83656e-144	0.0142714	0.0167475	intronic		SRGAP2
6	rs4669784	rs1469215	2	12886320	T	G	0.3707	-0.0905	0.0193	-4.68912	2.744e-06	1	11.9833	-6.75785	0.0259075	-6.75785	0.0259075	intergenic		TRIB2
6	rs4669784	rs730126	2	12891476	C	A	0.415	0.0838	0.0189	4.43386	9.256e-06	1	11.9833	7.27793	0.0259552	7.27793	0.0259552	intergenic	Red blood cell count,Hemoglobin concentration	TRIB2
6	rs4669784	rs6432334	2	12928927	T	G	0.4944	0.0724	0.0193	3.7513	0.0001759	1	11.9833	7.34496	0.0263555	7.34496	0.0263555	intergenic		TRIB2
6	rs4669784	rs6432335	2	12928971	G	T	0.4531	0.0774	0.0186	4.16129	3.165e-05	1	11.9631	7.53558	0.0268591	7.53558	0.0268589	intergenic	Neutrophil count	TRIB2
6	rs4669784	rs12623251	2	12951321	T	C	0.3673	-0.1004	0.0193	-5.20207	1.971e-07	0.729628	2.41407	-0.581774	0.354273	-0.797356	0.0110563	intergenic		TRIB2
6	rs4669784	rs10929830	2	12917172	A	G	0.3682	-0.1003	0.0193	-5.19689	2.026e-07	0.270372	1.55179	-0.214729	0.352792	-0.794199	0.0110029	intergenic		TRIB2
6	rs4669784	rs4669879	2	12942653	C	A	0.4526	0.0766	0.0186	4.11828	3.817e-05	1.0476e-10	-7.99687	7.8171e-10	7.63748e-05	7.4619	0.0269587	intergenic	Platelet count	TRIB2
6	rs4669784	rs2380453	2	12897291	G	C	0.3455	0.111	0.0196	5.66327	1.485e-08	1.2215e-49	-46.9302	4.72838e-50	1.35329e-25	0.387096	0.00935716	intergenic		TRIB2
6	rs4669784	rs5022058	2	12897548	G	C	0.3462	0.1101	0.0195	5.64615	1.641e-08	1.17233e-50	-47.948	4.48641e-51	4.14478e-26	0.382691	0.00928659	intergenic		TRIB2
6	rs4669784	rs4669883	2	12968580	T	C	0.3856	-0.1033	0.019	-5.43684	5.423e-08	1.19426e-58	-55.94	-4.52303e-59	4.13977e-30	-0.37873	0.00798681	intergenic		TRIB2
6	rs4669784	rs4669884	2	12968885	T	C	0.3853	-0.1032	0.0191	-5.40314	6.548e-08	1.38985e-60	-57.8741	-5.14214e-61	4.36274e-31	-0.369978	0.00792875	intergenic		TRIB2
6	rs4669784	rs6432332	2	12924346	A	G	0.4914	0.0619	0.0185	3.34595	0.00082	2.92815e-90	-87.5505	1.96439e-89	1.14798e-44	6.70863	0.0271493	intergenic		TRIB2
6	rs4669784	rs10929831	2	12924836	A	G	0.4913	0.0619	0.0185	3.34595	0.00082	2.92815e-90	-87.5505	1.96439e-89	1.14798e-44	6.70866	0.0271494	intergenic		TRIB2
6	rs4669784	rs59583273	2	12978959	A	G	0.4168	-0.0888	0.0188	-4.7234	2.319e-06	3.00875e-92	-89.5387	-6.32986e-93	3.65109e-47	-0.210382	0.00672528	intergenic		TRIB2
6	rs4669784	rs4669873	2	12914541	A	G	0.4917	0.0617	0.0185	3.33514	0.0008526	1.29103e-92	-89.9061	8.64061e-92	7.60467e-46	6.69281	0.0271685	intergenic		TRIB2
6	rs4669784	rs4669874	2	12915120	T	C	0.4916	0.0617	0.0185	3.33514	0.0008526	1.29103e-92	-89.9061	8.64064e-92	7.60469e-46	6.69284	0.0271686	intergenic		TRIB2
6	rs4669784	rs11685678	2	12953264	A	G	0.3129	-0.0755	0.0201	-3.75622	0.0001725	9.22884e-95	-92.0519	-2.08085e-95	2.1668e-48	-0.225473	0.00597478	intergenic		TRIB2
6	rs4669784	rs71450364	2	12930330	T	G	0.3135	-0.0732	0.02	-3.66	0.0002522	4.51011e-95	-92.3629	-1.02474e-95	1.52641e-48	-0.227209	0.00600613	intergenic	Hemoglobin	TRIB2
6	rs4669784	rs950612	2	12990034	C	G	0.3255	-0.0897	0.0198	-4.5303	5.89e-06	4.52403e-96	-93.3615	-8.70195e-97	4.09302e-49	-0.19235	0.00568592	intergenic		TRIB2
6	rs4669784	rs6432328	2	12921774	C	G	0.4917	0.0614	0.0185	3.31892	0.0009037	3.80705e-96	-93.4365	2.53904e-95	1.3013e-47	6.6693	0.0271974	intergenic		TRIB2
6	rs4669784	rs12465149	2	12994394	T	C	0.3278	-0.0913	0.0198	-4.61111	4.005e-06	2.22117e-96	-93.6705	-4.16745e-97	2.79752e-49	-0.187624	0.00561664	intergenic		TRIB2
6	rs4669784	rs12986645	2	12968213	A	G	0.4497	-0.0874	0.0186	-4.69892	2.615e-06	3.49864e-97	-94.4732	-5.9863e-98	1.01297e-49	-0.171104	0.00721551	intergenic		TRIB2
6	rs4669784	rs7581972	2	12916919	T	C	0.4917	0.0613	0.0185	3.31351	0.0009213	2.53889e-97	-94.6124	1.69128e-96	3.35658e-48	6.66149	0.027207	intergenic	White blood cell count	TRIB2
6	rs4669784	rs2161996	2	12917543	A	T	0.4917	0.0613	0.0185	3.31351	0.0009213	2.53889e-97	-94.6124	1.69128e-96	3.35658e-48	6.66149	0.027207	intergenic		TRIB2
6	rs4669784	rs7562714	2	12898382	A	G	0.3455	-0.1109	0.0195	-5.68718	1.292e-08	2.26032e-98	-95.6629	-3.33019e-99	2.21974e-50	-0.147333	0.00958663	intergenic		TRIB2
6	rs4669784	rs4669871	2	12901316	C	G	0.3454	-0.1105	0.0195	-5.66667	1.456e-08	1.19772e-98	-95.9387	-1.75326e-99	1.60546e-50	-0.146383	0.00958733	intergenic		TRIB2
6	rs4669784	rs12616457	2	12896713	A	G	0.3454	-0.111	0.0196	-5.66327	1.485e-08	1.07832e-98	-95.9843	-1.57677e-99	1.52168e-50	-0.146224	0.00958734	intergenic		TRIB2
6	rs4669784	rs11683058	2	13009277	T	C	0.3401	-0.0911	0.0196	-4.64796	3.352e-06	6.70392e-99	-96.1907	-1.13737e-99	1.3898e-50	-0.169657	0.00534105	intergenic		LOC100506474
6	rs4669784	rs17465721	2	12962818	T	C	0.3397	-0.0809	0.0196	-4.12755	3.666e-05	6.49609e-99	-96.2044	-1.16069e-99	1.44072e-50	-0.178675	0.00527997	intergenic		TRIB2
6	rs4669784	rs1357059	2	12999532	A	C	0.3312	-0.09	0.0198	-4.54545	5.482e-06	4.46904e-99	-96.3669	-7.72933e-100	1.15677e-50	-0.172953	0.00541085	intergenic		LOC100506474
6	rs4669784	rs13011003	2	12901052	A	C	0.3452	-0.1102	0.0196	-5.62245	1.883e-08	3.07814e-99	-96.5288	-4.44281e-100	8.02546e-51	-0.144334	0.00958873	intergenic		TRIB2
6	rs4669784	rs12617202	2	13004667	T	C	0.342	-0.0913	0.0196	-4.65816	3.19e-06	2.23185e-99	-96.6684	-3.71968e-100	7.8776e-51	-0.166663	0.00531679	intergenic		LOC100506474
6	rs4669784	rs6751136	2	12926982	T	C	0.4916	0.061	0.0185	3.2973	0.0009762	7.57393e-101	-98.1377	5.02771e-100	5.77714e-50	6.63817	0.0272358	intergenic		TRIB2
6	rs4669784	rs4668787	2	12950612	G	A	0.3673	0.0998	0.0193	5.17098	2.329e-07	3.50767e-101	-98.4721	1.33593e-102	2.36551e-52	0.038086	0.0120296	intergenic		TRIB2
6	rs4669784	rs12619613	2	12933156	G	A	0.3683	0.0986	0.0193	5.10881	3.242e-07	3.10762e-101	-98.5246	1.02431e-102	1.96112e-52	0.0329613	0.0122941	intergenic		TRIB2
6	rs4669784	rs12621442	2	12934891	G	A	0.3683	0.0986	0.0193	5.10881	3.242e-07	3.10762e-101	-98.5246	1.02431e-102	1.96112e-52	0.0329613	0.0122941	intergenic		TRIB2
6	rs4669784	rs2194724	2	12942042	C	T	0.3683	0.0976	0.0193	5.05699	4.259e-07	4.44738e-102	-99.369	1.27741e-103	6.5886e-53	0.0287227	0.0122915	intergenic		TRIB2
6	rs4669784	rs4669880	2	12942671	A	G	0.4912	0.0607	0.0185	3.28108	0.001034	2.27911e-104	-101.659	1.50765e-103	9.98666e-52	6.61506	0.0272647	intergenic		TRIB2
6	rs4669784	rs6747537	2	13000397	T	C	0.3622	-0.1024	0.0239	-4.28452	1.831e-05	2.12874e-106	-103.689	-2.79232e-107	1.91522e-54	-0.131172	0.00499778	intergenic		LOC100506474
6	rs4669784	rs72493346	2	12994621	A	G	0.3554	-0.0767	0.0194	-3.95361	7.698e-05	4.41769e-107	-104.372	-6.01847e-108	9.06162e-55	-0.136236	0.00520696	intergenic		TRIB2
6	rs4669784	rs1974923	2	12887702	T	C	0.4952	0.0636	0.0186	3.41935	0.0006277	2.13051e-107	-104.689	2.97696e-108	6.46533e-55	0.13973	0.00977002	intergenic		TRIB2
6	rs4669784	rs6717278	2	12884066	A	G	0.4953	0.0632	0.0186	3.39785	0.0006792	7.0626e-108	-105.168	9.70143e-109	3.65956e-55	0.137363	0.00968047	intergenic		TRIB2
6	rs4669784	rs4669784	2	12037968	T	C	0.3557	0.1257	0.0194	6.47938	9.21e-11	1.09928e-109	-106.976	8.39405e-111	2.53428e-56	0.0763598	0.00342526	intergenic		MIR4262
6	rs4669784	rs10186351	2	12964428	C	T	0.4762	-0.0587	0.0185	-3.17297	0.001509	1.68275e-110	-107.791	-2.98921e-111	2.30704e-56	-0.177638	0.00861065	intergenic		TRIB2
6	rs4669784	rs10164960	2	12965159	G	A	0.4761	-0.0586	0.0185	-3.16757	0.001537	1.48986e-110	-107.844	-2.64332e-111	2.16814e-56	-0.177421	0.00861084	intergenic		TRIB2
6	rs4669784	rs2098823	2	12968025	C	A	0.4762	-0.0589	0.0185	-3.18378	0.001454	8.15912e-111	-108.105	-1.41597e-111	1.56948e-56	-0.173545	0.00851785	intergenic		TRIB2
6	rs4669784	rs7572835	2	12966506	G	A	0.4762	-0.0588	0.0185	-3.17838	0.001481	7.24104e-111	-108.157	-1.25509e-111	1.47673e-56	-0.173331	0.00851796	intergenic		TRIB2
6	rs4669784	rs12468536	2	12984962	G	A	0.4757	-0.057	0.0186	-3.06452	0.00218	6.11808e-112	-109.23	-1.0329e-112	4.18124e-57	-0.168828	0.00852066	intergenic		TRIB2
6	rs4669784	rs7558818	2	12969972	C	T	0.4724	-0.0605	0.0186	-3.25269	0.001143	5.217e-112	-109.3	-8.12225e-113	3.56074e-57	-0.155688	0.00801376	intergenic		TRIB2
6	rs4669784	rs7584581	2	12969987	G	C	0.4724	-0.0605	0.0186	-3.25269	0.001143	5.217e-112	-109.3	-8.12225e-113	3.56074e-57	-0.155688	0.00801376	intergenic		TRIB2
6	rs4669784	rs7559029	2	12970155	C	A	0.4724	-0.0605	0.0186	-3.25269	0.001143	5.217e-112	-109.3	-8.12225e-113	3.56074e-57	-0.155688	0.00801376	intergenic		TRIB2
6	rs4669784	rs890070	2	12985129	G	T	0.4758	-0.0568	0.0186	-3.05376	0.00226	4.86551e-112	-109.33	-8.19354e-113	3.71931e-57	-0.168401	0.00852079	intergenic		TRIB2
6	rs4669784	rs72767642	2	12966578	G	C	0.3856	0.1035	0.019	5.44737	5.112e-08	3.41319e-112	-109.484	9.06026e-114	5.13917e-58	0.0265449	0.00831657	intergenic		TRIB2
6	rs4669784	rs6732344	2	12984438	G	A	0.4756	-0.0564	0.0186	-3.03226	0.002427	3.08402e-112	-109.528	-5.16734e-113	2.94625e-57	-0.167552	0.00852139	intergenic		TRIB2
6	rs4669784	rs12617714	2	12971271	G	A	0.386	0.1008	0.0191	5.27749	1.31e-07	2.11433e-113	-110.692	4.66925e-115	1.08539e-58	0.0220838	0.00833631	intergenic		TRIB2
6	rs4669784	rs7572884	2	12040325	A	G	0.2488	0.1228	0.0214	5.73832	9.562e-09	2.25065e-114	-111.665	1.60942e-115	1.07432e-58	0.0715092	0.00381044	intergenic		MIR4262
6	rs4669784	rs10192149	2	12962678	A	G	0.4759	0.0583	0.0185	3.15135	0.001625	1.60934e-115	-112.81	1.2662e-116	3.176e-59	0.0786782	0.00880398	intergenic	Heel bone mineral density	TRIB2
6	rs4669784	rs10204312	2	12965413	T	C	0.4762	0.0587	0.0185	3.17297	0.001509	1.57566e-115	-112.82	1.2398e-116	3.14228e-59	0.0786843	0.00867896	intergenic		TRIB2
6	rs4669784	rs12621238	2	12964066	T	C	0.4764	0.0584	0.0185	3.15676	0.001595	1.16087e-115	-112.952	9.05819e-117	2.67498e-59	0.0780296	0.00867878	intergenic		TRIB2
6	rs4669784	rs72775847	2	12043319	A	G	0.2532	0.1116	0.0213	5.23944	1.611e-07	1.0138e-115	-113.011	6.98201e-117	2.19614e-59	0.06887	0.0037837	intergenic		MIR4262
6	rs4669784	rs10198628	2	12964497	A	G	0.4763	0.0582	0.0185	3.14595	0.001656	9.47859e-116	-113.04	7.35489e-117	2.40383e-59	0.0775948	0.00867886	intergenic	Pericardial adipose tissue adjusted for height and weight,Pericardial fat	TRIB2
6	rs4669784	rs72775848	2	12043566	T	C	0.2532	0.1109	0.0213	5.20657	1.924e-07	7.93902e-116	-113.117	5.44988e-117	1.93715e-59	0.0686467	0.00378381	intergenic		MIR4262
6	rs4669784	rs2081407	2	12967884	C	G	0.4762	0.0589	0.0185	3.18378	0.001454	7.05167e-116	-113.169	5.38418e-117	2.0401e-59	0.0763532	0.00850573	intergenic		TRIB2
6	rs4669784	rs6432340	2	12963117	T	C	0.4763	0.0585	0.0185	3.16216	0.001566	6.59963e-116	-113.198	5.0131e-117	1.96385e-59	0.0759604	0.00859379	intergenic		TRIB2
6	rs4669784	rs6719434	2	12862905	C	T	0.2784	0.0646	0.0207	3.12077	0.001804	4.63569e-116	-113.351	4.43333e-117	2.0623e-59	0.0956347	0.0053525	intronic		TRIB2
6	rs4669784	rs6432341	2	12965814	C	G	0.4761	0.0584	0.0185	3.15676	0.001595	4.3139e-116	-113.382	3.24872e-117	1.57409e-59	0.0753082	0.0085058	intergenic		TRIB2
6	rs4669784	rs10184321	2	12970372	A	C	0.4761	0.0581	0.0185	3.14054	0.001686	3.62293e-116	-113.458	2.72771e-117	1.44216e-59	0.0752901	0.00849143	intergenic		TRIB2
6	rs4669784	rs12999821	2	12973540	A	G	0.4758	0.0579	0.0186	3.1129	0.001853	3.31612e-116	-113.496	2.49373e-117	1.37831e-59	0.0752004	0.00858375	intergenic		TRIB2
6	rs4669784	rs7558700	2	12969893	C	G	0.4724	0.0611	0.0186	3.28495	0.00102	2.64092e-116	-113.595	1.91104e-117	1.18324e-59	0.0723625	0.00806908	intergenic		TRIB2
6	rs4669784	rs2577274	2	12031341	T	G	0.3233	-0.1139	0.0199	-5.72362	1.043e-08	1.29969e-116	-113.903	-7.33223e-118	6.44406e-60	-0.0564153	0.00351878	intergenic		MIR4262
6	rs4669784	rs10929833	2	12984999	T	C	0.4758	0.0569	0.0186	3.05914	0.00222	1.26084e-116	-113.916	9.21446e-118	8.26256e-60	0.0730817	0.00858371	intergenic		TRIB2
6	rs4669784	rs4669889	2	12980591	T	C	0.4758	0.0554	0.0185	2.99459	0.002748	2.7966e-117	-114.57	1.94822e-118	3.7113e-60	0.0696639	0.00849159	intergenic		TRIB2
6	rs4669784	rs4669888	2	12980514	A	G	0.4759	0.055	0.0185	2.97297	0.002949	1.93533e-117	-114.73	1.33207e-118	3.05092e-60	0.0688294	0.00849149	intergenic		TRIB2
6	rs4669784	rs2059426	2	12894127	T	A	0.49	-0.0465	0.0186	-2.5	0.01242	6.98485e-118	-115.173	-5.96493e-119	2.26177e-60	-0.0853981	0.00557237	intergenic		TRIB2
6	rs4669784	rs4669886	2	12974244	G	A	0.4172	0.0886	0.0188	4.71277	2.444e-06	3.39406e-119	-116.486	8.33366e-121	1.48364e-61	0.0245536	0.00675743	intergenic		TRIB2
6	rs4669784	rs10179809	2	12962585	C	A	0.4975	-0.0563	0.0185	-3.04324	0.00234	1.96776e-119	-116.723	-1.36865e-120	3.1061e-61	-0.0695535	0.00807905	intergenic		TRIB2
6	rs4669784	rs10194305	2	12962365	T	A	0.4964	-0.055	0.0185	-2.97297	0.002949	3.37052e-121	-118.489	-1.80979e-122	3.14825e-62	-0.0536948	0.00758386	intergenic		TRIB2
6	rs4669784	rs4668785	2	12901531	A	G	0.4677	-0.0757	0.0186	-4.06989	4.703e-05	2.36668e-124	-121.643	-4.69132e-126	3.13999e-64	-0.0198224	0.0048652	intergenic		TRIB2
6	rs4669784	rs17605696	2	12039678	C	T	0.3556	-0.1253	0.0194	-6.45876	1.056e-10	1.32077e-124	-121.896	-5.5178e-127	6.2324e-65	-0.00417771	0.00345773	intergenic		MIR4262
6	rs4669784	rs2380452	2	12897058	A	T	0.4688	-0.0748	0.0186	-4.02151	5.783e-05	1.30101e-124	-121.903	-2.31577e-126	2.10349e-64	-0.0177998	0.00482292	intergenic		TRIB2
6	rs4669784	rs4669785	2	12038146	G	C	0.2489	-0.1165	0.0214	-5.44393	5.212e-08	1.55929e-125	-122.824	-5.41079e-128	2.04266e-65	-0.00347003	0.00383635	intergenic		MIR4262
6	rs4669784	rs13413491	2	12047467	G	A	0.2501	-0.1119	0.0214	-5.22897	1.705e-07	8.69488e-126	-123.078	-2.66587e-128	1.44462e-65	-0.00306602	0.00382115	intergenic		MIR4262
6	rs4669784	rs13413176	2	12047212	C	A	0.2502	-0.1118	0.0214	-5.2243	1.748e-07	8.57206e-126	-123.084	-2.60066e-128	1.42839e-65	-0.00303388	0.00382064	intergenic		MIR4262
6	rs4669784	rs13413703	2	12047677	G	A	0.25	-0.1114	0.0214	-5.20561	1.934e-07	8.09965e-126	-123.109	-2.35516e-128	1.36666e-65	-0.00290773	0.00382163	intergenic		MIR4262
6	rs4669784	rs1879542	2	12988761	G	T	0.3257	0.0895	0.0198	4.5202	6.178e-06	7.21267e-126	-123.159	-2.43154e-127	9.18672e-65	-0.033712	0.0057972	intergenic		TRIB2
6	rs4669784	rs1521244	2	12996275	C	T	0.3332	0.0892	0.0197	4.52792	5.957e-06	5.40504e-126	-123.284	-1.61791e-127	7.07574e-65	-0.0299334	0.00550261	intergenic		LOC100506474
6	rs4669784	rs13019538	2	12872712	T	C	0.4519	-0.053	0.0187	-2.83422	0.004594	5.20553e-126	-123.301	-8.00568e-128	3.72033e-65	-0.0153792	0.0054192	intronic		TRIB2
6	rs4669784	rs72767675	2	13002498	G	C	0.3318	0.0875	0.0198	4.41919	9.907e-06	3.44654e-126	-123.48	-1.09147e-127	5.96748e-65	-0.0316686	0.00550761	intergenic		LOC100506474
6	rs4669784	rs10929835	2	13010809	C	T	0.3649	0.0786	0.0193	4.07254	4.65e-05	2.28012e-126	-123.659	-3.80887e-128	2.63231e-65	-0.0167047	0.0049843	intergenic		LOC100506474
6	rs4669784	rs2278117	2	12863770	A	G	0.2772	-0.0632	0.0207	-3.05314	0.002265	4.74591e-127	-124.341	4.33284e-129	7.30065e-66	0.00912963	0.00538108	intronic		TRIB2
6	rs4669784	rs35330522	2	12877060	A	G	0.4768	-0.0548	0.0186	-2.94624	0.003217	3.76464e-127	-124.441	5.40918e-128	8.83741e-65	0.143684	0.0100275	intronic	Platelet count	TRIB2
6	rs4669784	rs2113818	2	12890860	T	C	0.4952	0.056	0.0187	2.99465	0.002748	2.51784e-127	-124.616	-1.53688e-128	3.08286e-65	-0.0610396	0.00698891	intergenic	Optic cup area	TRIB2
6	rs4669784	rs4668783	2	12893565	A	G	0.3703	-0.0916	0.0193	-4.74611	2.074e-06	1.16073e-173	-170.952	-4.41999e-173	1.29738e-86	-3.80793	0.0283521	intergenic		TRIB2
6	rs4669784	rs2059427	2	12893977	T	C	0.3706	-0.091	0.0193	-4.71503	2.417e-06	4.83483e-179	-176.333	-1.8335e-178	2.63696e-89	-3.79228	0.0283701	intergenic	Hemoglobin concentration	TRIB2
6	rs4669784	rs6432331	2	12924111	A	G	0.4914	0.0618	0.0185	3.34054	0.0008362	8.6676e-229	-226.079	3.60185e-228	3.86889e-114	4.15554	0.028361	intergenic		TRIB2
6	rs4669784	rs12692486	2	12948146	T	C	0.4911	0.0611	0.0185	3.3027	0.0009576	1.87675e-282	-279.744	7.2717e-282	5.30817e-141	3.87463	0.0283167	intergenic		TRIB2
6	rs4669784	rs1469216	2	12950945	A	T	0.4909	0.0608	0.0185	3.28649	0.001014	1.34125e-285	-282.89	5.18662e-285	1.41625e-142	3.867	0.0283271	intergenic		TRIB2
6	rs4669784	rs7586442	2	12957620	C	G	0.4909	0.0607	0.0185	3.28108	0.001034	1.20124e-286	-283.937	4.64212e-286	4.23559e-143	3.86445	0.0283305	intergenic		TRIB2
6	rs4669784	rs7599695	2	12957361	A	G	0.4908	0.0606	0.0185	3.27568	0.001054	1.07677e-287	-284.985	4.15839e-287	1.26729e-143	3.86192	0.028334	intergenic		TRIB2
6	rs4669784	rs1469218	2	12950092	C	G	0.4909	0.0605	0.0185	3.27027	0.001074	9.66032e-289	-286.032	3.72827e-288	3.79335e-144	3.85936	0.0283372	intergenic		TRIB2
6	rs4669784	rs1469217	2	12950124	T	C	0.4908	0.0605	0.0185	3.27027	0.001074	9.66032e-289	-286.032	3.72828e-288	3.79336e-144	3.85937	0.0283373	intergenic	White blood cell count	TRIB2
6	rs4669784	rs10175345	2	12951414	T	G	0.4909	0.0605	0.0185	3.27027	0.001074	9.66032e-289	-286.032	3.72827e-288	3.79335e-144	3.85936	0.0283372	intergenic		TRIB2
6	rs4669784	rs7597914	2	12952193	A	G	0.4909	0.0605	0.0185	3.27027	0.001074	9.66032e-289	-286.032	3.72827e-288	3.79335e-144	3.85936	0.0283372	intergenic		TRIB2
6	rs4669784	rs2113811	2	12952494	A	G	0.4909	0.0605	0.0185	3.27027	0.001074	9.66032e-289	-286.032	3.72827e-288	3.79335e-144	3.85936	0.0283372	intergenic		TRIB2
6	rs4669784	rs4668788	2	12953685	A	T	0.4909	0.0605	0.0185	3.27027	0.001074	9.66032e-289	-286.032	3.72827e-288	3.79335e-144	3.85936	0.0283372	intergenic		TRIB2
6	rs4669784	rs4668791	2	12954630	C	G	0.4909	0.0605	0.0185	3.27027	0.001074	9.66032e-289	-286.032	3.72827e-288	3.79335e-144	3.85936	0.0283372	intergenic		TRIB2
6	rs4669784	rs6736328	2	12948372	A	C	0.4913	0.0604	0.0185	3.26486	0.001095	8.67433e-290	-287.079	3.34548e-289	1.13593e-144	3.85676	0.0283402	intergenic		TRIB2
6	rs4669784	rs6751241	2	12957120	T	C	0.4908	0.0604	0.0185	3.26486	0.001095	8.67433e-290	-287.079	3.34554e-289	1.13595e-144	3.85683	0.0283407	intergenic		TRIB2
6	rs4669784	rs7598770	2	12956329	T	C	0.4909	0.0602	0.0185	3.25405	0.001138	7.01213e-292	-289.171	2.70089e-291	1.01998e-145	3.85174	0.0283474	intergenic		TRIB2
6	rs4669784	rs1544855	2	12955587	C	G	0.4909	0.06	0.0185	3.24324	0.001182	5.68807e-294	-291.262	2.18801e-293	9.17443e-147	3.84667	0.0283541	intergenic		TRIB2
6	rs4669784	rs1544852	2	12955849	T	C	0.4909	0.06	0.0185	3.24324	0.001182	5.68807e-294	-291.262	2.18801e-293	9.17443e-147	3.84667	0.0283541	intergenic		TRIB2
6	rs4669784	rs1544853	2	12955770	A	C	0.491	0.0599	0.0185	3.23784	0.001204	5.12962e-295	-292.307	1.97189e-294	2.75329e-147	3.84412	0.0283574	intergenic		TRIB2
6	rs4669784	rs11687168	2	12876918	A	T	0.3729	-0.0877	0.0192	-4.56771	4.931e-06	0	-Inf	0	0	0	0	intronic		TRIB2
6	rs4669784	rs13016655	2	12877204	T	C	0.3727	-0.0887	0.0192	-4.61979	3.841e-06	0	-Inf	0	0	0	0	intronic		TRIB2
6	rs4669784	rs34392899	2	12878223	C	A	0.3721	0.0888	0.0193	4.60104	4.204e-06	0	-Inf	0	0	0	0	intronic		TRIB2
6	rs4669784	rs35002856	2	12878229	C	G	0.3721	-0.0888	0.0193	-4.60104	4.204e-06	0	-Inf	0	0	0	0	intronic		TRIB2
6	rs4669784	rs7422473	2	12878308	C	G	0.3728	-0.089	0.0192	-4.63542	3.562e-06	0	-Inf	0	0	0	0	intronic		TRIB2
6	rs4669784	rs2042567	2	12878642	C	T	0.3727	0.0889	0.0192	4.63021	3.653e-06	0	-Inf	0	0	0	0	intronic		TRIB2
6	rs4669784	rs2042566	2	12878668	T	C	0.3727	-0.0892	0.0192	-4.64583	3.387e-06	0	-Inf	0	0	0	0	intronic		TRIB2
6	rs4669784	rs4668781	2	12879655	T	C	0.375	-0.0997	0.0252	-3.95635	7.61e-05	0	-Inf	0	0	0	0	intronic		TRIB2
6	rs4669784	rs2059429	2	12892798	C	T	0.3707	0.09	0.0193	4.66321	3.113e-06	0	-Inf	0	0	0	0	intergenic		TRIB2
6	rs4669784	rs4669869	2	12898460	C	T	0.4476	0.0876	0.0186	4.70968	2.481e-06	0	-Inf	0	0	0	0	intergenic	Plateletcrit,Monocyte count	TRIB2
6	rs4669784	rs4669875	2	12915867	C	G	0.4159	-0.1225	0.0231	-5.30303	1.139e-07	0	-Inf	0	0	0	0	intergenic	Hematocrit,Red blood cell count	TRIB2
6	rs4669784	rs9287748	2	12917414	C	T	0.4917	-0.0613	0.0185	-3.31351	0.0009213	0	-Inf	0	0	0	0	intergenic		TRIB2
6	rs4669784	rs10200958	2	12919215	C	T	0.4916	-0.0612	0.0185	-3.30811	0.0009393	0	-Inf	0	0	0	0	intergenic		TRIB2
6	rs4669784	rs6432329	2	12923930	G	C	0.4914	-0.0621	0.0185	-3.35676	0.0007886	0	-Inf	0	0	0	0	intergenic		TRIB2
6	rs4669784	rs6432330	2	12924103	G	A	0.4914	-0.0618	0.0185	-3.34054	0.0008362	0	-Inf	0	0	0	0	intergenic		TRIB2
6	rs4669784	rs4669878	2	12925909	G	A	0.4916	-0.0612	0.0185	-3.30811	0.0009393	0	-Inf	0	0	0	0	intergenic		TRIB2
6	rs4669784	rs6761288	2	12927079	G	A	0.4868	-0.0613	0.0185	-3.31351	0.0009213	0	-Inf	0	0	0	0	intergenic		TRIB2
6	rs4669784	rs1863176	2	12931092	G	C	0.4916	-0.0611	0.0185	-3.3027	0.0009576	0	-Inf	0	0	0	0	intergenic	White blood cell count	TRIB2
6	rs4669784	rs1465488	2	12938285	G	A	0.4912	-0.0611	0.0185	-3.3027	0.0009576	0	-Inf	0	0	0	0	intergenic		TRIB2
6	rs4669784	rs7580835	2	12938819	G	A	0.4912	-0.0613	0.0185	-3.31351	0.0009213	0	-Inf	0	0	0	0	intergenic		TRIB2
6	rs4669784	rs2113817	2	12940962	C	A	0.4912	-0.0613	0.0185	-3.31351	0.0009213	0	-Inf	0	0	0	0	intergenic		TRIB2
6	rs4669784	rs732805	2	12948901	G	A	0.4911	-0.0607	0.0185	-3.28108	0.001034	0	-Inf	0	0	0	0	intergenic		TRIB2
6	rs4669784	rs4583433	2	12949571	G	T	0.4911	-0.0608	0.0185	-3.28649	0.001014	0	-Inf	0	0	0	0	intergenic		TRIB2
6	rs4669784	rs7601980	2	12949773	G	C	0.4909	-0.0605	0.0185	-3.27027	0.001074	0	-Inf	0	0	0	0	intergenic		TRIB2
6	rs4669784	rs4669881	2	12950662	G	A	0.4909	-0.0605	0.0185	-3.27027	0.001074	0	-Inf	0	0	0	0	intergenic		TRIB2
6	rs4669784	rs6730819	2	12951196	C	T	0.4909	-0.0605	0.0185	-3.27027	0.001074	0	-Inf	0	0	0	0	intergenic		TRIB2
6	rs4669784	rs2113815	2	12951705	G	A	0.4909	-0.0605	0.0185	-3.27027	0.001074	0	-Inf	0	0	0	0	intergenic		TRIB2
6	rs4669784	rs2113814	2	12951752	C	T	0.4899	-0.0602	0.0185	-3.25405	0.001138	0	-Inf	0	0	0	0	intergenic	Lymphocyte counts,Monocyte count	TRIB2
6	rs4669784	rs2113813	2	12951767	C	T	0.4883	-0.0599	0.0185	-3.23784	0.001204	0	-Inf	0	0	0	0	intergenic		TRIB2
6	rs4669784	rs2113812	2	12951779	A	G	0.4883	0.0598	0.0185	3.23243	0.001227	0	-Inf	0	0	0	0	intergenic	Lymphocyte counts	TRIB2
6	rs4669784	rs6432336	2	12951950	G	A	0.4909	-0.0605	0.0185	-3.27027	0.001074	0	-Inf	0	0	0	0	intergenic		TRIB2
6	rs4669784	rs4668789	2	12954404	G	A	0.4909	-0.0605	0.0185	-3.27027	0.001074	0	-Inf	0	0	0	0	intergenic		TRIB2
6	rs4669784	rs4669882	2	12954485	C	T	0.4901	-0.0606	0.0185	-3.27568	0.001054	0	-Inf	0	0	0	0	intergenic		TRIB2
6	rs4669784	rs4668790	2	12954588	T	A	0.4909	-0.0607	0.0185	-3.28108	0.001034	0	-Inf	0	0	0	0	intergenic		TRIB2
6	rs4669784	rs13000123	2	12954826	C	T	0.4909	-0.0605	0.0185	-3.27027	0.001074	0	-Inf	0	0	0	0	intergenic		TRIB2
6	rs4669784	rs1544854	2	12955673	C	G	0.4909	0.0601	0.0185	3.24865	0.00116	0	-Inf	0	0	0	0	intergenic		TRIB2
6	rs4669784	rs10929832	2	12955682	C	T	0.4909	-0.0601	0.0185	-3.24865	0.00116	0	-Inf	0	0	0	0	intergenic		TRIB2
6	rs4669784	rs1544851	2	12955898	C	T	0.4909	-0.0601	0.0185	-3.24865	0.00116	0	-Inf	0	0	0	0	intergenic		TRIB2
6	rs4669784	rs6432337	2	12956675	C	T	0.4908	-0.0604	0.0185	-3.26486	0.001095	0	-Inf	0	0	0	0	intergenic		TRIB2
6	rs4669784	rs7586563	2	12957754	C	T	0.4909	-0.0607	0.0185	-3.28108	0.001034	0	-Inf	0	0	0	0	intergenic		TRIB2
6	rs4669784	rs4668792	2	12959810	C	T	0.4903	-0.0606	0.0185	-3.27568	0.001054	0	-Inf	0	0	0	0	intergenic		TRIB2
7	rs2048047	rs13428826	2	28344999	G	C	0.1861	0.0892	0.024	3.71667	0.0002019	1	11.3781	0.118438	0.0116291	0.118438	0.0116291	intronic		BABAM2
7	rs2048047	rs2048048	2	28358962	A	G	0.315	-0.0809	0.0201	-4.02488	5.701e-05	1	11.3781	-0.257454	0.014071	-0.257454	0.014071	intronic		BABAM2
7	rs2048047	rs11691530	2	28362318	G	C	0.2614	0.1188	0.0213	5.57746	2.44e-08	0.622381	1.59521	0.563501	0.43932	0.905396	0.0235117	intronic		BABAM2
7	rs2048047	rs62139103	2	28418961	A	G	0.2358	-0.1241	0.0221	-5.61538	1.961e-08	0.584918	1.52717	-0.389679	0.32863	-0.666211	0.0202242	ncRNA_intronic		LOC100505736
7	rs2048047	rs13395259	2	28319296	T	C	0.411	-0.0863	0.0189	-4.56614	4.968e-06	0.56999	1.5006	-0.0703418	0.0614335	-0.123409	0.00850603	intronic		BABAM2
7	rs2048047	rs7558946	2	28320181	T	C	0.4101	-0.086	0.0189	-4.55026	5.358e-06	0.43001	1.25582	-0.0530848	0.0613721	-0.12345	0.00852057	intronic		BABAM2
7	rs2048047	rs6749892	2	28407218	A	T	0.2359	-0.1234	0.022	-5.60909	2.034e-08	0.337138	1.08459	-0.227791	0.31963	-0.675663	0.0205216	ncRNA_intronic		LOC100505736
7	rs2048047	rs13431389	2	28360228	C	T	0.2614	0.1187	0.0213	5.57277	2.507e-08	0.329771	1.0702	0.29844	0.425677	0.904991	0.0235119	intronic		BABAM2
7	rs2048047	rs7594162	2	28361461	G	A	0.2614	0.1184	0.0213	5.55869	2.718e-08	0.0478478	0.0793638	0.043246	0.192984	0.903823	0.0235109	intronic		BABAM2
7	rs2048047	rs7572598	2	28417518	A	G	0.2357	-0.1234	0.0221	-5.58371	2.354e-08	0.0273249	-0.173201	-0.0181539	0.108363	-0.664373	0.020228	ncRNA_intronic		LOC100505736
7	rs2048047	rs62139083	2	28412034	T	C	0.2355	-0.1233	0.0221	-5.57919	2.416e-08	0.0182992	-0.35134	-0.0123366	0.0904012	-0.674162	0.0205348	ncRNA_intronic		LOC100505736
7	rs2048047	rs11684926	2	28416246	A	G	0.2356	-0.1233	0.0221	-5.57919	2.416e-08	0.0177058	-0.365918	-0.01176	0.0876349	-0.664192	0.0202311	ncRNA_intronic		LOC100505736
7	rs2048047	rs7586931	2	28403291	T	C	0.2354	-0.1232	0.0221	-5.57466	2.48e-08	0.0115319	-0.554854	-0.00777237	0.0719927	-0.67399	0.0205377	ncRNA_intronic		LOC100505736
7	rs2048047	rs10211048	2	28411026	A	C	0.2355	-0.1229	0.0221	-5.56109	2.681e-08	0.00308261	-1.13153	-0.00207469	0.0373272	-0.673029	0.0205351	ncRNA_intronic		LOC100505736
7	rs2048047	rs7597455	2	28399210	A	G	0.2361	-0.1229	0.022	-5.58636	2.319e-08	1.04155e-09	-7.60411	-6.65561e-10	2.06327e-05	-0.639008	0.0197938	ncRNA_intronic		LOC100505736
7	rs2048047	rs7581912	2	28357270	G	T	0.2614	0.1189	0.0213	5.58216	2.376e-08	3.27673e-11	-9.10635	2.88767e-11	5.04635e-06	0.881264	0.0232579	intronic		BABAM2
7	rs2048047	rs6705961	2	28325201	T	C	0.4266	-0.0753	0.0188	-4.00532	6.193e-05	3.224e-19	-17.1134	-2.97961e-20	5.26888e-11	-0.0924196	0.00832918	intronic		BABAM2
7	rs2048047	rs56115343	2	28348484	C	T	0.2614	0.1178	0.0213	5.53052	3.193e-08	5.76302e-22	-19.8611	4.885e-22	2.03562e-11	0.847646	0.0227916	intronic		BABAM2
7	rs2048047	rs7579101	2	28357327	G	A	0.2613	0.1189	0.0213	5.58216	2.376e-08	1.85384e-30	-28.3537	1.53121e-30	1.12502e-15	0.825968	0.0225573	intronic		BABAM2
7	rs2048047	rs13384961	2	28361994	C	T	0.2621	0.1383	0.0279	4.95699	7.159e-07	2.38242e-36	-34.2448	2.02803e-36	1.31441e-18	0.851246	0.0235119	intronic		BABAM2
7	rs2048047	rs11689563	2	28357708	G	A	0.2612	0.118	0.0213	5.53991	3.026e-08	2.46714e-47	-45.2296	1.91451e-47	3.85596e-24	0.776001	0.0218769	intronic		BABAM2
7	rs2048047	rs10207147	2	28400575	G	A	0.236	0.1229	0.029	4.23793	2.256e-05	1.09075e-225	-223.584	-6.18374e-227	1.99818e-114	-0.0566928	0.0211294	ncRNA_intronic		LOC100505736
7	rs2048047	rs62139104	2	28419326	C	A	0.2358	0.1244	0.0221	5.62896	1.813e-08	1.1108e-226	-224.576	3.63152e-228	4.04592e-115	0.0326927	0.0201209	ncRNA_intronic		LOC100505736
7	rs2048047	rs17006590	2	28389846	C	A	0.2363	0.1227	0.022	5.57727	2.443e-08	8.78346e-227	-224.678	2.60001e-228	3.35541e-115	0.0296012	0.0201392	ncRNA_intronic		LOC100505736
7	rs2048047	rs6707054	2	28350220	T	C	0.2308	-0.1097	0.0222	-4.94144	7.755e-07	0	-310.246	0	3.02392e-158	0.00783348	0.0179799	intronic		BABAM2
7	rs2048047	rs7559383	2	28350743	T	C	0.2316	-0.1079	0.0222	-4.86036	1.172e-06	0	-310.22	0	3.24517e-158	0.0104367	0.0175669	intronic		BABAM2
7	rs2048047	rs7585476	2	28350922	A	G	0.2334	-0.1272	0.0292	-4.35616	1.324e-05	0	-309.46	0	1.49859e-157	0.0350176	0.0179108	intronic		BABAM2
7	rs2048047	rs6712135	2	28351881	T	C	0.2608	-0.1202	0.0213	-5.64319	1.669e-08	0	-309.114	0	3.17019e-157	-0.0508286	0.0231274	intronic		BABAM2
7	rs2048047	rs10189434	2	28358751	T	C	0.2607	-0.1196	0.0213	-5.61502	1.965e-08	0	-308.895	0	4.49734e-157	-0.0568618	0.0236097	intronic	Intraocular pressure	BABAM2
7	rs2048047	rs2048047	2	28358981	T	C	0.2601	-0.1206	0.0213	-5.66197	1.496e-08	0	-308.095	0	1.3894e-156	-0.0720322	0.0233449	intronic		BABAM2
7	rs2048047	rs7606772	2	28361938	A	G	0.2609	-0.1186	0.0213	-5.56808	2.576e-08	0	-309.296	0	2.43395e-157	-0.0472301	0.0238374	intronic		BABAM2
7	rs2048047	rs13393848	2	28362014	A	G	0.2611	-0.1185	0.0213	-5.56338	2.646e-08	0	-309.311	0	2.37718e-157	-0.046817	0.0238314	intronic		BABAM2
7	rs2048047	rs7575930	2	28365664	T	C	0.2615	-0.1173	0.0212	-5.53302	3.148e-08	0	-309.401	0	2.04825e-157	-0.0441997	0.023819	intronic		BABAM2
7	rs2048047	rs17006576	2	28365914	A	G	0.2614	-0.1172	0.0212	-5.5283	3.233e-08	0	-309.414	0	2.0026e-157	-0.0438021	0.0238219	intronic	Intraocular pressure	BABAM2
7	rs2048047	rs7559376	2	28368275	A	G	0.2619	-0.1176	0.0212	-5.54717	2.903e-08	0	-309.359	0	2.19267e-157	-0.0453864	0.0238076	intronic		BABAM2
7	rs2048047	rs6741499	2	28369436	T	C	0.2616	-0.1179	0.0212	-5.56132	2.677e-08	0	-309.344	0	2.23209e-157	-0.0455314	0.0236029	intronic	Intraocular pressure	BABAM2
7	rs2048047	rs6726716	2	28381833	G	A	0.2398	0.1217	0.0219	5.55708	2.743e-08	0	-Inf	0	0	0	0	ncRNA_intronic		LOC100505736
7	rs2048047	rs10165930	2	28383841	A	G	0.2382	-0.1209	0.0219	-5.52055	3.379e-08	0	-Inf	0	0	0	0	ncRNA_intronic		LOC100505736
7	rs2048047	rs62139074	2	28383853	G	C	0.2381	0.121	0.0219	5.52511	3.293e-08	0	-Inf	0	0	0	0	ncRNA_intronic		LOC100505736
8	rs11126214	rs4255990	2	69273664	C	T	0.0628	-0.2564	0.0377	-6.80106	1.039e-11	1	11.4522	-3.03545	0.0498029	-3.03545	0.0498029	intronic		ANTXR1
8	rs11126214	rs6546475	2	69275428	G	C	0.0851	-0.2068	0.033	-6.26667	3.689e-10	1	11.4522	1.93318	0.0512658	1.93318	0.0512658	intronic		ANTXR1
8	rs11126214	rs12479132	2	69290447	T	A	0.073	-0.2439	0.0354	-6.88983	5.586e-12	1	11.4522	-3.4124	0.0521918	-3.4124	0.0521918	intronic		ANTXR1
8	rs11126214	rs12473368	2	69292224	C	G	0.0496	0.3198	0.0518	6.17375	6.669e-10	1	11.4522	3.12172	0.049892	3.12172	0.049892	intronic		ANTXR1
8	rs11126214	rs10193920	2	69292262	A	G	0.0811	0.2003	0.034	5.89118	3.835e-09	1	11.4522	1.3562	0.0299083	1.3562	0.0299083	intronic		ANTXR1
8	rs11126214	rs11887395	2	69270926	A	G	0.1165	0.2088	0.0287	7.27526	3.458e-13	2.40741e-102	-100.166	7.83376e-103	5.06788e-52	0.325402	0.0282579	intronic		ANTXR1
8	rs11126214	rs72895448	2	69268277	A	G	0.0499	0.3372	0.0419	8.04773	8.434e-16	1.60818e-102	-100.341	2.77833e-102	2.19121e-51	1.72762	0.0305456	intronic		ANTXR1
8	rs11126214	rs79295626	2	69272106	A	G	0.0498	0.3346	0.0419	7.98568	1.397e-15	6.10864e-106	-103.762	1.05343e-105	4.26288e-53	1.7245	0.0305793	intronic		ANTXR1
8	rs11126214	rs74691446	2	69271238	T	C	0.0499	0.334	0.0419	7.97136	1.569e-15	9.95287e-107	-104.55	1.71365e-106	1.71797e-53	1.72176	0.0305514	intronic		ANTXR1
8	rs11126214	rs12465132	2	69269894	A	G	0.0499	0.3339	0.0419	7.96897	1.6e-15	7.35638e-107	-104.681	1.26646e-106	1.47682e-53	1.72158	0.0305516	intronic		ANTXR1
8	rs11126214	rs72895459	2	69271120	T	C	0.0499	0.3339	0.0419	7.96897	1.6e-15	7.35638e-107	-104.681	1.26646e-106	1.47682e-53	1.72158	0.0305516	intronic		ANTXR1
8	rs11126214	rs12465994	2	69270261	A	G	0.0499	0.3338	0.0419	7.96659	1.631e-15	5.43743e-107	-104.812	9.35996e-107	1.26954e-53	1.72139	0.0305517	intronic		ANTXR1
8	rs11126214	rs12464309	2	69284111	T	G	0.108	0.2399	0.0296	8.10473	5.286e-16	4.68073e-111	-108.878	1.5646e-111	2.28867e-56	0.334265	0.0131517	intronic		ANTXR1
8	rs11126214	rs4594480	2	69287998	A	G	0.1274	0.1858	0.0277	6.70758	1.979e-11	5.37414e-131	-128.818	1.57292e-131	2.14759e-66	0.292683	0.012566	intronic		ANTXR1
8	rs11126214	rs4608564	2	69266804	T	C	0.1165	0.207	0.0287	7.21254	5.492e-13	2.26534e-144	-142.193	6.90814e-145	4.59466e-73	0.304949	0.0140341	intronic		ANTXR1
8	rs11126214	rs56094178	2	69311238	C	T	0.0511	-0.274	0.0415	-6.60241	4.045e-11	1.7852e-159	-157.296	-5.79113e-160	1.37368e-80	-0.324397	0.0216709	intronic		ANTXR1
8	rs11126214	rs4467309	2	69286921	T	C	0.1273	0.1855	0.0277	6.69675	2.131e-11	2.3063e-167	-165.185	5.48102e-168	1.14292e-84	0.237654	0.012614	intronic		ANTXR1
8	rs11126214	rs4366940	2	69267134	A	G	0.0497	0.3397	0.042	8.0881	6.061e-16	6.84388e-168	-165.713	1.06796e-167	4.08302e-84	1.56046	0.0292835	intronic		ANTXR1
8	rs11126214	rs11126214	2	69272116	T	C	0.0864	0.2838	0.0326	8.70552	3.161e-18	1.4574e-186	-184.384	3.10098e-187	2.57366e-94	0.212775	0.0132691	intronic		ANTXR1
8	rs11126214	rs67716344	2	69285234	T	C	0.1043	0.2332	0.0301	7.74751	9.371e-15	3.99708e-188	-185.946	8.83294e-189	4.42694e-95	0.220985	0.0140015	intronic		ANTXR1
8	rs11126214	rs6546476	2	69278768	T	C	0.1076	0.224	0.0297	7.54209	4.625e-14	3.63428e-188	-185.987	7.53854e-189	3.96233e-95	0.207429	0.0131613	intronic		ANTXR1
8	rs11126214	rs6546478	2	69282132	T	C	0.1136	0.1985	0.029	6.84483	7.657e-12	1.15549e-200	-198.485	2.21716e-201	2.06816e-101	0.19188	0.0141042	intronic		ANTXR1
8	rs11126214	rs6710260	2	69330118	G	A	0.1609	-0.1374	0.0252	-5.45238	4.97e-08	4.37773e-207	-204.907	-4.30073e-208	6.52096e-105	-0.0982411	0.00788396	intronic		ANTXR1
8	rs11126214	rs7580085	2	69282900	A	C	0.113	0.2012	0.0291	6.91409	4.709e-12	6.66711e-214	-211.724	1.02462e-214	3.98497e-108	0.153683	0.0141343	intronic		ANTXR1
8	rs11126214	rs6546477	2	69281345	A	C	0.1129	0.2007	0.0291	6.89691	5.315e-12	5.01296e-214	-211.848	7.68699e-215	3.44785e-108	0.153342	0.0141398	intronic		ANTXR1
8	rs11126214	rs4077916	2	69527512	T	C	0.3938	-0.1043	0.0189	-5.51852	3.419e-08	5.85563e-217	-214.78	-3.46685e-218	4.55199e-110	-0.0592054	0.0057707	intergenic		GFPT1
8	rs11126214	rs7422275	2	69528697	T	C	0.3938	-0.1045	0.0189	-5.5291	3.219e-08	1.63054e-217	-215.335	-9.52806e-219	2.37109e-110	-0.0584349	0.00577356	intergenic		GFPT1
8	rs11126214	rs11689539	2	69529894	A	G	0.4098	-0.1071	0.0188	-5.69681	1.221e-08	6.87826e-219	-216.71	-3.8547e-220	4.67212e-111	-0.0560417	0.00573583	intergenic		GFPT1
8	rs11126214	rs11689597	2	69530005	T	G	0.4098	-0.1069	0.0188	-5.68617	1.299e-08	4.34567e-219	-216.91	-2.42217e-220	3.69372e-111	-0.0557376	0.00573494	intergenic		GFPT1
8	rs11126214	rs4618092	2	69272987	C	T	0.095	-0.1804	0.0315	-5.72698	1.022e-08	1.89335e-219	-217.271	4.06071e-220	9.38126e-111	0.214473	0.0220053	intronic		ANTXR1
8	rs11126214	rs10194047	2	69528233	C	G	0.4076	-0.1074	0.0188	-5.71277	1.112e-08	6.50524e-220	-217.735	-3.54635e-221	1.39811e-111	-0.0545153	0.00573751	intergenic		GFPT1
8	rs11126214	rs11690738	2	69530084	T	G	0.4098	-0.1071	0.0188	-5.69681	1.221e-08	1.70496e-223	-221.316	-8.30427e-225	2.02503e-113	-0.0487066	0.00573183	intergenic		GFPT1
8	rs11126214	rs12471096	2	69320341	A	C	0.0537	0.2596	0.0402	6.45771	1.063e-10	1.04141e-232	-230.53	9.3679e-234	9.36365e-118	0.0899541	0.0180947	intronic		ANTXR1
8	rs11126214	rs6713446	2	69278378	C	G	0.0585	0.2598	0.039	6.66154	2.71e-11	2.02023e-233	-231.242	-4.07083e-234	9.24919e-118	-0.201504	0.0417343	intronic		ANTXR1
8	rs11126214	rs7370877	2	69525721	G	A	0.4104	0.103	0.0188	5.47872	4.284e-08	5.44968e-236	-233.811	9.65488e-238	4.34707e-120	0.0177164	0.0057344	intergenic		GFPT1
8	rs11126214	rs4371390	2	69270066	C	T	0.1618	-0.1477	0.025	-5.908	3.463e-09	3.92717e-236	-233.954	-1.21093e-237	6.48252e-120	-0.0308347	0.0109216	intronic		ANTXR1
8	rs11126214	rs10194009	2	69292290	A	G	0.1028	0.1925	0.0305	6.31148	2.764e-10	1.21747e-236	-234.462	4.32205e-238	4.30641e-120	0.0355004	0.0162167	intronic		ANTXR1
8	rs11126214	rs11900784	2	69272496	T	A	0.1273	-0.1856	0.0276	-6.72464	1.76e-11	7.88387e-237	-234.651	2.26703e-238	2.78674e-120	0.0287553	0.0125765	intronic		ANTXR1
8	rs11126214	rs4074786	2	69532800	G	C	0.4084	0.1088	0.0188	5.78723	7.155e-09	5.92887e-237	-234.775	7.42546e-239	1.06092e-120	0.0125243	0.00574325	intergenic		GFPT1
8	rs11126214	rs12997836	2	69531923	C	T	0.41	0.1075	0.0188	5.71809	1.077e-08	4.90436e-237	-234.857	5.87411e-239	9.30151e-121	0.0119773	0.00574059	intergenic		GFPT1
8	rs11126214	rs4315565	2	69287943	G	A	0.1636	-0.1411	0.025	-5.644	1.661e-08	4.10295e-237	-234.935	-7.74013e-239	1.38027e-120	-0.0188648	0.0104141	intronic	Height	ANTXR1
8	rs11126214	rs7579629	2	69282532	G	C	0.0506	-0.3257	0.0416	-7.82933	4.905e-15	0	-Inf	0	0	0	0	intronic		ANTXR1
8	rs11126214	rs72895484	2	69287542	G	A	0.0498	-0.3333	0.0419	-7.95465	1.796e-15	0	-Inf	0	0	0	0	intronic		ANTXR1
8	rs11126214	rs59072336	2	69288020	G	A	0.0499	-0.3285	0.0419	-7.8401	4.502e-15	0	-Inf	0	0	0	0	intronic		ANTXR1
8	rs11126214	rs56885830	2	69288208	G	A	0.0502	-0.3236	0.0418	-7.74163	9.815e-15	0	-Inf	0	0	0	0	intronic		ANTXR1
8	rs11126214	rs12477606	2	69292314	C	T	0.05	-0.3235	0.0421	-7.68409	1.541e-14	0	-Inf	0	0	0	0	intronic		ANTXR1
9	rs10174596	rs58394585	2	120475167	T	C	0.2567	-0.1059	0.0213	-4.97183	6.632e-07	1	11.9796	-1.27775	0.0224622	-1.27775	0.0224622	intergenic		TMEM177
9	rs10174596	rs4404280	2	120686847	A	G	0.3049	-0.099	0.0209	-4.73684	2.171e-06	0.99993	6.13327	-1.5026	0.0281589	-1.50271	0.0251854	intronic		PTPN4
9	rs10174596	rs11689531	2	120550829	G	A	0.2838	0.113	0.0206	5.48544	4.124e-08	0.99972	5.53316	1.33281	0.032146	1.33318	0.0231609	intronic		PTPN4
9	rs10174596	rs11123534	2	120473806	C	T	0.2887	0.1039	0.0205	5.06829	4.014e-07	0.998909	4.9418	1.15894	0.0434928	1.1602	0.0206222	intergenic		TMEM177
9	rs10174596	rs3106251	2	120610058	G	A	0.356	0.0853	0.0201	4.24378	2.198e-05	0.96596	3.43303	0.280104	0.0544311	0.289974	0.0143143	intronic		PTPN4
9	rs10174596	rs3111724	2	120653472	G	A	0.3561	0.0838	0.0201	4.16915	3.057e-05	0.0305278	0.478217	0.00876687	0.0494675	0.287176	0.0143145	intronic		PTPN4
9	rs10174596	rs3106245	2	120646855	G	T	0.3562	0.0828	0.0201	4.1194	3.799e-05	0.00310903	-0.525966	0.000887023	0.0159035	0.285306	0.0143143	intronic		PTPN4
9	rs10174596	rs11680502	2	120474686	G	A	0.2887	0.1031	0.0205	5.02927	4.924e-07	0.00109088	-0.98169	0.00126244	0.0382078	1.15726	0.0206252	intergenic		TMEM177
9	rs10174596	rs2136833	2	120691123	G	T	0.3548	0.0819	0.0201	4.07463	4.609e-05	0.000403	-1.41446	0.000114407	0.00570513	0.283888	0.0143276	intronic		PTPN4
9	rs10174596	rs59423169	2	120547646	C	A	0.2827	0.1127	0.0207	5.44444	5.197e-08	0.000279754	-1.57305	0.00037231	0.0222598	1.33085	0.0231921	intronic		PTPN4
9	rs10174596	rs1046433	2	120737825	A	C	0.3052	-0.0986	0.021	-4.69524	2.663e-06	7.00544e-05	-2.17448	-0.000104908	0.0125354	-1.49752	0.0251835	UTR3		PTPN4
9	rs10174596	rs13030004	2	120556107	C	G	0.3065	-0.0976	0.0209	-4.66986	3.014e-06	2.07561e-07	-4.7028	-3.09854e-07	0.000680214	-1.49283	0.0251566	intronic		PTPN4
9	rs10174596	rs13008839	2	120522930	C	T	0.3531	0.0845	0.0201	4.20398	2.623e-05	5.11967e-08	-5.3107	1.35747e-08	6.00747e-05	0.265147	0.0137564	intronic		PTPN4
9	rs10174596	rs2086400	2	120594981	T	C	0.3046	-0.0972	0.0209	-4.65072	3.308e-06	2.59338e-09	-6.60608	-3.87253e-09	7.60542e-05	-1.49324	0.0252028	intronic		PTPN4
9	rs10174596	rs3106250	2	120612529	T	C	0.305	-0.0971	0.0209	-4.64593	3.385e-06	8.67898e-10	-7.08147	-1.29502e-09	4.39648e-05	-1.49214	0.0251941	intronic		PTPN4
9	rs10174596	rs3768914	2	120635205	A	G	0.3047	-0.0971	0.0209	-4.64593	3.385e-06	8.67898e-10	-7.08147	-1.29538e-09	4.39769e-05	-1.49255	0.0252011	intronic		PTPN4
9	rs10174596	rs954743	2	120617985	T	C	0.3046	-0.0975	0.021	-4.64286	3.436e-06	4.29483e-10	-7.387	-6.40931e-10	3.09315e-05	-1.49233	0.0252038	intronic		PTPN4
9	rs10174596	rs66977029	2	120681151	A	G	0.3048	-0.097	0.0209	-4.64115	3.465e-06	2.90563e-10	-7.5567	-4.3348e-10	2.54338e-05	-1.49186	0.0251993	intronic		PTPN4
9	rs10174596	rs6726490	2	120608131	A	G	0.3046	-0.0974	0.021	-4.6381	3.516e-06	1.44573e-10	-7.85985	-2.15673e-10	1.79396e-05	-1.49179	0.0252043	intronic		PTPN4
9	rs10174596	rs13386365	2	120603425	A	G	0.3046	-0.0973	0.021	-4.63333	3.598e-06	4.86854e-11	-8.33254	-7.26017e-11	1.04066e-05	-1.49124	0.0252049	intronic		PTPN4
9	rs10174596	rs6738565	2	120611060	A	G	0.3046	-0.0973	0.021	-4.63333	3.598e-06	4.86854e-11	-8.33254	-7.26017e-11	1.04066e-05	-1.49124	0.0252049	intronic		PTPN4
9	rs10174596	rs3101946	2	120580542	A	C	0.3051	-0.0967	0.0209	-4.62679	3.714e-06	1.09288e-11	-8.98137	-1.62818e-11	4.92581e-06	-1.4898	0.0251941	intronic		PTPN4
9	rs10174596	rs13414110	2	120659019	T	C	0.3046	-0.0967	0.021	-4.60476	4.129e-06	7.15783e-14	-11.1652	-1.06506e-13	3.98148e-07	-1.48796	0.0252084	intronic		PTPN4
9	rs10174596	rs7578037	2	120575591	T	C	0.3047	-0.0963	0.021	-4.58571	4.524e-06	9.32656e-16	-13.0502	-1.38559e-15	4.53771e-08	-1.48564	0.0252083	intronic		PTPN4
9	rs10174596	rs7576340	2	120880314	C	T	0.321	0.1037	0.0258	4.01938	5.835e-05	2.36677e-22	-19.6458	4.57724e-23	2.98028e-12	0.193396	0.0112328	intronic		EPB41L5
9	rs10174596	rs7577102	2	120755777	T	C	0.2416	-0.0889	0.0225	-3.95111	7.779e-05	1.85899e-26	-23.7507	-3.53709e-27	2.59895e-14	-0.190269	0.0114888	intergenic		PTPN4
9	rs10174596	rs6736452	2	120946311	G	C	0.3202	0.0997	0.0259	3.84942	0.0001184	8.37308e-28	-25.0971	1.49838e-28	5.18786e-15	0.178952	0.0109389	intergenic		EPB41L5
9	rs10174596	rs10190948	2	120494091	G	A	0.2971	0.0929	0.0203	4.57635	4.731e-06	6.38784e-29	-26.2146	1.3223e-29	1.65764e-15	0.207002	0.0128717	intergenic		PTPN4
9	rs10174596	rs56303543	2	120556645	G	A	0.284	0.1136	0.0206	5.51456	3.496e-08	1.1311e-32	-29.9664	1.45559e-32	1.36886e-16	1.28689	0.0230366	intronic		PTPN4
9	rs10174596	rs72834873	2	120435301	T	C	0.2438	-0.1	0.0217	-4.60829	4.06e-06	7.20649e-39	-36.1622	-1.34856e-39	1.59242e-20	-0.187131	0.0130375	intergenic		TMEM177
9	rs10174596	rs7558053	2	120529820	A	T	0.3061	-0.0974	0.0209	-4.66029	3.158e-06	2.80388e-41	-38.5722	-4.00172e-41	7.55844e-21	-1.42721	0.0247834	intronic		PTPN4
9	rs10174596	rs7561560	2	120530607	G	T	0.284	0.112	0.0206	5.43689	5.422e-08	2.40326e-58	-55.6391	2.95373e-58	1.90565e-29	1.22905	0.0225507	intronic		PTPN4
9	rs10174596	rs7557475	2	120632715	C	G	0.3046	-0.0972	0.0209	-4.65072	3.308e-06	2.98655e-65	-62.5448	-4.10138e-65	7.50608e-33	-1.37328	0.0243727	intronic		PTPN4
9	rs10174596	rs6542557	2	120758116	A	G	0.377	-0.0645	0.0199	-3.24121	0.00119	2.13719e-76	-73.6901	8.26772e-78	5.85743e-40	0.038685	0.010432	intergenic		EPB41L5
9	rs10174596	rs72836805	2	120510888	G	A	0.1921	0.1165	0.0237	4.91561	8.851e-07	1.8792e-77	-74.746	4.88885e-79	1.20994e-40	0.0260156	0.0101101	intergenic		PTPN4
9	rs10174596	rs1713076	2	120760486	C	T	0.2433	0.101	0.0282	3.58156	0.0003415	1.09365e-77	-74.9811	-3.2501e-79	1.05528e-40	-0.0297178	0.0116235	intergenic		EPB41L5
9	rs10174596	rs6542556	2	120757853	A	G	0.352	-0.0738	0.0201	-3.67164	0.000241	9.06975e-78	-75.0623	-2.20807e-79	8.15759e-41	-0.0243455	0.011875	intergenic		EPB41L5
9	rs10174596	rs11675364	2	120690811	T	C	0.3548	-0.0818	0.0201	-4.06965	4.708e-05	3.67474e-78	-75.4547	-7.01064e-80	4.58108e-41	-0.0190779	0.0143919	intronic		PTPN4
9	rs10174596	rs6751248	2	120526703	T	C	0.3548	-0.0816	0.0201	-4.0597	4.914e-05	3.54547e-78	-75.4703	-6.63298e-80	4.44442e-41	-0.0187083	0.0143919	intronic		PTPN4
9	rs10174596	rs3111728	2	120669889	A	G	0.3549	-0.0814	0.0201	-4.04975	5.127e-05	3.4228e-78	-75.4856	-6.27657e-80	4.31258e-41	-0.0183376	0.014391	intronic		PTPN4
9	rs10174596	rs12469317	2	120540467	A	G	0.3563	-0.0817	0.0201	-4.06468	4.81e-05	3.34991e-78	-75.4949	-6.04192e-80	4.20441e-41	-0.0180361	0.0142263	intronic		PTPN4
9	rs10174596	rs11123547	2	120917030	A	G	0.3211	-0.1019	0.0258	-3.94961	7.828e-05	1.56723e-78	-75.8248	2.26154e-80	2.29884e-41	0.0144302	0.0113564	intronic		EPB41L5
9	rs10174596	rs1627943	2	120769787	C	A	0.2409	0.0966	0.0226	4.27434	1.917e-05	1.46257e-78	-75.8548	-2.13598e-80	2.27059e-41	-0.0146043	0.011799	upstream		EPB41L5
9	rs10174596	rs11123537	2	120769649	A	G	0.3505	-0.0775	0.0202	-3.83663	0.0001247	1.34993e-78	-75.8896	-9.43139e-81	1.6198e-41	-0.00698656	0.0120644	intergenic		EPB41L5
9	rs10174596	rs12622262	2	120764058	A	G	0.3529	-0.0753	0.0201	-3.74627	0.0001795	1.15918e-78	-75.9558	-4.04713e-81	1.36388e-41	-0.00349138	0.0121771	intergenic		EPB41L5
9	rs10174596	rs10496560	2	120764515	T	G	0.353	-0.0751	0.0201	-3.73632	0.0001867	1.14848e-78	-75.9598	-3.706e-81	1.34995e-41	-0.00322688	0.0121763	intergenic		EPB41L5
9	rs10174596	rs7605549	2	120759672	A	C	0.3524	-0.0732	0.0201	-3.64179	0.0002707	1.07772e-78	-75.9874	-6.51489e-82	1.27256e-41	-0.000604507	0.0122433	intergenic		EPB41L5
9	rs10174596	rs13011058	2	120745021	A	C	0.3549	-0.073	0.0201	-3.63184	0.0002814	1.05565e-78	-75.9964	-1.41916e-82	1.24043e-41	-0.000134434	0.0120721	intergenic	Height	PTPN4
9	rs10174596	rs7594748	2	120757113	A	G	0.3525	-0.0726	0.0201	-3.61194	0.0003039	1.04809e-78	-75.9995	4.04919e-82	1.23843e-41	0.000386341	0.0120907	intergenic		EPB41L5
9	rs10174596	rs11693966	2	120743436	G	C	0.2804	0.1028	0.0207	4.96618	6.828e-07	5.92097e-105	-102.248	5.76263e-106	7.62688e-54	0.0973259	0.0187604	downstream		PTPN4
9	rs10174596	rs55654325	2	120587103	G	T	0.2776	0.1122	0.0208	5.39423	6.882e-08	5.49351e-118	-115.28	6.01585e-118	2.56717e-59	1.09508	0.0213745	intronic		PTPN4
9	rs10174596	rs2166439	2	120717644	C	T	0.2762	0.1133	0.0208	5.44712	5.119e-08	1.16658e-139	-136.953	1.21926e-139	3.57047e-70	1.04516	0.0208983	intronic		PTPN4
9	rs10174596	rs11676058	2	120736882	C	T	0.2778	0.1132	0.0208	5.44231	5.259e-08	4.58212e-140	-137.359	4.76776e-140	2.22776e-70	1.04051	0.0208147	UTR3		PTPN4
9	rs10174596	rs55658716	2	120670226	G	T	0.2762	0.1128	0.0208	5.42308	5.858e-08	2.70034e-141	-138.589	2.81747e-141	5.42297e-71	1.04338	0.0208999	intronic		PTPN4
9	rs10174596	rs12464639	2	120667027	G	A	0.2762	0.112	0.0208	5.38462	7.26e-08	6.61174e-144	-141.2	6.87971e-144	2.67608e-72	1.04053	0.0209024	intronic		PTPN4
9	rs10174596	rs10864989	2	120653794	T	A	0.2761	0.1126	0.0208	5.41346	6.182e-08	4.43733e-144	-141.373	4.70729e-144	2.23511e-72	1.06084	0.0213144	intronic		PTPN4
9	rs10174596	rs10192742	2	120663617	G	C	0.2762	0.1118	0.0208	5.375	7.658e-08	1.47447e-144	-141.851	1.53318e-144	1.26288e-72	1.03982	0.020903	intronic		PTPN4
9	rs10174596	rs2136835	2	120614041	G	T	0.2758	0.1121	0.0208	5.38942	7.068e-08	1.4987e-146	-143.844	1.55163e-146	1.26771e-73	1.03532	0.0208599	intronic		PTPN4
9	rs10174596	rs6542550	2	120592580	G	A	0.2775	0.1118	0.0208	5.375	7.658e-08	9.83501e-147	-144.027	1.0388e-146	1.04769e-73	1.05623	0.0212838	intronic		PTPN4
9	rs10174596	rs10185037	2	120642182	G	A	0.2764	0.1117	0.0208	5.37019	7.865e-08	4.58663e-147	-144.358	4.84878e-147	7.161e-74	1.05716	0.0213102	intronic		PTPN4
9	rs10174596	rs17049912	2	120643017	C	T	0.2764	0.1117	0.0208	5.37019	7.865e-08	4.58663e-147	-144.358	4.84878e-147	7.161e-74	1.05716	0.0213102	intronic		PTPN4
9	rs10174596	rs3111718	2	120613388	T	A	0.2764	0.1114	0.0208	5.35577	8.519e-08	4.65944e-148	-145.352	4.92058e-148	2.28002e-74	1.05605	0.0213112	intronic		PTPN4
9	rs10174596	rs61160835	2	120487559	A	G	0.2544	-0.1123	0.0214	-5.24766	1.54e-07	2.63471e-155	-152.599	-2.61021e-155	5.08631e-78	-0.990703	0.0204934	intergenic		PTPN4
9	rs10174596	rs11686821	2	120487636	T	C	0.2544	-0.1123	0.0214	-5.24766	1.54e-07	2.63471e-155	-152.599	-2.61021e-155	5.08631e-78	-0.990703	0.0204934	intergenic		PTPN4
9	rs10174596	rs67425546	2	120486485	A	G	0.2535	-0.1114	0.0214	-5.20561	1.934e-07	5.94976e-158	-155.245	-5.88407e-158	2.4128e-79	-0.988961	0.0205199	intergenic		PTPN4
9	rs10174596	rs11688028	2	120695655	A	C	0.3152	-0.0952	0.0207	-4.59903	4.245e-06	7.86016e-178	-175.125	-9.21872e-178	3.28882e-89	-1.17284	0.0233218	intronic		PTPN4
9	rs10174596	rs12991183	2	120706605	A	G	0.3152	-0.0948	0.0207	-4.57971	4.656e-06	2.2823e-179	-176.662	-2.67257e-179	5.59538e-90	-1.171	0.0233235	intronic		PTPN4
9	rs10174596	rs55744502	2	120677523	G	C	0.276	0.1118	0.0208	5.375	7.658e-08	5.40651e-181	-178.287	5.26087e-181	7.15639e-91	0.973061	0.0204146	intronic		PTPN4
9	rs10174596	rs2292361	2	120689905	A	G	0.315	-0.094	0.0207	-4.54106	5.597e-06	1.95594e-182	-179.729	-2.28361e-182	1.63317e-91	-1.16753	0.0233308	intronic		PTPN4
9	rs10174596	rs10197579	2	120492304	A	G	0.2527	-0.1172	0.0214	-5.47664	4.335e-08	8.3649e-183	-180.097	-7.84733e-183	8.58205e-92	-0.938126	0.0200753	intergenic		PTPN4
9	rs10174596	rs12477760	2	120558467	A	G	0.316	-0.0937	0.0207	-4.52657	5.995e-06	1.39208e-183	-180.876	-1.62199e-183	4.34813e-92	-1.16515	0.0233121	intronic		PTPN4
9	rs10174596	rs3111726	2	120665655	A	G	0.3152	-0.0933	0.0207	-4.50725	6.567e-06	4.12558e-185	-182.404	-4.80263e-185	7.47867e-93	-1.16411	0.0233297	intronic		PTPN4
9	rs10174596	rs7573792	2	120662105	A	G	0.3152	-0.0928	0.0207	-4.48309	7.357e-06	5.11196e-187	-184.311	-5.93916e-187	8.30843e-94	-1.16182	0.0233317	intronic		PTPN4
9	rs10174596	rs6542544	2	120469640	G	A	0.2843	0.1005	0.0206	4.87864	1.068e-06	1.02785e-190	-188.008	8.35181e-191	8.23985e-96	0.812549	0.0178233	intergenic		TMEM177
9	rs10174596	rs10174596	2	120507425	C	T	0.2707	0.1242	0.021	5.91429	3.333e-09	3.43019e-191	-188.485	2.25082e-191	3.84534e-96	0.656181	0.0223961	intergenic		PTPN4
9	rs10174596	rs3106242	2	120661001	C	T	0.2866	0.1059	0.0206	5.14078	2.736e-07	3.43019e-191	-188.485	1.80361e-191	3.08184e-96	0.525803	0.0204493	intronic		PTPN4
9	rs10174596	rs10196708	2	120682788	A	G	0.301	-0.0972	0.021	-4.62857	3.682e-06	3.06164e-193	-190.534	-3.26358e-193	5.89937e-97	-1.06596	0.0215638	intronic		PTPN4
9	rs10174596	rs111357918	2	120468279	A	G	0.2523	-0.1023	0.0214	-4.78037	1.75e-06	9.47824e-195	-192.043	-8.55721e-195	8.79165e-98	-0.902827	0.0195866	intergenic		TMEM177
9	rs10174596	rs67730315	2	120472770	A	G	0.2519	-0.1023	0.0214	-4.78037	1.75e-06	9.47824e-195	-192.043	-8.56171e-195	8.79628e-98	-0.903302	0.0195969	intergenic		TMEM177
9	rs10174596	rs12618050	2	120718322	A	G	0.3152	-0.0949	0.0207	-4.58454	4.55e-06	4.9283e-208	-205.327	-5.42305e-208	2.44336e-104	-1.10039	0.022639	intronic		PTPN4
9	rs10174596	rs3106241	2	120658143	T	G	0.3151	-0.0935	0.0207	-4.51691	6.275e-06	1.06512e-216	-213.993	-1.15909e-216	1.12334e-108	-1.08822	0.022613	intronic		PTPN4
9	rs10174596	rs56414520	2	120553107	C	T	0.2648	0.1104	0.0211	5.23223	1.675e-07	5.58429e-225	-222.273	2.23597e-225	2.9952e-113	0.400403	0.0181349	intronic		PTPN4
9	rs10174596	rs11123533	2	120464575	T	C	0.2494	-0.0998	0.0215	-4.64186	3.453e-06	1.83686e-231	-228.756	-1.52579e-231	3.561e-116	-0.830652	0.0190395	intergenic		TMEM177
9	rs10174596	rs55954706	2	120463459	A	T	0.2494	-0.0996	0.0215	-4.63256	3.612e-06	5.95228e-232	-229.245	-4.94105e-232	2.02578e-116	-0.83011	0.01904	intergenic		TMEM177
9	rs10174596	rs2941613	2	120604853	T	C	0.3127	-0.112	0.0261	-4.29119	1.777e-05	5.56105e-236	-233.275	-6.00757e-236	2.54811e-118	-1.0803	0.0229626	intronic		PTPN4
9	rs10174596	rs13432018	2	120634516	C	T	0.2784	0.1145	0.0273	4.19414	2.739e-05	1.68715e-241	-238.793	6.84911e-242	1.66952e-121	0.405956	0.0201786	intronic		PTPN4
9	rs10174596	rs111527105	2	120475216	T	G	0.2631	-0.1159	0.0278	-4.16906	3.059e-05	4.22906e-248	-245.394	-3.32483e-248	1.61721e-124	-0.786187	0.0183229	intergenic		TMEM177
9	rs10174596	rs57532200	2	120511096	G	T	0.2731	0.1225	0.0209	5.86124	4.594e-09	1.79211e-263	-260.767	1.25079e-263	2.95598e-132	0.69794	0.021213	intergenic		PTPN4
9	rs10174596	rs11123532	2	120460765	A	G	0.2539	-0.1036	0.0264	-3.92424	8.7e-05	6.69101e-290	-287.194	-4.99683e-290	1.93234e-145	-0.746797	0.0185579	intergenic		TMEM177
9	rs10174596	rs66532914	2	120682629	T	C	0.2718	-0.1141	0.0209	-5.45933	4.779e-08	8.54002e-291	-288.088	-2.34827e-291	2.54933e-146	-0.274973	0.0221707	intronic	Lung function (FEV1/FVC)	PTPN4
9	rs10174596	rs3106247	2	120685090	T	C	0.2866	-0.1069	0.0206	-5.18932	2.111e-07	1.99248e-304	-301.721	-3.82074e-305	2.7223e-153	-0.191758	0.0205716	intronic		PTPN4
9	rs10174596	rs3106240	2	120657887	A	C	0.2865	-0.1065	0.0206	-5.1699	2.342e-07	1.12154e-304	-301.97	-2.13577e-305	2.02846e-153	-0.190432	0.0205739	intronic		PTPN4
9	rs10174596	rs2941609	2	120675091	T	C	0.2867	-0.106	0.0206	-5.14563	2.666e-07	1.30489e-305	-302.904	-2.36763e-306	6.59453e-154	-0.181442	0.0201384	intronic		PTPN4
9	rs10174596	rs11693976	2	120463876	G	A	0.2491	0.0991	0.0215	4.6093	4.04e-06	0	-Inf	0	0	0	0	intergenic		TMEM177
9	rs10174596	rs72834886	2	120467505	C	T	0.248	0.1011	0.0215	4.70233	2.572e-06	0	-Inf	0	0	0	0	intergenic		TMEM177
9	rs10174596	rs6542545	2	120469993	C	T	0.2526	0.1022	0.0214	4.7757	1.791e-06	0	-Inf	0	0	0	0	intergenic		TMEM177
9	rs10174596	rs112427597	2	120474855	G	A	0.2567	0.1057	0.0213	4.96244	6.961e-07	0	-Inf	0	0	0	0	intergenic		TMEM177
9	rs10174596	rs1533792	2	120491793	C	T	0.2527	0.1171	0.0214	5.47196	4.451e-08	0	-Inf	0	0	0	0	intergenic		PTPN4
9	rs10174596	rs13419800	2	120495390	C	T	0.2527	0.1161	0.0215	5.4	6.664e-08	0	-Inf	0	0	0	0	intergenic		PTPN4
9	rs10174596	rs11684806	2	120511563	C	T	0.298	0.1161	0.0203	5.71921	1.07e-08	0	-Inf	0	0	0	0	intergenic		PTPN4
9	rs10174596	rs13401620	2	120513133	A	G	0.2695	-0.1213	0.0211	-5.74882	8.987e-09	0	-Inf	0	0	0	0	intergenic	Breast size	PTPN4
9	rs10174596	rs11681609	2	120515682	G	A	0.2948	0.1064	0.0212	5.01887	5.198e-07	0	-Inf	0	0	0	0	intergenic		PTPN4
9	rs10174596	rs56258468	2	120517250	A	C	0.2728	-0.1214	0.0209	-5.80861	6.299e-09	0	-Inf	0	0	0	0	upstream		PTPN4
9	rs10174596	rs34265631	2	120517593	C	T	0.2951	0.1056	0.0212	4.98113	6.321e-07	0	-Inf	0	0	0	0	UTR5		PTPN4
9	rs10174596	rs13401264	2	120519332	G	C	0.3063	0.0968	0.0209	4.63158	3.629e-06	0	-Inf	0	0	0	0	intronic		PTPN4
9	rs10174596	rs11682103	2	120519463	T	C	0.2824	-0.1125	0.0207	-5.43478	5.486e-08	0	-Inf	0	0	0	0	intronic		PTPN4
9	rs10174596	rs13015818	2	120523762	C	T	0.3053	0.0959	0.0209	4.58852	4.464e-06	0	-Inf	0	0	0	0	intronic		PTPN4
9	rs10174596	rs10196410	2	120524775	C	T	0.3049	0.0967	0.0209	4.62679	3.714e-06	0	-Inf	0	0	0	0	intronic		PTPN4
9	rs10174596	rs10187919	2	120526296	T	C	0.2828	-0.1128	0.0207	-5.44928	5.058e-08	0	-Inf	0	0	0	0	intronic		PTPN4
9	rs10174596	rs6542549	2	120526832	A	T	0.2828	-0.1128	0.0207	-5.44928	5.058e-08	0	-Inf	0	0	0	0	intronic		PTPN4
9	rs10174596	rs6711896	2	120528517	C	G	0.2842	-0.1123	0.0206	-5.45146	4.996e-08	0	-Inf	0	0	0	0	intronic		PTPN4
9	rs10174596	rs13395536	2	120530301	A	G	0.284	-0.1122	0.0206	-5.4466	5.134e-08	0	-Inf	0	0	0	0	intronic		PTPN4
9	rs10174596	rs56369236	2	120532588	A	T	0.2826	-0.1126	0.0207	-5.43961	5.34e-08	0	-Inf	0	0	0	0	intronic		PTPN4
9	rs10174596	rs11682213	2	120537347	G	A	0.3069	0.0962	0.0209	4.60287	4.167e-06	0	-Inf	0	0	0	0	intronic		PTPN4
9	rs10174596	rs1982669	2	120539339	T	C	0.2827	-0.1126	0.0207	-5.43961	5.34e-08	0	-Inf	0	0	0	0	intronic		PTPN4
9	rs10174596	rs11681963	2	120542815	A	G	0.2831	-0.115	0.0205	-5.60976	2.026e-08	0	-Inf	0	0	0	0	intronic		PTPN4
9	rs10174596	rs7601857	2	120549280	G	A	0.3066	0.0969	0.0209	4.63636	3.546e-06	0	-Inf	0	0	0	0	intronic		PTPN4
9	rs10174596	rs11683731	2	120550762	T	C	0.2825	-0.113	0.0207	-5.45894	4.79e-08	0	-Inf	0	0	0	0	intronic		PTPN4
9	rs10174596	rs10189247	2	120551710	T	C	0.2824	-0.1136	0.0207	-5.48792	4.067e-08	0	-Inf	0	0	0	0	intronic		PTPN4
9	rs10174596	rs10165049	2	120551996	A	G	0.2824	-0.1137	0.0207	-5.49275	3.957e-08	0	-Inf	0	0	0	0	intronic		PTPN4
9	rs10174596	rs11675883	2	120563351	A	G	0.284	-0.1134	0.0206	-5.50485	3.695e-08	0	-Inf	0	0	0	0	intronic		PTPN4
9	rs10174596	rs3106246	2	120578206	G	A	0.3066	0.0968	0.0209	4.63158	3.629e-06	0	-Inf	0	0	0	0	intronic		PTPN4
9	rs10174596	rs2170197	2	120581068	C	T	0.3047	0.0973	0.021	4.63333	3.598e-06	0	-Inf	0	0	0	0	intronic		PTPN4
9	rs10174596	rs2928634	2	120588795	G	C	0.3051	0.0965	0.0209	4.61722	3.889e-06	0	-Inf	0	0	0	0	intronic		PTPN4
9	rs10174596	rs3101945	2	120591657	G	A	0.3066	0.0958	0.0209	4.58373	4.567e-06	0	-Inf	0	0	0	0	intronic		PTPN4
9	rs10174596	rs6716460	2	120592915	T	C	0.276	-0.1122	0.0208	-5.39423	6.882e-08	0	-Inf	0	0	0	0	intronic		PTPN4
9	rs10174596	rs10177641	2	120594031	T	C	0.276	-0.1122	0.0208	-5.39423	6.882e-08	0	-Inf	0	0	0	0	intronic		PTPN4
9	rs10174596	rs7604224	2	120595883	T	G	0.2758	-0.112	0.0208	-5.38462	7.26e-08	0	-Inf	0	0	0	0	intronic		PTPN4
9	rs10174596	rs3111717	2	120603440	G	A	0.305	0.097	0.0209	4.64115	3.465e-06	0	-Inf	0	0	0	0	intronic		PTPN4
9	rs10174596	rs55824303	2	120603553	T	C	0.2756	-0.1119	0.0208	-5.37981	7.457e-08	0	-Inf	0	0	0	0	intronic		PTPN4
9	rs10174596	rs55729297	2	120604400	T	C	0.2758	-0.1122	0.0208	-5.39423	6.882e-08	0	-Inf	0	0	0	0	intronic		PTPN4
9	rs10174596	rs28897386	2	120605383	G	A	0.3046	0.0975	0.021	4.64286	3.436e-06	0	-Inf	0	0	0	0	intronic		PTPN4
9	rs10174596	rs2968773	2	120606151	T	A	0.315	0.0937	0.0207	4.52657	5.995e-06	0	-Inf	0	0	0	0	intronic		PTPN4
9	rs10174596	rs78986663	2	120606427	A	G	0.2756	-0.1121	0.0208	-5.38942	7.068e-08	0	-Inf	0	0	0	0	intronic		PTPN4
9	rs10174596	rs28728444	2	120606953	T	C	0.2759	-0.1123	0.0208	-5.39904	6.7e-08	0	-Inf	0	0	0	0	intronic		PTPN4
9	rs10174596	rs949529	2	120617545	A	C	0.276	-0.112	0.0208	-5.38462	7.26e-08	0	-Inf	0	0	0	0	intronic		PTPN4
9	rs10174596	rs3768915	2	120620791	A	G	0.2758	-0.1118	0.0208	-5.375	7.658e-08	0	-Inf	0	0	0	0	intronic		PTPN4
9	rs10174596	rs11689019	2	120629498	T	C	0.2759	-0.1115	0.0208	-5.36058	8.296e-08	0	-Inf	0	0	0	0	intronic		PTPN4
9	rs10174596	rs13390087	2	120634645	A	G	0.276	-0.1119	0.0208	-5.37981	7.457e-08	0	-Inf	0	0	0	0	intronic		PTPN4
9	rs10174596	rs12469861	2	120646724	G	A	0.3047	0.0969	0.0209	4.63636	3.546e-06	0	-Inf	0	0	0	0	intronic		PTPN4
9	rs10174596	rs112943768	2	120646982	C	A	0.304	0.0984	0.021	4.68571	2.79e-06	0	-Inf	0	0	0	0	intronic		PTPN4
9	rs10174596	rs3106244	2	120647182	G	A	0.3051	0.0965	0.0209	4.61722	3.889e-06	0	-Inf	0	0	0	0	intronic		PTPN4
9	rs10174596	rs28852693	2	120647660	C	T	0.3047	0.097	0.0209	4.64115	3.465e-06	0	-Inf	0	0	0	0	intronic		PTPN4
9	rs10174596	rs10201214	2	120649009	A	G	0.2761	-0.112	0.0208	-5.38462	7.26e-08	0	-Inf	0	0	0	0	intronic		PTPN4
9	rs10174596	rs13414116	2	120659035	T	C	0.276	-0.1122	0.0208	-5.39423	6.882e-08	0	-Inf	0	0	0	0	intronic		PTPN4
9	rs10174596	rs6732703	2	120672255	A	T	0.2769	-0.1111	0.0208	-5.34135	9.226e-08	0	-Inf	0	0	0	0	intronic		PTPN4
9	rs10174596	rs3111715	2	120678731	C	T	0.3151	0.0931	0.0207	4.49758	6.873e-06	0	-Inf	0	0	0	0	intronic		PTPN4
9	rs10174596	rs10187836	2	120681504	G	C	0.3048	0.097	0.0209	4.64115	3.465e-06	0	-Inf	0	0	0	0	intronic		PTPN4
9	rs10174596	rs882390	2	120699742	C	T	0.3053	0.0987	0.0209	4.72249	2.33e-06	0	-Inf	0	0	0	0	intronic		PTPN4
9	rs10174596	rs2289580	2	120704166	G	T	0.3053	0.1114	0.0263	4.23574	2.278e-05	0	-Inf	0	0	0	0	intronic		PTPN4
9	rs10174596	rs57600516	2	120724898	A	G	0.2762	-0.113	0.0208	-5.43269	5.551e-08	0	-Inf	0	0	0	0	intronic		PTPN4
9	rs10174596	rs12468180	2	120732020	A	G	0.2762	-0.1133	0.0208	-5.44712	5.119e-08	0	-Inf	0	0	0	0	intronic		PTPN4
10	rs142243039	rs142243039	3	26373355	T	C	0.0306	0.9509	0.0991	9.59536	8.363e-22	0.360174	0.492197	0.0583431	0.0784221	0.161986	0.016926	intergenic		LRRC3B
10	rs142243039	rs79293030	3	26372124	C	T	0.0314	-0.9368	0.0986	-9.50101	2.079e-21	0.147217	-0.0211343	-0.0233195	0.0564906	-0.158402	0.0167161	intergenic		LRRC3B
10	rs142243039	rs148740604	3	26377065	A	G	0.0302	0.9357	0.099	9.45152	3.34e-21	0.0923915	-0.25052	0.014836	0.0467871	0.160577	0.0170346	intergenic		LRRC3B
10	rs142243039	rs141687730	3	26375785	T	G	0.0269	0.9655	0.1023	9.43793	3.802e-21	0.0813352	-0.311132	0.0137952	0.0466465	0.169609	0.0180187	intergenic		LRRC3B
10	rs142243039	rs147823846	3	26373419	C	G	0.0271	0.9648	0.1023	9.43109	4.059e-21	0.0762839	-0.341359	0.0128826	0.0451021	0.168877	0.0179539	intergenic		LRRC3B
10	rs142243039	rs147662239	3	26372205	T	A	0.0308	-0.9289	0.0988	-9.40182	5.363e-21	0.0580197	-0.46872	-0.0091798	0.0372111	-0.158219	0.0168732	intergenic		LRRC3B
10	rs142243039	rs141639966	3	26371829	C	A	0.0308	-0.9288	0.0988	-9.40081	5.414e-21	0.057474	-0.473076	-0.00909247	0.0370423	-0.158202	0.0168732	intergenic		LRRC3B
10	rs142243039	rs149706997	3	26371656	A	T	0.0314	0.9287	0.0988	9.3998	5.467e-21	0.0569334	-0.477429	0.00892229	0.0365316	0.156715	0.0167164	intergenic		LRRC3B
10	rs142243039	rs147827391	3	26371727	C	G	0.0314	0.9287	0.0988	9.3998	5.467e-21	0.0569334	-0.477429	0.00892229	0.0365316	0.156715	0.0167164	intergenic		LRRC3B
10	rs142243039	rs142676975	3	26369644	T	C	0.0276	0.9501	0.1028	9.24222	2.414e-20	0.0132379	-1.13065	0.00217143	0.0188589	0.164031	0.0177957	intergenic		LRRC3B
11	rs71325072	rs6441921	3	45618123	A	G	0.0894	0.1787	0.0311	5.74598	9.139e-09	1	11.48	0.359671	0.0169806	0.359671	0.0169806	intergenic		LIMD1
11	rs71325072	rs13061940	3	45640514	C	G	0.0416	0.2566	0.044	5.83182	5.483e-09	1	11.48	1.41069	0.0415525	1.41069	0.0415525	intronic		LIMD1
11	rs71325072	rs1047937	3	45721111	A	G	0.0374	0.2312	0.046	5.02609	5.006e-07	1	11.48	1.16662	0.0401716	1.16662	0.0401716	ncRNA_exonic		LIMD1-AS1
11	rs71325072	rs71325072	3	45615455	C	T	0.0413	-0.2816	0.0439	-6.41458	1.412e-10	0.999905	5.50435	-1.19901	0.045101	-1.19913	0.0435687	intergenic		LIMD1
11	rs71325072	rs35749363	3	45669103	G	C	0.041	-0.2468	0.0445	-5.54607	2.922e-08	0.512302	1.50178	-0.875349	0.854911	-1.70866	0.052972	intronic		LIMD1
11	rs71325072	rs148656130	3	45669421	T	A	0.041	-0.2466	0.0445	-5.54157	2.998e-08	0.305486	1.12371	-0.521697	0.787161	-1.70776	0.0529725	intronic		LIMD1
11	rs71325072	rs71325079	3	45671093	G	T	0.041	-0.2464	0.0445	-5.53708	3.076e-08	0.182211	0.828334	-0.311009	0.659268	-1.70686	0.052973	intronic		LIMD1
11	rs71325072	rs17078078	3	45621175	C	A	0.0419	-0.2753	0.0437	-6.29977	2.981e-10	9.46254e-05	-2.54355	-0.000111229	0.0114416	-1.17546	0.0432764	intergenic		LIMD1
11	rs71325072	rs67983906	3	45615500	C	G	0.1084	0.1485	0.0285	5.21053	1.883e-07	2.00441e-44	-42.2176	4.0292e-45	2.85196e-23	0.201016	0.0130799	intergenic		LIMD1
11	rs71325072	rs893165	3	86744417	C	T	0.4137	0.1005	0.0184	5.46196	4.709e-08	3.88909e-80	-77.9298	1.82435e-81	9.32212e-42	0.0469095	0.00583105	intergenic		LINC02070
11	rs71325072	rs2276858	3	45813993	A	G	0.0424	0.2116	0.0519	4.07707	4.561e-05	3.66505e-93	-90.9555	9.19341e-95	2.34935e-48	0.025084	0.0296101	intronic		SLC6A20
11	rs71325072	rs71325073	3	45615610	T	C	0.0412	0.2815	0.0439	6.4123	1.433e-10	1.17211e-126	-124.451	6.23891e-127	5.78219e-64	0.53228	0.0438395	intergenic		LIMD1
11	rs71325072	rs71325084	3	45742804	G	C	0.038	-0.2273	0.0458	-4.96288	6.945e-07	9.89237e-174	-171.524	8.91194e-175	3.14949e-88	0.090089	0.0437173	intronic		SACM1L
11	rs71325072	rs13101054	3	45753186	G	A	0.0374	-0.2264	0.046	-4.92174	8.578e-07	6.91422e-174	-171.68	5.35658e-175	2.2984e-88	0.0774719	0.0404764	intronic		SACM1L
11	rs71325072	rs34567722	3	45785966	G	C	0.0377	-0.2357	0.0458	-5.14629	2.657e-07	3.9361e-174	-171.925	2.62865e-175	1.58542e-88	0.0667831	0.0438852	UTR3		SACM1L
11	rs71325072	rs74858541	3	45715769	C	T	0.0379	-0.2406	0.0457	-5.26477	1.404e-07	2.5204e-174	-172.118	1.29486e-175	1.07154e-88	0.051375	0.0437744	intronic		LIMD1
11	rs71325072	rs35342191	3	45668575	T	C	0.041	0.248	0.0445	5.57303	2.503e-08	5.66736e-195	-192.766	3.0503e-195	4.06295e-98	0.538223	0.0398747	intronic		LIMD1
11	rs71325072	rs12629339	3	45670513	T	C	0.041	0.248	0.0445	5.57303	2.503e-08	5.66736e-195	-192.766	3.0503e-195	4.06295e-98	0.538223	0.0398747	intronic		LIMD1
11	rs71325072	rs3774673	3	45672952	T	C	0.0408	0.2464	0.0446	5.52466	3.301e-08	9.83589e-196	-193.527	5.25346e-196	1.67979e-98	0.534111	0.0400426	intronic		LIMD1
11	rs71325072	rs13091333	3	45672224	A	T	0.0409	0.2456	0.0445	5.5191	3.407e-08	8.05076e-196	-193.614	4.28999e-196	1.51621e-98	0.532867	0.0400057	intronic		LIMD1
11	rs71325072	rs56151610	3	45670085	A	G	0.041	0.2442	0.0445	5.48764	4.073e-08	2.60503e-196	-194.104	1.3774e-196	8.55841e-99	0.528745	0.0400225	intronic		LIMD1
11	rs71325072	rs137903546	3	45643683	G	A	0.0382	-0.2648	0.0461	-5.74403	9.245e-09	1.89046e-238	-236.243	-4.33847e-240	6.0653e-121	-0.0229492	0.0376737	intronic		LIMD1
11	rs71325072	rs71325077	3	45656163	T	C	0.0427	0.2389	0.0437	5.46682	4.582e-08	2.20213e-287	-285.177	1.6533e-287	3.52613e-144	0.750772	0.0309407	intronic		LIMD1
11	rs71325072	rs2272776	3	45647223	T	C	0.0429	0.2354	0.0436	5.39908	6.698e-08	6.66999e-289	-286.695	4.9661e-289	6.08591e-145	0.744543	0.0308736	intronic		LIMD1
11	rs71325072	rs13075974	3	45660787	T	C	0.0431	0.2413	0.0435	5.54713	2.904e-08	5.90338e-299	-296.748	4.00773e-299	5.22101e-150	0.678888	0.0293821	intronic		LIMD1
11	rs71325072	rs76777762	3	45663155	T	C	0.0431	0.2402	0.0435	5.52184	3.355e-08	1.79911e-299	-297.265	1.21862e-299	2.87572e-150	0.677346	0.0293828	intronic		LIMD1
11	rs71325072	rs35494712	3	45662776	T	C	0.0431	0.24	0.0435	5.51724	3.444e-08	1.44996e-299	-297.358	9.8172e-300	2.58058e-150	0.677065	0.0293829	intronic		LIMD1
11	rs71325072	rs13059179	3	45658329	T	C	0.0432	0.2393	0.0434	5.51382	3.511e-08	1.23525e-299	-297.428	8.35163e-300	2.3785e-150	0.676109	0.0293505	intronic		LIMD1
11	rs71325072	rs71325078	3	45656795	C	G	0.0432	0.2382	0.0435	5.47586	4.354e-08	2.08833e-300	-298.2	1.40711e-300	9.74631e-151	0.673796	0.0293514	intronic		LIMD1
11	rs71325072	rs13058760	3	45657949	T	G	0.0432	0.2381	0.0435	5.47356	4.411e-08	1.87559e-300	-298.246	1.2635e-300	9.23463e-151	0.673656	0.0293514	intronic		LIMD1
11	rs71325072	rs6799789	3	45623809	G	T	0.0402	-0.2596	0.0445	-5.83371	5.421e-09	0	-Inf	0	0	0	0	intergenic		LIMD1
11	rs71325072	rs71325074	3	45623957	C	G	0.0398	0.261	0.0446	5.85202	4.856e-09	0	-Inf	0	0	0	0	intergenic		LIMD1
11	rs71325072	rs12635317	3	45623964	A	G	0.0399	0.2628	0.0446	5.89238	3.807e-09	0	-Inf	0	0	0	0	intergenic		LIMD1
11	rs71325072	rs12635279	3	45623982	T	C	0.0402	0.2596	0.0445	5.83371	5.421e-09	0	-Inf	0	0	0	0	intergenic		LIMD1
11	rs71325072	rs12635318	3	45624122	T	C	0.0398	0.261	0.0446	5.85202	4.856e-09	0	-Inf	0	0	0	0	intergenic		LIMD1
11	rs71325072	rs34480335	3	45627245	T	C	0.04	0.2623	0.0446	5.88117	4.074e-09	0	-Inf	0	0	0	0	intergenic		LIMD1
11	rs71325072	rs35187386	3	45630287	A	G	0.0398	0.2615	0.0447	5.85011	4.912e-09	0	-Inf	0	0	0	0	intergenic		LIMD1
11	rs71325072	rs71325075	3	45632489	G	A	0.0399	-0.2632	0.0446	-5.90135	3.605e-09	0	-Inf	0	0	0	0	intergenic		LIMD1
11	rs71325072	rs2099655	3	45632818	A	G	0.0398	0.2615	0.0447	5.85011	4.912e-09	0	-Inf	0	0	0	0	intergenic		LIMD1
11	rs71325072	rs35227920	3	45633663	A	T	0.0399	0.2633	0.0446	5.90359	3.557e-09	0	-Inf	0	0	0	0	intergenic		LIMD1
11	rs71325072	rs2294160	3	45635274	A	G	0.0397	0.2619	0.0447	5.85906	4.655e-09	0	-Inf	0	0	0	0	upstream		LIMD1
11	rs71325072	rs78725040	3	45635480	T	C	0.0397	0.2619	0.0447	5.85906	4.655e-09	0	-Inf	0	0	0	0	upstream		LIMD1
11	rs71325072	rs117071917	3	45635492	A	G	0.0397	0.2619	0.0447	5.85906	4.655e-09	0	-Inf	0	0	0	0	upstream		LIMD1
11	rs71325072	rs118028613	3	45635907	T	C	0.0397	0.262	0.0447	5.8613	4.593e-09	0	-Inf	0	0	0	0	upstream		LIMD1
11	rs71325072	rs3733112	3	45638158	T	C	0.0396	0.2679	0.0448	5.97991	2.233e-09	0	-Inf	0	0	0	0	intronic		LIMD1
11	rs71325072	rs3774681	3	45646468	G	A	0.0429	-0.2355	0.0436	-5.40138	6.613e-08	0	-Inf	0	0	0	0	intronic		LIMD1
11	rs71325072	rs34258682	3	45661902	C	T	0.0431	-0.24	0.0435	-5.51724	3.444e-08	0	-Inf	0	0	0	0	intronic		LIMD1
11	rs71325072	rs59898409	3	45663607	G	A	0.0431	-0.24	0.0435	-5.51724	3.444e-08	0	-Inf	0	0	0	0	intronic		LIMD1
11	rs71325072	rs61326571	3	45666500	C	T	0.0431	-0.2391	0.0435	-5.49655	3.873e-08	0	-Inf	0	0	0	0	intronic		LIMD1
12	rs56098053	rs56098053	3	188484827	G	A	0.3868	-0.1196	0.0182	-6.57143	4.983e-11	1	9.81597	-0.283022	0.0150002	-0.283022	0.0150002	intronic		LPP
12	rs56098053	rs11715284	3	188489059	A	G	0.3508	0.1154	0.0186	6.2043	5.494e-10	1	11.1769	0.706183	0.0174855	0.706183	0.0174855	intronic		LPP
12	rs56098053	rs17672701	3	188495124	G	C	0.2872	-0.0999	0.0197	-5.07107	3.956e-07	1	11.1769	-0.800759	0.0206769	-0.800759	0.0206769	intronic		LPP
12	rs56098053	rs55709741	3	188499351	T	G	0.2987	0.0971	0.0199	4.8794	1.064e-06	1	11.1769	0.59931	0.017977	0.59931	0.017977	intronic		LPP
12	rs56098053	rs55970652	3	188499394	G	C	0.3611	-0.1278	0.0277	-4.61372	3.955e-06	1	11.1769	-0.264363	0.0122818	-0.264363	0.0122818	intronic		LPP
12	rs56098053	rs7621510	3	188486288	G	A	0.3878	-0.1096	0.0189	-5.79894	6.673e-09	2.29427e-09	-7.46276	-6.17128e-10	1.29046e-05	-0.268987	0.0151769	intronic		LPP
12	rs56098053	rs9817494	3	188489318	G	A	0.3871	-0.1169	0.0182	-6.42308	1.335e-10	1.22767e-23	-21.7343	-3.29883e-24	9.4343e-13	-0.268707	0.0172199	intronic		LPP
12	rs56098053	rs11920167	3	188498272	C	A	0.2878	-0.1018	0.0198	-5.14141	2.727e-07	4.12121e-27	-25.2084	-3.28921e-27	5.12551e-14	-0.798116	0.0215829	intronic		LPP
12	rs56098053	rs9823256	3	188490517	G	A	0.387	-0.1161	0.0182	-6.37912	1.781e-10	4.52523e-29	-27.1678	-1.14941e-29	1.71258e-15	-0.254	0.0172384	intronic		LPP
12	rs56098053	rs9861207	3	188490615	G	C	0.3869	-0.1163	0.0183	-6.35519	2.082e-10	1.65224e-29	-27.6053	-4.17648e-30	1.02987e-15	-0.252776	0.0172395	intronic		LPP
12	rs56098053	rs56328760	3	188492902	G	A	0.3892	-0.118	0.0183	-6.44809	1.133e-10	1.08385e-33	-31.7884	-2.53528e-34	7.72081e-18	-0.233915	0.0168295	intronic		LPP
12	rs56098053	rs9823435	3	188490634	G	A	0.3873	-0.1168	0.0183	-6.38251	1.742e-10	2.73049e-35	-33.3872	-6.43123e-36	1.23405e-18	-0.235533	0.0172276	intronic		LPP
12	rs56098053	rs1513180	3	188490854	G	A	0.3874	-0.1168	0.0183	-6.38251	1.742e-10	2.73049e-35	-33.3872	-6.43092e-36	1.23399e-18	-0.235522	0.0172267	intronic		LPP
12	rs56098053	rs9861064	3	188490539	G	C	0.3811	-0.1217	0.0219	-5.55708	2.743e-08	6.95603e-43	-40.981	-1.47594e-43	1.77552e-22	-0.212181	0.0172973	intronic		LPP
12	rs56098053	rs55749541	3	188483644	G	C	0.3816	-0.0957	0.0252	-3.79762	0.0001461	2.00592e-46	-44.5211	-3.50467e-47	2.4837e-24	-0.174716	0.0150667	intronic		LPP
12	rs56098053	rs62291344	3	188488156	G	A	0.377	-0.0953	0.0252	-3.78175	0.0001557	5.56222e-51	-49.0782	-1.19292e-51	1.60666e-26	-0.214468	0.0203098	intronic		LPP
12	rs56098053	rs7630096	3	183199517	T	C	0.378	0.118	0.0184	6.41304	1.426e-10	5.57079e-66	-64.0775	2.14556e-67	9.19748e-35	0.0385144	0.00592972	intergenic		KLHL6
12	rs56098053	rs6808275	3	188491558	G	A	0.2889	-0.0997	0.0196	-5.08673	3.643e-07	3.53648e-176	-174.275	-1.50325e-176	7.99995e-89	-0.425069	0.016885	intronic		LPP
12	rs56098053	rs62291347	3	188492942	A	G	0.2866	0.1003	0.0197	5.09137	3.555e-07	2.14178e-297	-295.493	7.7221e-299	1.76517e-150	0.0360546	0.0124436	intronic		LPP
12	rs56098053	rs62291348	3	188493101	A	G	0.2865	0.0996	0.0197	5.05584	4.285e-07	1.76068e-297	-295.578	6.19845e-299	1.56491e-150	0.0352049	0.0123095	intronic		LPP
12	rs56098053	rs73196798	3	188498385	A	C	0.2873	0.104	0.02	5.2	1.993e-07	7.0475e-298	-295.975	2.16794e-299	8.77216e-151	0.0307618	0.0120663	intronic		LPP
12	rs56098053	rs1546736	3	188495948	A	G	0.2867	0.101	0.0198	5.10101	3.378e-07	5.85662e-298	-296.056	1.77718e-299	7.89811e-151	0.0303449	0.012013	intronic		LPP
12	rs56098053	rs17672731	3	188498563	T	C	0.2839	0.101	0.0201	5.02488	5.038e-07	4.55437e-298	-296.165	1.2629e-299	6.38687e-151	0.0277295	0.0112581	intronic		LPP
12	rs56098053	rs9839221	3	188486123	A	G	0.2834	0.0999	0.0197	5.07107	3.956e-07	8.01365e-299	-296.92	-1.99352e-300	4.12177e-151	-0.0248765	0.0387449	intronic		LPP
12	rs56098053	rs75395651	3	188498736	A	C	0.283	0.1045	0.0201	5.199	2.004e-07	5.6772e-299	-297.069	3.77993e-301	1.85797e-151	0.00665809	0.0237429	intronic		LPP
13	rs73214051	rs35609019	4	7847892	C	G	0.3957	-0.1065	0.0192	-5.54688	2.908e-08	1	10.559	-0.132563	0.00880639	-0.132563	0.00880639	intronic		AFAP1
13	rs73214051	rs56078222	4	7932073	C	T	0.3637	0.1008	0.0193	5.2228	1.762e-07	1	10.559	0.21998	0.0111282	0.21998	0.0111282	intronic		AFAP1
13	rs73214051	rs73214051	4	7935754	C	G	0.245	-0.1248	0.0217	-5.75115	8.864e-09	1	10.559	-0.139847	0.0106524	-0.139847	0.0106524	intronic		AFAP1
13	rs73214051	rs11722163	4	7924464	A	G	0.2718	-0.1143	0.0209	-5.4689	4.528e-08	0.0652274	-0.597367	-0.0011197	0.00523275	-0.0171661	0.0120139	intronic		AFAP1
13	rs73214051	rs56069442	4	7933939	A	G	0.3603	-0.0982	0.0193	-5.08808	3.617e-07	2.50182e-84	-83.0428	-7.68413e-87	2.76177e-44	-0.00307141	0.0171884	intronic		AFAP1
13	rs73214051	rs55938116	4	7933940	A	C	0.3603	-0.0979	0.0193	-5.07254	3.925e-07	2.48469e-84	-83.0458	-5.76859e-87	2.72109e-44	-0.00232166	0.0171058	intronic		AFAP1
13	rs73214051	rs62290601	4	7939008	A	T	0.3626	-0.0959	0.0193	-4.96891	6.733e-07	2.38289e-84	-83.064	3.25988e-87	2.49544e-44	0.00136804	0.0161077	intronic		AFAP1
14	rs73818546	rs7659911	4	55942323	C	G	0.1307	-0.2656	0.0281	-9.45196	3.326e-21	1	10.7419	-0.605576	0.0180881	-0.605576	0.0180881	intergenic		KDR
14	rs73818546	rs11726170	4	38393275	T	C	0.122	0.1686	0.0284	5.93662	2.91e-09	0.92341	1.82297	0.0312362	0.01237	0.033827	0.00883573	intergenic		LINC02513
14	rs73818546	rs4864951	4	55947155	C	A	0.1688	0.1853	0.0251	7.38247	1.554e-13	0.898677	1.68964	0.482055	0.162598	0.536405	0.0162775	intronic		KDR
14	rs73818546	rs4864952	4	55947338	C	T	0.1686	0.1845	0.0251	7.3506	1.973e-13	0.101323	-0.206147	0.0542639	0.161689	0.535551	0.0162855	intronic		KDR
14	rs73818546	rs7691507	4	55943001	C	T	0.1695	0.1815	0.025	7.26	3.871e-13	1.05677e-09	-8.23427	5.47171e-10	1.68399e-05	0.517777	0.0160109	intergenic		KDR
14	rs73818546	rs73818546	4	55941418	A	G	0.1294	-0.2685	0.0282	-9.52128	1.711e-21	4.76464e-16	-14.5802	-2.70142e-16	1.23818e-08	-0.566972	0.0174988	intergenic		KDR
14	rs73818546	rs12498529	4	55950198	T	A	0.1692	0.1795	0.0255	7.03922	1.933e-12	1.01083e-22	-21.2536	5.04423e-23	5.0197e-12	0.499017	0.0159571	intronic		KDR
14	rs73818546	rs59885791	4	55943950	A	G	0.1414	-0.2859	0.0356	-8.0309	9.676e-16	3.23487e-27	-25.7484	-1.83675e-27	3.23102e-14	-0.567797	0.0179871	downstream		KDR
14	rs73818546	rs10434442	4	55950162	G	A	0.1701	0.1807	0.0254	7.11417	1.126e-12	1.30587e-30	-29.1424	6.23738e-31	5.46113e-16	0.477642	0.0155497	intronic		KDR
14	rs73818546	rs4864950	4	55946902	A	T	0.1686	-0.1846	0.0251	-7.35458	1.915e-13	3.53521e-231	-229.71	1.01199e-232	1.96771e-117	0.0286261	0.0166068	intronic		KDR
15	rs1965670	rs7708775	5	108641351	G	T	0.3168	0.1446	0.0201	7.19403	6.291e-13	1	12.035	5.38131	0.0220445	5.38131	0.0220445	ncRNA_intronic		LOC285638
15	rs1965670	rs7727299	5	108641866	T	C	0.359	-0.1387	0.0194	-7.14948	8.71e-13	1	12.035	-5.44907	0.0210686	-5.44907	0.0210686	ncRNA_intronic		LOC285638
15	rs1965670	rs390270	5	108675480	C	T	0.3984	0.1403	0.0189	7.42328	1.143e-13	1	12.035	5.41028	0.0208953	5.41028	0.0208953	intronic		PJA2
15	rs1965670	rs400277	5	108675737	T	C	0.3522	-0.1441	0.0194	-7.42784	1.104e-13	1	12.0298	-5.54935	0.0214924	-5.54935	0.0214924	intronic		PJA2
15	rs1965670	rs1965670	5	108649798	T	A	0.225	0.1932	0.0223	8.66368	4.568e-18	0.827212	2.71682	0.247616	0.113388	0.299338	0.00774544	ncRNA_intronic		LOC285638
15	rs1965670	rs6873913	5	108642388	C	T	0.2242	0.1914	0.0224	8.54464	1.289e-17	0.12226	1.18064	0.0368085	0.0986633	0.301067	0.00782407	ncRNA_intronic		LOC285638
15	rs1965670	rs414724	5	108670421	G	A	0.2239	0.1895	0.0223	8.49776	1.933e-17	0.0383439	0.637396	0.0113655	0.0569379	0.29641	0.00766274	downstream		PJA2
15	rs1965670	rs814153	5	108667829	C	A	0.224	0.1888	0.0223	8.46637	2.532e-17	0.0121836	0.12782	0.00360179	0.0324426	0.295625	0.00766207	intergenic		PJA2
15	rs1965670	rs33730	5	108672755	A	T	0.3508	-0.1432	0.0194	-7.38144	1.566e-13	1.19199e-12	-9.88701	-6.59809e-12	6.04346e-06	-5.53537	0.0215496	UTR3		PJA2
15	rs1965670	rs4583929	5	108807404	A	G	0.4803	0.129	0.0186	6.93548	4.048e-12	1.221e-14	-11.8766	2.62838e-15	2.37943e-08	0.215264	0.00553042	intergenic		PJA2
15	rs1965670	rs10039159	5	108805905	T	C	0.4804	0.1287	0.0186	6.91935	4.537e-12	7.59015e-15	-12.083	1.63206e-15	1.87394e-08	0.215024	0.00553057	intergenic		PJA2
15	rs1965670	rs4365878	5	108804104	T	C	0.4803	0.1286	0.0186	6.91398	4.712e-12	6.47874e-15	-12.1518	1.39258e-15	1.73069e-08	0.214946	0.00553067	intergenic		PJA2
15	rs1965670	rs2431251	5	108669658	G	A	0.3985	0.1392	0.0189	7.36508	1.77e-13	1.16338e-15	-12.8976	6.26684e-15	1.83735e-07	5.38678	0.0209496	downstream		PJA2
15	rs1965670	rs11957805	5	108802752	G	A	0.3528	0.1382	0.0194	7.12371	1.051e-12	3.07795e-28	-25.475	8.39493e-29	4.78826e-15	0.272744	0.0100031	intergenic		PJA2
15	rs1965670	rs10073179	5	108816578	T	C	0.4952	0.1206	0.0185	6.51892	7.082e-11	3.76189e-31	-28.3879	6.78239e-32	1.10628e-16	0.180292	0.00527365	intergenic		PJA2
15	rs1965670	rs4509073	5	108840460	A	G	0.495	0.12	0.0185	6.48649	8.786e-11	1.68134e-31	-28.7376	3.02406e-32	7.3782e-17	0.179861	0.00527398	intergenic		PJA2
15	rs1965670	rs4245996	5	108843627	A	G	0.495	0.1198	0.0185	6.47568	9.439e-11	1.28616e-31	-28.854	2.31145e-32	6.44797e-17	0.179717	0.00527408	intergenic		PJA2
15	rs1965670	rs12189030	5	108851312	C	G	0.4952	0.1197	0.0185	6.47027	9.783e-11	1.12502e-31	-28.9121	2.02103e-32	6.02808e-17	0.179644	0.00527411	intergenic		PJA2
15	rs1965670	rs7349791	5	108849679	T	G	0.4956	0.1192	0.0185	6.44324	1.169e-10	5.76631e-32	-29.2024	1.0338e-32	4.307e-17	0.179283	0.00527433	intergenic		PJA2
15	rs1965670	rs4371804	5	108835470	T	C	0.4947	0.1185	0.0185	6.40541	1.5e-10	3.38266e-33	-30.434	5.94684e-34	1.02294e-17	0.175804	0.00522079	intergenic		PJA2
15	rs1965670	rs6594378	5	108863739	T	C	0.4853	0.1195	0.0185	6.45946	1.051e-10	1.16937e-33	-30.8953	1.98923e-34	5.8197e-18	0.170112	0.00504604	intergenic		PJA2
15	rs1965670	rs10069974	5	108866212	A	C	0.4853	0.1189	0.0185	6.42703	1.301e-10	2.18717e-34	-31.6234	3.68915e-35	2.49563e-18	0.168673	0.00503527	intergenic		PJA2
15	rs1965670	rs181763	5	108700090	C	T	0.3448	0.1499	0.0255	5.87843	4.142e-09	3.05674e-42	-39.478	7.58299e-43	4.34044e-22	0.248074	0.00955995	intronic		PJA2
15	rs1965670	rs184873	5	108688637	G	A	0.2252	0.1603	0.0291	5.50859	3.617e-08	1.32967e-44	-41.8395	2.93011e-45	2.54257e-23	0.220364	0.00762854	intronic		PJA2
15	rs1965670	rs4502873	5	108835430	T	C	0.3654	-0.1281	0.0192	-6.67188	2.526e-11	7.29098e-45	-42.1005	-1.44101e-45	1.68893e-23	-0.197643	0.00778736	intergenic		PJA2
15	rs1965670	rs2914687	5	108773506	T	C	0.4925	0.1428	0.0243	5.87654	4.189e-09	6.15256e-47	-44.1742	1.0072e-47	1.28489e-24	0.163705	0.0058393	intergenic		PJA2
15	rs1965670	rs186891610	5	108779781	G	T	0.3549	0.131	0.0263	4.98099	6.326e-07	8.19359e-50	-47.0498	1.47738e-50	5.16463e-26	0.18031	0.0065144	intergenic		PJA2
15	rs1965670	rs10041634	5	108805618	G	A	0.2201	0.1706	0.0224	7.61607	2.615e-14	3.18422e-50	-47.4603	5.1448e-51	2.88546e-26	0.161572	0.00647647	intergenic		PJA2
15	rs1965670	rs17161868	5	108849060	A	C	0.354	-0.1205	0.0193	-6.24352	4.278e-10	2.6557e-50	-47.5391	-3.38268e-51	2.07702e-26	-0.127375	0.0044761	intergenic		PJA2
15	rs1965670	rs187699365	5	108780889	T	C	0.4997	0.1424	0.0246	5.78862	7.097e-09	2.51972e-51	-48.5619	3.7555e-52	7.48682e-27	0.149044	0.0055989	intergenic		PJA2
15	rs1965670	rs6865640	5	108837984	G	A	0.3659	0.1286	0.0192	6.69792	2.114e-11	1.39838e-51	-48.8177	2.44745e-52	6.55165e-27	0.17502	0.00796346	intergenic		PJA2
15	rs1965670	rs4321785	5	108839563	C	T	0.3659	0.1285	0.0192	6.69271	2.191e-11	1.20368e-51	-48.8828	2.1049e-52	6.07333e-27	0.174872	0.00796351	intergenic		PJA2
15	rs1965670	rs10070786	5	108815081	G	T	0.2273	0.1612	0.0222	7.26126	3.835e-13	7.6049e-54	-51.0822	1.13343e-54	4.11358e-28	0.14904	0.00616094	intergenic		PJA2
15	rs1965670	rs6891037	5	108830359	C	A	0.3658	0.1278	0.0192	6.65625	2.809e-11	6.19645e-54	-51.1711	1.02762e-54	4.13279e-28	0.165841	0.00780435	intergenic		PJA2
15	rs1965670	rs11241021	5	108812090	G	T	0.2269	0.1602	0.0222	7.21622	5.345e-13	3.22288e-54	-51.455	4.78473e-55	2.66753e-28	0.148461	0.00616508	intergenic		PJA2
15	rs1965670	rs7718056	5	108831393	C	T	0.3656	0.1271	0.0192	6.61979	3.597e-11	2.28948e-54	-51.6035	3.77458e-55	2.49739e-28	0.164866	0.0078056	intergenic		PJA2
15	rs1965670	rs17161885	5	108852642	G	A	0.2244	0.1597	0.0223	7.16143	7.984e-13	9.23537e-55	-51.9978	1.3633e-55	1.41985e-28	0.147617	0.00616571	intergenic		PJA2
15	rs1965670	rs72802966	5	108846754	G	T	0.2244	0.1592	0.0223	7.13901	9.4e-13	7.47347e-55	-52.0898	1.10525e-55	1.27962e-28	0.14789	0.00618986	intergenic		PJA2
15	rs1965670	rs72804385	5	108848143	C	T	0.2244	0.1592	0.0223	7.13901	9.4e-13	7.47347e-55	-52.0898	1.10525e-55	1.27962e-28	0.14789	0.00618986	intergenic		PJA2
15	rs1965670	rs55956735	5	108845042	G	A	0.2242	0.1591	0.0223	7.13453	9.712e-13	6.86786e-55	-52.1265	1.01555e-55	1.22651e-28	0.14787	0.00619185	intergenic		PJA2
15	rs1965670	rs4632850	5	108832883	G	C	0.2241	0.1585	0.0223	7.10762	1.181e-12	4.14003e-55	-52.3463	6.10615e-56	9.49836e-29	0.147491	0.00619301	intergenic		PJA2
15	rs1965670	rs4259216	5	108841817	G	A	0.2241	0.1582	0.0223	7.09417	1.301e-12	3.21619e-55	-52.4559	4.7371e-56	8.36037e-29	0.147289	0.00619311	intergenic		PJA2
15	rs1965670	rs58900798	5	108876162	C	G	0.2844	-0.1206	0.0269	-4.48327	7.351e-06	9.69594e-56	-52.9767	-1.61863e-56	5.20188e-29	-0.166939	0.00629114	intergenic		PJA2
15	rs1965670	rs6882797	5	108783191	T	C	0.4888	0.1448	0.0248	5.83871	5.261e-09	5.65457e-56	-53.2109	7.52597e-57	3.1675e-29	0.133095	0.00537315	intergenic		PJA2
15	rs1965670	rs4320313	5	108828687	C	T	0.2237	0.1565	0.0223	7.01794	2.252e-12	2.25624e-57	-54.6099	3.1624e-58	6.66397e-30	0.140162	0.00608154	intergenic		PJA2
15	rs1965670	rs9326775	5	108836925	T	A	0.2237	0.1565	0.0223	7.01794	2.252e-12	2.25624e-57	-54.6099	3.1624e-58	6.66397e-30	0.140162	0.00608154	intergenic		PJA2
15	rs1965670	rs60538082	5	108829101	G	A	0.2237	0.156	0.0223	6.99552	2.643e-12	1.51272e-57	-54.7835	2.11538e-58	5.44402e-30	0.139839	0.00608168	intergenic		PJA2
15	rs1965670	rs58241713	5	108853664	A	G	0.2246	-0.1594	0.0223	-7.14798	8.806e-13	1.50995e-64	-61.7843	-1.79574e-65	1.46333e-33	-0.118927	0.00614545	intergenic		PJA2
15	rs1965670	rs62643174	5	108690140	G	A	0.2751	0.1607	0.0282	5.69858	1.208e-08	2.92978e-65	-62.4964	3.60963e-66	6.67682e-34	0.123205	0.00605957	intronic		PJA2
15	rs1965670	rs11749901	5	108822512	T	C	0.3521	-0.1206	0.0194	-6.21649	5.084e-10	2.74304e-65	-62.525	-2.61141e-66	4.99156e-34	-0.0952011	0.00447002	intergenic		PJA2
15	rs1965670	rs10463600	5	108663636	A	G	0.224	-0.1903	0.0223	-8.53363	1.418e-17	8.30222e-66	-63.0441	-9.21628e-67	3.20663e-34	-0.11101	0.00787549	intergenic		LOC285638
15	rs1965670	rs17161729	5	108660528	C	G	0.2239	-0.1915	0.0224	-8.54911	1.24e-17	4.60407e-66	-63.3001	-5.0527e-67	2.36081e-34	-0.109744	0.00785296	ncRNA_exonic		LOC285638
15	rs1965670	rs431669	5	108663115	A	G	0.224	-0.1901	0.0224	-8.48661	2.128e-17	3.2788e-66	-63.4476	-3.60298e-67	1.99488e-34	-0.109887	0.00787566	intergenic		LOC285638
15	rs1965670	rs114059	5	108987787	G	T	0.1525	0.1595	0.0259	6.1583	7.353e-10	2.07261e-66	-63.6468	2.45596e-67	1.70784e-34	0.118496	0.00559758	intergenic		MAN2A1
15	rs1965670	rs31592	5	108986836	G	T	0.1517	0.1573	0.0259	6.07336	1.253e-09	5.21857e-67	-64.2457	6.12719e-68	8.49144e-35	0.117411	0.00561236	intergenic		MAN2A1
15	rs1965670	rs253247	5	108983966	G	A	0.1495	0.1574	0.0261	6.03065	1.633e-09	3.47204e-67	-64.4227	4.11335e-68	6.98882e-35	0.118471	0.00569116	intergenic		MAN2A1
15	rs1965670	rs246105	5	108672946	T	C	0.2239	-0.1892	0.0223	-8.4843	2.17e-17	1.16248e-67	-64.8979	-1.20533e-68	3.5453e-35	-0.103686	0.00785176	exonic		PJA2
15	rs1965670	rs4957816	5	108797029	G	A	0.2788	0.1281	0.0293	4.37201	1.231e-05	8.74115e-69	-66.0217	1.0642e-69	1.13966e-35	0.121745	0.00605954	intergenic		PJA2
15	rs1965670	rs75619348	5	108803562	G	A	0.1679	0.1559	0.0249	6.26104	3.824e-10	7.89498e-70	-67.0659	8.77805e-71	3.12871e-36	0.111185	0.00605252	intergenic		PJA2
15	rs1965670	rs150051632	5	108777848	T	G	0.3244	-0.1252	0.0267	-4.68914	2.744e-06	2.01659e-70	-67.6587	-2.4225e-71	1.70857e-36	-0.120129	0.00671233	intergenic		PJA2
15	rs1965670	rs4270747	5	108876860	C	T	0.2833	0.1495	0.0206	7.25728	3.949e-13	2.05204e-71	-68.6511	1.85362e-72	4.1021e-37	0.0903306	0.0063717	intergenic		PJA2
15	rs1965670	rs4957830	5	108911758	T	G	0.1684	-0.1579	0.0248	-6.36694	1.928e-10	9.32649e-72	-68.9936	-9.28797e-73	3.0462e-37	-0.099587	0.00564661	intergenic		MAN2A1
15	rs1965670	rs17161951	5	108930590	T	C	0.1682	-0.1573	0.0249	-6.31727	2.662e-10	2.94377e-72	-69.4944	-2.88574e-73	1.68469e-37	-0.0980287	0.00563438	intergenic		MAN2A1
15	rs1965670	rs7704824	5	108850278	G	A	0.2247	0.1593	0.0222	7.17568	7.195e-13	2.44733e-72	-69.5746	2.22433e-73	1.4251e-37	0.090888	0.00615649	intergenic		PJA2
15	rs1965670	rs13173339	5	108871318	A	T	0.1669	-0.1511	0.0249	-6.06827	1.293e-09	5.24751e-73	-70.2433	-5.03743e-74	6.96558e-38	-0.0959967	0.00554886	intergenic		PJA2
15	rs1965670	rs11741087	5	108807760	A	G	0.22	-0.1707	0.0225	-7.58667	3.282e-14	1.31846e-73	-70.8432	-1.12749e-74	3.11411e-38	-0.0855156	0.00651276	intergenic	Reaction time	PJA2
15	rs1965670	rs2201015	5	108947450	T	C	0.1779	-0.1554	0.0243	-6.39506	1.605e-10	8.66657e-74	-71.0254	-7.81413e-75	2.65931e-38	-0.0901641	0.00551691	intergenic		MAN2A1
15	rs1965670	rs138094944	5	108781253	A	G	0.3256	-0.1328	0.0262	-5.0687	4.005e-07	4.08468e-75	-72.3521	-4.03944e-76	6.33648e-39	-0.0988924	0.00706616	intergenic		PJA2
15	rs1965670	rs444016	5	108968447	A	G	0.3376	-0.1098	0.0196	-5.60204	2.118e-08	5.29337e-76	-73.2395	-3.94504e-77	1.71857e-39	-0.0745279	0.00501471	intergenic		MAN2A1
15	rs1965670	rs10070104	5	108866438	G	A	0.1663	0.1535	0.0249	6.16466	7.064e-10	8.27552e-78	-75.0455	6.40466e-79	2.23216e-40	0.0773928	0.00558453	intergenic		PJA2
15	rs1965670	rs4351197	5	108866667	G	A	0.1663	0.1533	0.0249	6.15663	7.431e-10	7.67934e-78	-75.078	5.93662e-79	2.14787e-40	0.0773064	0.00558456	intergenic		PJA2
15	rs1965670	rs4576198	5	108867350	G	T	0.1663	0.1533	0.0249	6.15663	7.431e-10	7.67934e-78	-75.078	5.93662e-79	2.14787e-40	0.0773064	0.00558456	intergenic		PJA2
15	rs1965670	rs115145487	5	108888146	G	A	0.1667	0.1526	0.0249	6.12851	8.87e-10	5.29194e-78	-75.2397	4.06644e-79	1.77237e-40	0.0768421	0.00559391	intergenic		MAN2A1
15	rs1965670	rs4270746	5	108876839	C	T	0.1662	0.153	0.025	6.12	9.358e-10	4.3382e-78	-75.326	3.3291e-79	1.60263e-40	0.0767392	0.00561562	intergenic		PJA2
15	rs1965670	rs7447483	5	108877553	G	A	0.1662	0.153	0.025	6.12	9.358e-10	4.3382e-78	-75.326	3.3291e-79	1.60263e-40	0.0767392	0.00561562	intergenic		PJA2
15	rs1965670	rs56689485	5	108879828	T	A	0.1663	0.153	0.025	6.12	9.358e-10	4.3382e-78	-75.326	3.3283e-79	1.60224e-40	0.0767208	0.00561427	intergenic		PJA2
15	rs1965670	rs17161895	5	108855831	G	T	0.1664	0.1516	0.0249	6.08835	1.141e-09	3.23776e-78	-75.453	2.4723e-79	1.37768e-40	0.0763583	0.005613	intergenic		PJA2
15	rs1965670	rs2431250	5	108669559	A	G	0.1525	-0.1812	0.026	-6.96923	3.187e-12	1.6592e-78	-75.7434	-1.27047e-79	9.89941e-41	-0.0765714	0.006571	downstream		PJA2
15	rs1965670	rs7726991	5	108847434	T	C	0.2242	-0.1596	0.0223	-7.15695	8.249e-13	1.17672e-78	-75.8926	-7.73385e-80	7.16143e-41	-0.0657239	0.0062264	intergenic		PJA2
15	rs1965670	rs10071658	5	108849747	T	C	0.2242	-0.1593	0.0223	-7.1435	9.099e-13	1.01257e-78	-75.9579	-6.63466e-80	6.62305e-41	-0.0655231	0.00622642	intergenic		PJA2
15	rs1965670	rs10045103	5	108852082	T	C	0.2243	-0.1601	0.0223	-7.17937	7.003e-13	9.36091e-79	-75.992	-6.08511e-80	6.31796e-41	-0.0650055	0.00620143	intergenic		PJA2
15	rs1965670	rs7705399	5	108850351	C	G	0.2243	-0.1598	0.0223	-7.16592	7.727e-13	8.06417e-79	-76.0567	-5.22609e-80	5.84624e-41	-0.0648063	0.00620146	intergenic		PJA2
15	rs1965670	rs816542	5	108982624	G	A	0.1525	0.1526	0.0259	5.89189	3.818e-09	4.11422e-79	-76.349	3.06837e-80	4.79701e-41	0.0745796	0.00556706	intergenic		MAN2A1
15	rs1965670	rs11747622	5	108844720	A	G	0.2242	-0.1589	0.0223	-7.12556	1.037e-12	3.61217e-79	-76.4055	-2.29554e-80	3.83773e-41	-0.0635502	0.00622448	intergenic		PJA2
15	rs1965670	rs9326773	5	108833523	A	G	0.2233	-0.1565	0.0223	-7.01794	2.252e-12	3.23918e-79	-76.4528	-2.07207e-80	3.65718e-41	-0.0639691	0.00608825	intergenic		PJA2
15	rs1965670	rs166181	5	108984093	G	A	0.1524	0.1521	0.0259	5.87259	4.29e-09	2.75929e-79	-76.5225	2.04006e-80	3.89468e-41	0.0739345	0.00556421	intergenic		MAN2A1
15	rs1965670	rs31595	5	108979318	C	T	0.1523	0.1534	0.0259	5.92278	3.165e-09	1.64089e-79	-76.7482	1.19415e-80	2.95658e-41	0.0727745	0.0055734	intergenic		MAN2A1
15	rs1965670	rs6889301	5	108835181	T	C	0.2237	-0.1569	0.0223	-7.03587	1.98e-12	1.39051e-79	-76.8201	-8.63847e-81	2.32778e-41	-0.0621245	0.00611319	intergenic		PJA2
15	rs1965670	rs10477972	5	108831951	A	C	0.2237	-0.1567	0.0223	-7.02691	2.112e-12	1.26479e-79	-76.8613	-7.84113e-81	2.2155e-41	-0.0619955	0.00611321	intergenic		PJA2
15	rs1965670	rs10061221	5	108839038	T	C	0.2237	-0.1565	0.0223	-7.01794	2.252e-12	1.15062e-79	-76.9023	-7.11851e-81	2.10879e-41	-0.0618666	0.00611322	intergenic		PJA2
15	rs1965670	rs2914682	5	108784400	T	A	0.294	0.1394	0.0267	5.22097	1.78e-07	8.61813e-80	-77.0279	6.37414e-81	2.18216e-41	0.0739621	0.007414	intergenic		PJA2
15	rs1965670	rs4286723	5	108835959	A	G	0.2239	-0.1568	0.0223	-7.03139	2.045e-12	6.73619e-80	-77.1349	-4.07963e-81	1.57976e-41	-0.0605629	0.00608052	intergenic		PJA2
15	rs1965670	rs60808068	5	108962013	G	A	0.1504	0.1529	0.026	5.88077	4.084e-09	4.14359e-80	-77.3459	2.94111e-81	1.4494e-41	0.0709798	0.00563706	intergenic		MAN2A1
15	rs1965670	rs2256556	5	108964907	G	A	0.1513	0.1512	0.0258	5.86047	4.616e-09	3.50558e-80	-77.4185	2.47469e-81	1.32591e-41	0.0705929	0.0056233	intergenic		MAN2A1
15	rs1965670	rs185088	5	108988377	G	A	0.2062	0.1361	0.0231	5.89177	3.821e-09	2.07864e-80	-77.6455	1.29908e-81	9.0396e-42	0.0624964	0.00503427	intergenic		MAN2A1
15	rs1965670	rs113010396	5	108782845	G	C	0.3009	0.1269	0.0267	4.75281	2.006e-06	1.63807e-81	-78.7489	1.12029e-82	2.78349e-42	0.0683906	0.00725063	intergenic		PJA2
15	rs1965670	rs2963036	5	108761459	G	T	0.4496	0.153	0.0245	6.2449	4.241e-10	1.42394e-82	-79.8098	6.32695e-84	5.34417e-43	0.0444328	0.00560798	intergenic		PJA2
15	rs1965670	rs17161889	5	108855251	T	C	0.1664	-0.1522	0.0249	-6.11245	9.811e-10	1.24905e-82	-79.8667	-7.0794e-84	6.36554e-43	-0.0566781	0.00562626	intergenic		PJA2
15	rs1965670	rs10041160	5	108887443	T	G	0.1663	-0.1544	0.025	-6.176	6.575e-10	1.17466e-82	-79.8934	-6.59226e-84	6.11271e-43	-0.0561205	0.00560534	intergenic		MAN2A1
15	rs1965670	rs10051855	5	108859958	A	G	0.1663	-0.1526	0.0249	-6.12851	8.87e-10	1.15988e-82	-79.8989	-6.5431e-84	6.10551e-43	-0.0564119	0.00562013	intergenic		PJA2
15	rs1965670	rs10055528	5	108861129	T	G	0.1663	-0.1525	0.0249	-6.1245	9.097e-10	1.12526e-82	-79.912	-6.3429e-84	6.0091e-43	-0.0563683	0.00562013	intergenic		PJA2
15	rs1965670	rs10067984	5	108872684	T	C	0.1662	-0.1531	0.025	-6.124	9.125e-10	1.12104e-82	-79.9137	-6.32004e-84	5.9987e-43	-0.0563765	0.00562149	intergenic		PJA2
15	rs1965670	rs113540823	5	108879084	T	C	0.1663	-0.1531	0.025	-6.124	9.125e-10	1.12104e-82	-79.9137	-6.31852e-84	5.99726e-43	-0.0563629	0.00562013	intergenic		PJA2
15	rs1965670	rs72797472	5	108881343	T	C	0.1663	-0.1529	0.025	-6.116	9.595e-10	1.05545e-82	-79.9398	-5.93967e-84	5.81029e-43	-0.0562759	0.00562015	intergenic		PJA2
15	rs1965670	rs13435970	5	108884660	T	C	0.1663	-0.1531	0.025	-6.124	9.125e-10	7.95517e-83	-80.0626	-4.41976e-84	4.98051e-43	-0.0555584	0.00560543	intergenic		PJA2
15	rs1965670	rs10054960	5	108866448	A	C	0.1663	-0.1532	0.0249	-6.15261	7.622e-10	7.07798e-83	-80.1134	-3.89938e-84	4.65872e-43	-0.0550918	0.00559096	intergenic		PJA2
15	rs1965670	rs10058653	5	108938251	T	G	0.1678	-0.1596	0.0249	-6.40964	1.459e-10	5.87487e-83	-80.1943	-3.13181e-84	4.10895e-43	-0.0533085	0.00566089	intergenic		MAN2A1
15	rs1965670	rs401206	5	108962885	G	A	0.3378	0.1086	0.0196	5.54082	3.011e-08	5.72453e-83	-80.2055	2.7641e-84	3.67299e-43	0.0482852	0.00502168	intergenic		MAN2A1
15	rs1965670	rs187570	5	108954477	T	A	0.3377	0.1084	0.0196	5.53061	3.191e-08	5.25594e-83	-80.2426	2.53212e-84	3.5116e-43	0.0481763	0.00502206	intergenic		MAN2A1
15	rs1965670	rs253246	5	108984018	A	G	0.1498	-0.1569	0.0261	-6.01149	1.838e-09	3.45007e-83	-80.4255	-1.93577e-84	3.31258e-43	-0.0561082	0.00569492	intergenic		MAN2A1
15	rs1965670	rs31596	5	108978712	G	T	0.3392	0.1072	0.0196	5.46939	4.516e-08	2.45531e-83	-80.5732	1.15094e-84	2.33592e-43	0.0468758	0.00499967	intergenic		MAN2A1
15	rs1965670	rs4314456	5	108844343	T	G	0.1387	-0.1621	0.0269	-6.02602	1.68e-09	8.32853e-84	-81.0427	-4.63046e-85	1.6147e-43	-0.0555976	0.00627693	intergenic		PJA2
15	rs1965670	rs1103198	5	108973583	T	G	0.1506	-0.1539	0.026	-5.91923	3.235e-09	8.32682e-84	-81.0428	-4.41769e-85	1.53955e-43	-0.0530538	0.0056388	intergenic		MAN2A1
15	rs1965670	rs385728	5	108966009	T	C	0.1505	-0.1536	0.026	-5.90769	3.469e-09	7.69865e-84	-81.0769	-4.0762e-85	1.4774e-43	-0.052947	0.00564036	intergenic		MAN2A1
15	rs1965670	rs77013	5	108963086	A	T	0.1504	-0.1526	0.026	-5.86923	4.378e-09	5.93469e-84	-81.1899	-3.11911e-85	1.28771e-43	-0.0525572	0.00564196	intergenic		MAN2A1
15	rs1965670	rs10060801	5	108881782	G	A	0.2836	0.1493	0.0206	7.24757	4.243e-13	4.90034e-84	-81.2731	1.49384e-85	6.8933e-44	0.0304844	0.00635434	intergenic		PJA2
15	rs1965670	rs11748201	5	108820851	T	C	0.138	-0.158	0.027	-5.85185	4.861e-09	1.99531e-84	-81.6633	-1.05491e-85	7.51965e-44	-0.0528698	0.00622043	intergenic		PJA2
15	rs1965670	rs58931051	5	108907732	G	A	0.1684	0.1584	0.0249	6.36145	1.999e-10	6.05015e-85	-82.1815	2.55292e-86	3.3117e-44	0.0421959	0.00567851	intergenic		MAN2A1
15	rs1965670	rs2201016	5	108947287	C	T	0.1679	0.1578	0.0249	6.33735	2.338e-10	5.75624e-85	-82.2031	2.43174e-86	3.23365e-44	0.0422453	0.0056462	intergenic		MAN2A1
15	rs1965670	rs12523116	5	108782889	G	C	0.4991	-0.1389	0.0244	-5.69262	1.251e-08	8.04322e-86	-83.0579	-2.36902e-87	8.51557e-45	-0.0294537	0.00583499	intergenic		PJA2
15	rs1965670	rs7714463	5	108864716	C	T	0.4849	-0.1197	0.0185	-6.47027	9.783e-11	7.73549e-86	-83.0748	-2.01495e-87	7.3824e-45	-0.0260482	0.00510245	intergenic		PJA2
15	rs1965670	rs9686217	5	108777424	A	G	0.3151	-0.1325	0.0262	-5.05725	4.253e-07	2.84241e-86	-83.5096	-8.37855e-88	5.13497e-45	-0.029477	0.0076663	intergenic		PJA2
15	rs1965670	rs113344910	5	108781880	T	G	0.2743	-0.1358	0.0279	-4.86738	1.131e-06	5.89353e-87	-84.1929	-1.86784e-88	2.48365e-45	-0.0316931	0.00649632	intergenic		PJA2
15	rs1965670	rs187462	5	108988541	C	T	0.4272	0.1139	0.0188	6.05851	1.374e-09	4.74796e-87	-84.2868	1.01026e-88	1.50916e-45	0.0212778	0.00519124	intergenic		MAN2A1
15	rs1965670	rs139520432	5	108780879	A	C	0.3316	-0.1282	0.0262	-4.89313	9.924e-07	1.59541e-87	-84.7604	-3.34948e-89	8.86938e-46	-0.0209945	0.0072324	intergenic		PJA2
15	rs1965670	rs7448843	5	108843934	C	A	0.3529	0.1219	0.0193	6.31606	2.683e-10	3.40504e-88	-85.4312	5.48258e-90	3.08703e-46	0.0161014	0.00454069	intergenic		PJA2
15	rs1965670	rs4554280	5	108843889	G	A	0.3528	0.1225	0.0194	6.31443	2.712e-10	3.37828e-88	-85.4346	5.43485e-90	3.07246e-46	0.0160876	0.00454098	intergenic		PJA2
15	rs1965670	rs6867645	5	108838934	G	T	0.4972	-0.1194	0.0185	-6.45405	1.089e-10	1.35242e-89	-86.8322	4.47787e-92	2.31515e-47	0.00331101	0.00535437	intergenic		PJA2
15	rs1965670	rs4530811	5	108806354	G	A	0.4801	-0.1292	0.0186	-6.94624	3.752e-12	1.12886e-89	-86.9106	1.2002e-91	4.04229e-47	0.010632	0.00563114	intergenic		PJA2
15	rs1965670	rs4426959	5	108812694	T	A	0.4997	-0.1223	0.0185	-6.61081	3.822e-11	1.07535e-89	-86.9317	6.08861e-92	2.56052e-47	0.00566198	0.00537686	intergenic		PJA2
15	rs1965670	rs5019262	5	108688901	C	T	0.3787	0.1098	0.026	4.22308	2.41e-05	8.75208e-90	-87.0212	1.03032e-91	3.80651e-47	0.0117723	0.00519309	intronic		PJA2
15	rs1965670	rs4421156	5	108813338	C	T	0.4951	-0.1208	0.0185	-6.52973	6.589e-11	6.72239e-90	-87.1358	4.72378e-92	2.28957e-47	0.00702693	0.00534812	intergenic		PJA2
15	rs1965670	rs4245995	5	108817715	C	T	0.4952	-0.1202	0.0185	-6.4973	8.178e-11	5.88583e-90	-87.1935	4.38858e-92	2.22613e-47	0.00745618	0.00534804	intergenic		PJA2
15	rs1965670	rs10039802	5	108815448	G	A	0.4952	-0.1207	0.0185	-6.52432	6.831e-11	5.83659e-90	-87.1971	4.30998e-92	2.19875e-47	0.00738441	0.00531992	intergenic		PJA2
15	rs1965670	rs4245997	5	108843637	G	C	0.4952	-0.1199	0.0185	-6.48108	9.107e-11	5.51227e-90	-87.222	4.22836e-92	2.19547e-47	0.00767081	0.00534801	intergenic		PJA2
15	rs1965670	rs4957821	5	108846512	C	T	0.4951	-0.12	0.0185	-6.48649	8.786e-11	5.16966e-90	-87.2498	3.97932e-92	2.12679e-47	0.00769746	0.00531457	intergenic		PJA2
15	rs1965670	rs2578483	5	108965496	G	T	0.3795	0.1119	0.0191	5.85864	4.667e-09	5.16309e-90	-87.2504	-1.02141e-92	1.28491e-47	-0.00197829	0.00529748	intergenic		MAN2A1
15	rs1965670	rs56044632	5	108844872	G	A	0.4945	-0.1215	0.0185	-6.56757	5.114e-11	5.03911e-90	-87.2609	4.28299e-92	2.25184e-47	0.00849951	0.00532794	intergenic		PJA2
15	rs1965670	rs4354096	5	108806467	C	A	0.4772	-0.1253	0.0185	-6.77297	1.262e-11	4.64032e-90	-87.2967	6.24714e-92	3.14089e-47	0.0134627	0.00559927	intergenic		PJA2
15	rs1965670	rs9326776	5	108838236	G	A	0.4942	-0.1195	0.0185	-6.45946	1.051e-10	4.03139e-90	-87.3578	3.434e-92	2.01353e-47	0.00851815	0.00529239	intergenic		PJA2
15	rs1965670	rs2637038	5	108970422	C	A	0.381	0.11	0.0191	5.75916	8.453e-09	3.55329e-90	-87.4127	-1.14702e-92	1.1687e-47	-0.00322806	0.0052933	intergenic		MAN2A1
15	rs1965670	rs4245998	5	108858572	G	A	0.4851	-0.1203	0.0185	-6.5027	7.889e-11	1.41473e-90	-87.8126	1.78703e-92	1.62095e-47	0.0126316	0.00511515	intergenic		PJA2
15	rs1965670	rs4957822	5	108859028	G	A	0.4852	-0.1203	0.0185	-6.5027	7.889e-11	1.41473e-90	-87.8126	1.78702e-92	1.62094e-47	0.0126316	0.00511512	intergenic		PJA2
15	rs1965670	rs6594377	5	108859416	T	A	0.4851	-0.1203	0.0185	-6.5027	7.889e-11	1.41473e-90	-87.8126	1.78703e-92	1.62095e-47	0.0126316	0.00511515	intergenic		PJA2
15	rs1965670	rs9326777	5	108862162	G	A	0.4849	-0.12	0.0185	-6.48649	8.786e-11	1.34618e-90	-87.8342	1.7269e-92	1.60235e-47	0.0128282	0.00511517	intergenic		PJA2
15	rs1965670	rs7728213	5	108872146	G	T	0.4851	-0.1194	0.0185	-6.45405	1.089e-10	1.22084e-90	-87.8766	1.61405e-92	1.56631e-47	0.0132209	0.00511504	intergenic		PJA2
15	rs1965670	rs6872468	5	108869574	G	A	0.4849	-0.119	0.0185	-6.43243	1.256e-10	1.17855e-90	-87.8919	1.55192e-92	1.53314e-47	0.013168	0.00510334	intergenic		PJA2
15	rs1965670	rs17161879	5	108851008	C	T	0.3524	0.1218	0.0193	6.31088	2.775e-10	2.76675e-91	-88.5213	-3.94643e-93	7.87071e-48	-0.0142638	0.00452181	intergenic		PJA2
15	rs1965670	rs17161867	5	108847799	T	A	0.3539	0.1201	0.0193	6.2228	4.884e-10	2.72755e-91	-88.5275	-3.8441e-93	7.73162e-48	-0.0140936	0.00453145	intergenic		PJA2
15	rs1965670	rs10056661	5	108849928	C	A	0.3526	0.1213	0.0193	6.28497	3.279e-10	2.65653e-91	-88.539	-3.85095e-93	7.82652e-48	-0.0144962	0.00452118	intergenic		PJA2
15	rs1965670	rs6891244	5	108647516	G	A	0.3957	0.139	0.019	7.31579	2.559e-13	1.99106e-239	-236.664	9.54334e-239	2.13877e-119	4.7931	0.0224082	ncRNA_intronic		LOC285638
15	rs1965670	rs7734258	5	108660765	T	A	0.3983	0.1394	0.0189	7.37566	1.635e-13	1.50719e-256	-253.785	6.35808e-256	5.17902e-128	4.21849	0.0222115	ncRNA_exonic		LOC285638
15	rs1965670	rs1862206	5	108656440	T	A	0.3962	0.1368	0.019	7.2	6.021e-13	3.23222e-276	-273.454	1.4903e-275	8.2895e-138	4.61076	0.0220035	ncRNA_intronic		LOC285638
15	rs1965670	rs11241005	5	108644251	T	C	0.396	-0.14	0.019	-7.36842	1.727e-13	0	-Inf	0	0	0	0	ncRNA_intronic		LOC285638
15	rs1965670	rs7705558	5	108644845	T	C	0.3958	-0.1401	0.019	-7.37368	1.66e-13	0	-Inf	0	0	0	0	ncRNA_intronic		LOC285638
15	rs1965670	rs12657816	5	108645525	C	T	0.3953	0.1373	0.0233	5.8927	3.799e-09	0	-Inf	0	0	0	0	ncRNA_intronic		LOC285638
15	rs1965670	rs6594371	5	108646169	T	A	0.352	0.1293	0.0255	5.07059	3.966e-07	0	-Inf	0	0	0	0	ncRNA_intronic		LOC285638
15	rs1965670	rs7730768	5	108647651	A	C	0.3961	-0.1387	0.019	-7.3	2.878e-13	0	-Inf	0	0	0	0	ncRNA_intronic		LOC285638
15	rs1965670	rs4329065	5	108648002	G	C	0.3961	0.1386	0.019	7.29474	2.992e-13	0	-Inf	0	0	0	0	ncRNA_intronic		LOC285638
15	rs1965670	rs10055175	5	108651872	C	T	0.3867	0.1424	0.0191	7.4555	8.953e-14	0	-Inf	0	0	0	0	ncRNA_intronic		LOC285638
15	rs1965670	rs1422004	5	108652300	C	G	0.3981	-0.1375	0.019	-7.23684	4.593e-13	0	-Inf	0	0	0	0	ncRNA_intronic		LOC285638
15	rs1965670	rs9326768	5	108653428	T	C	0.3593	-0.1323	0.0202	-6.5495	5.773e-11	0	-Inf	0	0	0	0	ncRNA_intronic		LOC285638
15	rs1965670	rs9326769	5	108653720	T	C	0.4002	-0.1369	0.019	-7.20526	5.793e-13	0	-Inf	0	0	0	0	ncRNA_intronic		LOC285638
15	rs1965670	rs1862205	5	108656635	A	G	0.3954	-0.1355	0.019	-7.13158	9.922e-13	0	-Inf	0	0	0	0	ncRNA_intronic	HDL cholesterol levels,Apolipoprotein A1 levels	LOC285638
15	rs1965670	rs1862204	5	108658898	G	T	0.3996	0.1389	0.0189	7.34921	1.994e-13	0	-Inf	0	0	0	0	ncRNA_exonic		LOC285638
15	rs1965670	rs6889649	5	108659763	T	C	0.3982	-0.1394	0.0189	-7.37566	1.635e-13	0	-Inf	0	0	0	0	ncRNA_exonic		LOC285638
15	rs1965670	rs399102	5	108664713	T	C	0.3969	-0.1391	0.0189	-7.35979	1.842e-13	0	-Inf	0	0	0	0	intergenic		LOC285638
15	rs1965670	rs784291	5	108666767	T	C	0.398	-0.1408	0.0189	-7.44974	9.353e-14	0	-Inf	0	0	0	0	intergenic		PJA2
15	rs1965670	rs2435061	5	108668954	T	C	0.3984	-0.139	0.0189	-7.3545	1.916e-13	0	-Inf	0	0	0	0	intergenic		PJA2
15	rs1965670	rs33729	5	108671838	T	C	0.397	-0.1387	0.0189	-7.33862	2.158e-13	0	-Inf	0	0	0	0	UTR3		PJA2
15	rs1965670	rs405299	5	108674333	A	G	0.3541	-0.1285	0.0253	-5.07905	3.793e-07	0	-Inf	0	0	0	0	intronic		PJA2
15	rs1965670	rs13165705	5	108734060	T	A	0.4005	0.1365	0.0247	5.52632	3.27e-08	0	-Inf	0	0	0	0	intronic		PJA2
15	rs1965670	rs2914706	5	108752743	T	A	0.3875	0.1435	0.0251	5.71713	1.083e-08	0	-Inf	0	0	0	0	intergenic		PJA2
16	rs74516628	rs11743708	5	157887508	C	G	0.2213	0.143	0.0222	6.44144	1.183e-10	1	11.3897	0.452722	0.0138621	0.452722	0.0138621	intergenic		LINC02227
16	rs74516628	rs2964484	5	157897437	G	A	0.3055	-0.1314	0.0208	-6.31731	2.662e-10	1	11.3897	-0.737248	0.0180235	-0.737248	0.0180235	intergenic		LINC02227
16	rs74516628	rs11135036	5	157901024	T	G	0.2732	0.1172	0.022	5.32727	9.97e-08	1	11.3897	1.09981	0.0235021	1.09981	0.0235021	intergenic		LINC02227
16	rs74516628	rs2946174	5	157924630	G	C	0.2218	-0.1258	0.0223	-5.64126	1.688e-08	1	11.3897	-0.822431	0.0211243	-0.822431	0.0211243	intergenic		LINC02227
16	rs74516628	rs6863563	5	157807201	A	T	0.4217	-0.1015	0.0186	-5.45699	4.843e-08	0.99971	4.92681	-0.0499877	0.00619763	-0.0500022	0.00613973	ncRNA_intronic		LINC02227
16	rs74516628	rs114153051	5	157901913	T	C	0.0255	-0.343	0.06	-5.71667	1.086e-08	0.000164398	-2.39445	-2.07231e-05	0.00163291	-0.126054	0.0182218	intergenic		LINC02227
16	rs74516628	rs17621758	5	157855981	C	G	0.0285	-0.312	0.0566	-5.51237	3.54e-08	0.000125664	-2.51115	-1.49361e-05	0.00134631	-0.118857	0.0172812	intergenic		LINC02227
16	rs74516628	rs72804576	5	157865759	A	T	0.0416	-0.1587	0.0468	-3.39103	0.0006963	6.98057e-08	-5.76653	-5.61509e-09	2.1587e-05	-0.0804389	0.0143257	intergenic		LINC02227
16	rs74516628	rs74582008	5	157627712	A	G	0.0153	-0.2804	0.0813	-3.44895	0.0005628	2.84622e-08	-6.15615	-3.61749e-09	2.18016e-05	-0.127098	0.0233623	intergenic		LINC02227
16	rs74516628	rs74516628	5	157883673	G	T	0.0256	0.3458	0.06	5.76333	8.247e-09	3.4661e-09	-7.07058	3.14842e-10	5.45395e-06	0.0908347	0.0181911	intergenic		LINC02227
16	rs74516628	rs17695535	5	157894395	G	A	0.0258	0.3374	0.0598	5.64214	1.679e-08	1.92739e-09	-7.32545	1.70021e-10	3.95361e-06	0.0882128	0.0181225	intergenic		LINC02227
16	rs74516628	rs1952650	5	157813467	T	A	0.4215	0.1014	0.0186	5.45161	4.992e-08	2.14165e-11	-9.27967	4.92454e-13	1.1014e-07	0.0229941	0.00613981	ncRNA_intronic		LINC02227
16	rs74516628	rs78190170	5	157824957	C	T	0.0338	0.2765	0.0517	5.34816	8.885e-08	2.12978e-11	-9.28209	1.26765e-12	2.8424e-07	0.0595201	0.0158373	ncRNA_intronic		LINC02227
16	rs74516628	rs4704936	5	157816045	G	T	0.4217	0.1017	0.0186	5.46774	4.558e-08	1.83394e-11	-9.34704	4.16478e-13	1.0074e-07	0.0227095	0.00613612	ncRNA_intronic		LINC02227
16	rs74516628	rs114998510	5	157607938	G	T	0.0245	0.259	0.0629	4.11765	3.828e-05	8.49656e-12	-9.68118	5.53633e-13	1.97532e-07	0.0651596	0.0186151	intergenic		LINC02227
16	rs74516628	rs1958604	5	157817608	G	A	0.4115	0.1029	0.0187	5.50267	3.741e-08	4.77817e-14	-11.9312	3.12317e-16	1.96495e-09	0.00653634	0.00617104	ncRNA_intronic		LINC02227
16	rs74516628	rs7708926	5	157837767	C	T	0.4113	0.1024	0.0187	5.47594	4.352e-08	3.62894e-14	-12.0506	1.67515e-16	1.46901e-09	0.00461607	0.00617719	upstream		LINC02227
16	rs74516628	rs2946160	5	157891878	G	A	0.3036	-0.1344	0.0209	-6.43062	1.271e-10	3.24061e-15	-13.0998	-2.20379e-15	3.87251e-08	-0.680053	0.0170113	intergenic		LINC02227
16	rs74516628	rs2964489	5	157922158	C	T	0.2241	-0.1271	0.0221	-5.75113	8.865e-09	2.4511e-47	-45.2211	-1.6817e-47	3.39811e-24	-0.6861	0.0192207	intergenic		LINC02227
16	rs74516628	rs12520982	5	157894747	C	T	0.2701	-0.1267	0.0272	-4.65809	3.192e-06	6.1967e-85	-82.8183	-3.99116e-85	5.07217e-43	-0.644079	0.0182467	intergenic		LINC02227
16	rs74516628	rs7729301	5	157886953	G	A	0.3037	-0.1334	0.0209	-6.38278	1.739e-10	2.84485e-149	-147.156	-1.31503e-149	2.46688e-75	-0.462247	0.0155008	intergenic	Birth weight	LINC02227
16	rs74516628	rs2963462	5	157896786	C	T	0.3083	-0.1282	0.0208	-6.16346	7.117e-10	2.10688e-173	-171.287	-9.45497e-174	2.0612e-87	-0.448766	0.0161135	intergenic		LINC02227
16	rs74516628	rs2964481	5	157892530	C	T	0.3236	-0.1101	0.0257	-4.28405	1.835e-05	2.23594e-222	-220.261	-8.02527e-223	5.37197e-112	-0.358922	0.0154747	intergenic		LINC02227
16	rs74516628	rs2946175	5	157924631	A	C	0.2218	0.1264	0.0223	5.66816	1.443e-08	1.37096e-306	-304.473	-8.71156e-308	7.85138e-155	-0.0635436	0.0214158	intergenic		LINC02227
16	rs74516628	rs2964491	5	157924224	A	C	0.223	0.1267	0.0222	5.70721	1.148e-08	9.76577e-307	-304.621	-5.93948e-308	6.37066e-155	-0.0608193	0.0213748	intergenic		LINC02227
16	rs74516628	rs2946173	5	157924280	T	G	0.2232	0.1268	0.0222	5.71171	1.118e-08	9.39969e-307	-304.637	-5.68679e-308	6.22068e-155	-0.0604998	0.021368	intergenic		LINC02227
16	rs74516628	rs2963455	5	157924306	T	C	0.2238	0.1254	0.0222	5.64865	1.617e-08	9.14216e-307	-304.649	-5.06625e-308	5.61497e-155	-0.0554164	0.0194334	intergenic		LINC02227
16	rs74516628	rs2964492	5	157924232	A	G	0.2231	0.1269	0.0222	5.71622	1.089e-08	9.04907e-307	-304.654	-5.44838e-308	6.07762e-155	-0.0602093	0.0213715	intergenic		LINC02227
16	rs74516628	rs2964490	5	157922601	A	C	0.2234	0.1278	0.0222	5.75676	8.575e-09	6.48277e-307	-304.799	-3.72634e-308	4.93735e-155	-0.0574807	0.0213614	intergenic		LINC02227
16	rs74516628	rs2963463	5	157895049	T	C	0.3098	0.1283	0.0207	6.19807	5.716e-10	0	-Inf	0	0	0	0	intergenic	Gestational age at birth (maternal effect),Preterm birth (maternal effect)	LINC02227
16	rs74516628	rs2964485	5	157904839	G	T	0.2737	-0.118	0.022	-5.36364	8.156e-08	0	-Inf	0	0	0	0	intergenic		LINC02227
16	rs74516628	rs2963457	5	157907974	C	T	0.2754	-0.1174	0.0219	-5.36073	8.289e-08	0	-Inf	0	0	0	0	intergenic		LINC02227
16	rs74516628	rs2963456	5	157908966	A	G	0.2214	0.1279	0.0223	5.73543	9.727e-09	0	-Inf	0	0	0	0	intergenic		LINC02227
16	rs74516628	rs2964487	5	157913840	T	A	0.2203	-0.1134	0.0274	-4.13869	3.493e-05	0	-Inf	0	0	0	0	intergenic		LINC02227
16	rs74516628	rs6862472	5	157916714	G	C	0.2228	-0.1272	0.0222	-5.72973	1.006e-08	0	-Inf	0	0	0	0	intergenic		LINC02227
16	rs74516628	rs2946167	5	157918342	G	C	0.2219	-0.1298	0.0222	-5.84685	5.01e-09	0	-Inf	0	0	0	0	intergenic		LINC02227
16	rs74516628	rs2946168	5	157918940	T	C	0.2217	0.1308	0.0222	5.89189	3.818e-09	0	-Inf	0	0	0	0	intergenic		LINC02227
16	rs74516628	rs2946169	5	157918959	T	C	0.2219	0.1298	0.0222	5.84685	5.01e-09	0	-Inf	0	0	0	0	intergenic		LINC02227
16	rs74516628	rs2964488	5	157919072	A	G	0.2219	0.1295	0.0222	5.83333	5.433e-09	0	-Inf	0	0	0	0	intergenic		LINC02227
16	rs74516628	rs2946171	5	157921940	G	T	0.2221	-0.1295	0.0222	-5.83333	5.433e-09	0	-Inf	0	0	0	0	intergenic		LINC02227
17	rs873560	rs9392933	6	850110	A	G	0.3162	-0.1107	0.02	-5.535	3.112e-08	1	11.638	-2.54599	0.0297574	-2.54599	0.0297574	intergenic		LOC101927691
17	rs873560	rs9379160	6	859966	G	A	0.3424	0.1048	0.0196	5.34694	8.945e-08	1	11.638	2.02519	0.0254024	2.02519	0.0254024	intergenic		LOC101927691
17	rs873560	rs4959474	6	878185	T	A	0.3385	0.0783	0.0197	3.97462	7.049e-05	1	11.638	1.55952	0.0235145	1.55952	0.0235145	intergenic		LOC101927691
17	rs873560	rs9379179	6	879853	T	G	0.3632	-0.0724	0.0194	-3.73196	0.00019	1	11.638	-1.72529	0.023046	-1.72529	0.023046	intergenic		LOC101927691
17	rs873560	rs9406073	6	854451	C	T	0.29	0.1168	0.0205	5.69756	1.215e-08	0.82184	2.30284	0.583011	0.272019	0.709397	0.0194173	intergenic		LOC101927691
17	rs873560	rs4959463	6	852164	C	T	0.2901	0.1165	0.0205	5.68293	1.324e-08	0.17816	0.974886	0.126185	0.27114	0.708267	0.0194161	intergenic		LOC101927691
17	rs873560	rs9392955	6	859829	G	A	0.3424	0.1048	0.0196	5.34694	8.945e-08	1.16878e-38	-36.2934	2.21804e-38	2.05182e-19	1.89774	0.0245105	intergenic		LOC101927691
17	rs873560	rs17139761	6	856766	C	T	0.3415	0.1051	0.0196	5.36224	8.219e-08	2.24896e-47	-45.0092	4.42495e-47	9.33156e-24	1.96756	0.0254733	intergenic		LOC101927691
17	rs873560	rs4960373	6	855764	C	A	0.3419	0.105	0.0196	5.35714	8.455e-08	4.97131e-48	-45.6647	9.77498e-48	4.38447e-24	1.96628	0.0254671	intergenic		LOC101927691
17	rs873560	rs9379167	6	866372	T	C	0.2947	-0.1143	0.0204	-5.60294	2.107e-08	1.26276e-150	-148.26	-4.4041e-151	3.92415e-76	-0.348769	0.0175421	intergenic		LOC101927691
17	rs873560	rs9328455	6	864095	T	C	0.2962	-0.1117	0.0204	-5.47549	4.363e-08	1.03182e-153	-151.348	-3.38945e-154	1.05658e-77	-0.328494	0.016874	intergenic		LOC101927691
17	rs873560	rs873560	6	875559	G	A	0.2948	0.1168	0.0204	5.72549	1.031e-08	1.48522e-166	-164.189	4.52929e-167	3.72288e-84	0.304958	0.0178602	ncRNA_exonic		LOC101927691
17	rs873560	rs9406088	6	859790	A	C	0.2571	-0.1072	0.0213	-5.03286	4.832e-07	9.99426e-178	-175.361	-1.89952e-178	6.02066e-90	-0.190061	0.0120839	intergenic		LOC101927691
17	rs873560	rs873559	6	875336	G	A	0.3273	0.1023	0.0204	5.01471	5.311e-07	1.49654e-180	-178.186	3.79664e-181	3.11073e-91	0.253694	0.0173012	ncRNA_exonic		LOC101927691
17	rs873560	rs9406089	6	859801	T	G	0.2914	-0.1162	0.0205	-5.66829	1.442e-08	1.44562e-181	-179.201	-3.97175e-182	1.04712e-91	-0.274745	0.0190382	intergenic		LOC101927691
17	rs873560	rs7766714	6	869519	T	C	0.3043	-0.0855	0.0202	-4.23267	2.309e-05	1.42055e-181	-179.209	-2.6157e-182	6.95554e-92	-0.184133	0.0123299	ncRNA_intronic		LOC101927691
17	rs873560	rs1572438	6	858970	T	C	0.2913	-0.1164	0.0205	-5.67805	1.362e-08	7.36499e-182	-179.494	-2.00472e-182	7.40483e-92	-0.272195	0.0189365	intergenic	Aging	LOC101927691
17	rs873560	rs7766707	6	869501	T	C	0.3044	-0.0858	0.0202	-4.24752	2.161e-05	3.01815e-182	-179.881	-5.45986e-183	3.14993e-92	-0.180901	0.0122213	ncRNA_intronic		LOC101927691
17	rs873560	rs3799324	6	859376	A	G	0.2914	-0.1158	0.0205	-5.64878	1.616e-08	2.14547e-182	-180.03	-5.79812e-183	3.96816e-92	-0.270249	0.018935	intergenic		LOC101927691
17	rs873560	rs9378520	6	861685	T	C	0.2948	-0.1128	0.0204	-5.52941	3.213e-08	1.89869e-187	-185.083	-4.57359e-188	1.05259e-94	-0.240881	0.0181452	intergenic		LOC101927691
17	rs873560	rs9406099	6	867030	C	T	0.3201	0.1089	0.0199	5.47236	4.441e-08	7.19754e-193	-190.504	1.47456e-193	1.74401e-97	0.20487	0.0169292	intergenic		LOC101927691
17	rs873560	rs9379144	6	846919	G	C	0.2794	0.1017	0.0208	4.88942	1.011e-06	5.53452e-196	-193.618	8.50359e-197	3.62812e-99	0.153646	0.0132939	intergenic		LOC101927691
17	rs873560	rs35345063	6	869768	A	G	0.4514	-0.0783	0.0187	-4.18717	2.825e-05	1.33268e-199	-197.236	-1.29059e-200	3.54996e-101	-0.0968417	0.00882961	ncRNA_intronic		LOC101927691
17	rs873560	rs36078286	6	866752	T	G	0.4489	-0.0944	0.0246	-3.8374	0.0001243	5.6094e-202	-199.612	-5.12829e-203	2.17537e-102	-0.0914232	0.00883523	intergenic		LOC101927691
17	rs873560	rs11243209	6	844122	A	G	0.2529	-0.1122	0.0215	-5.2186	1.803e-07	9.65927e-203	-200.376	-1.13563e-203	1.16133e-102	-0.117569	0.0118399	intergenic		LOC101927691
17	rs873560	rs9328461	6	886631	A	G	0.2887	-0.0582	0.0206	-2.82524	0.004724	3.467e-204	-201.821	-4.0749e-205	2.19987e-103	-0.117534	0.012014	intergenic		LOC101927691
17	rs873560	rs9406064	6	841861	A	G	0.2462	-0.1117	0.0218	-5.12385	2.994e-07	1.21637e-204	-202.276	-1.31243e-205	1.19671e-103	-0.107897	0.011481	intergenic		LOC101927691
17	rs873560	rs9405372	6	867488	G	A	0.4158	0.094	0.0189	4.97354	6.574e-07	6.66046e-212	-209.538	4.09596e-213	1.60412e-107	0.0614967	0.00903024	intergenic		LOC101927691
17	rs873560	rs13194667	6	851131	T	C	0.2579	-0.0987	0.0281	-3.51246	0.000444	4.22572e-213	-210.735	-3.318e-214	5.16466e-108	-0.0785191	0.0121233	intergenic		LOC101927691
17	rs873560	rs9405366	6	858296	C	A	0.2568	0.1091	0.0213	5.12207	3.022e-07	1.45477e-213	-211.198	1.04661e-214	2.78268e-108	0.0719429	0.0121211	intergenic		LOC101927691
17	rs873560	rs9406070	6	850188	T	C	0.2901	-0.1168	0.0205	-5.69756	1.215e-08	1.06481e-213	-211.334	-1.12449e-214	3.5057e-108	-0.105604	0.0197385	intergenic		LOC101927691
17	rs873560	rs9392207	6	886851	G	T	0.2755	0.0551	0.0208	2.64904	0.008072	4.4173e-215	-212.716	2.49619e-216	3.81424e-109	0.0565094	0.0100097	intergenic		LOC101927691
17	rs873560	rs884126	6	870244	G	A	0.4406	0.0893	0.0187	4.7754	1.793e-06	3.45653e-216	-213.822	1.48763e-217	8.16887e-110	0.0430381	0.00884768	ncRNA_intronic		LOC101927691
17	rs873560	rs7740748	6	869509	C	T	0.3044	0.0854	0.0202	4.22772	2.361e-05	9.17155e-217	-214.399	4.97002e-218	5.32062e-110	0.0541895	0.0122521	ncRNA_intronic		LOC101927691
17	rs873560	rs11753072	6	866963	G	A	0.4476	0.0809	0.0187	4.3262	1.517e-05	2.73817e-217	-214.924	1.06797e-218	2.0977e-110	0.039003	0.0092625	intergenic		LOC101927691
17	rs873560	rs9502684	6	866737	G	A	0.4516	0.0767	0.0187	4.1016	4.103e-05	4.32061e-218	-215.726	1.43087e-219	7.13028e-111	0.0331173	0.00894156	intergenic		LOC101927691
17	rs873560	rs10498652	6	875493	G	A	0.4515	0.0764	0.0187	4.08556	4.397e-05	2.68498e-218	-215.932	8.29004e-220	5.25317e-111	0.0308756	0.00863013	ncRNA_exonic	Brain region volumes	LOC101927691
17	rs873560	rs9405362	6	851068	A	G	0.2935	-0.1176	0.0269	-4.37175	1.233e-05	3.0778e-220	-217.873	-3.50871e-222	3.98749e-112	-0.0114001	0.0196633	intergenic		LOC101927691
17	rs873560	rs4959467	6	857977	C	G	0.3168	-0.1112	0.02	-5.56	2.698e-08	1.57951e-253	-251.163	-3.11291e-253	7.83334e-127	-1.97081	0.0271127	intergenic		LOC101927691
17	rs873560	rs4959468	6	858056	A	C	0.3169	-0.1105	0.02	-5.525	3.295e-08	4.44234e-258	-255.714	-8.73175e-258	4.14321e-129	-1.96557	0.0271166	intergenic		LOC101927691
17	rs873560	rs17139759	6	856754	A	G	0.3165	-0.1103	0.02	-5.515	3.488e-08	2.23543e-259	-257.012	-4.39215e-259	9.29049e-130	-1.96479	0.0271275	intergenic		LOC101927691
17	rs873560	rs9378518	6	861084	G	A	0.3451	0.1032	0.0195	5.29231	1.208e-07	2.90508e-272	-269.898	4.16359e-272	2.4431e-136	1.43321	0.0221025	intergenic		LOC101927691
17	rs873560	rs9392929	6	843620	C	T	0.3505	0.1051	0.0196	5.36224	8.219e-08	0	-Inf	0	0	0	0	intergenic		LOC101927691
17	rs873560	rs9378508	6	846436	C	G	0.3506	-0.1036	0.0195	-5.31282	1.079e-07	0	-Inf	0	0	0	0	intergenic		LOC101927691
17	rs873560	rs10901016	6	849231	G	A	0.3162	0.1109	0.02	5.545	2.94e-08	0	-Inf	0	0	0	0	intergenic		LOC101927691
17	rs873560	rs9392932	6	849772	A	G	0.3511	-0.1035	0.0195	-5.30769	1.11e-07	0	-Inf	0	0	0	0	intergenic		LOC101927691
17	rs873560	rs9392944	6	854954	A	G	0.3407	-0.1045	0.0196	-5.33163	9.733e-08	0	-Inf	0	0	0	0	intergenic		LOC101927691
17	rs873560	rs9406075	6	856361	G	A	0.3169	0.1106	0.02	5.53	3.202e-08	0	-Inf	0	0	0	0	intergenic		LOC101927691
17	rs873560	rs9378512	6	856463	G	C	0.3099	0.1107	0.0276	4.01087	6.05e-05	0	-Inf	0	0	0	0	intergenic		LOC101927691
17	rs873560	rs9406078	6	856464	G	T	0.3126	0.1123	0.0274	4.09854	4.158e-05	0	-Inf	0	0	0	0	intergenic		LOC101927691
17	rs873560	rs9392190	6	856518	C	G	0.3282	-0.0851	0.0268	-3.17537	0.001496	0	-Inf	0	0	0	0	intergenic		LOC101927691
17	rs873560	rs9392191	6	856545	A	G	0.3012	-0.1043	0.0279	-3.73835	0.0001852	0	-Inf	0	0	0	0	intergenic		LOC101927691
17	rs873560	rs9378513	6	856546	T	C	0.3012	-0.1042	0.0279	-3.73477	0.0001879	0	-Inf	0	0	0	0	intergenic		LOC101927691
17	rs873560	rs112780712	6	856568	G	A	0.327	0.0971	0.0272	3.56985	0.0003572	0	-Inf	0	0	0	0	intergenic		LOC101927691
17	rs873560	rs111886845	6	856572	A	G	0.3266	-0.0961	0.0272	-3.53309	0.0004107	0	-Inf	0	0	0	0	intergenic		LOC101927691
17	rs873560	rs140164646	6	856622	C	T	0.3117	0.1093	0.0275	3.97455	7.051e-05	0	-Inf	0	0	0	0	intergenic		LOC101927691
17	rs873560	rs146888454	6	856665	T	C	0.3074	-0.1142	0.0276	-4.13768	3.508e-05	0	-Inf	0	0	0	0	intergenic		LOC101927691
17	rs873560	rs184484052	6	856668	G	A	0.3074	0.1144	0.0276	4.14493	3.399e-05	0	-Inf	0	0	0	0	intergenic		LOC101927691
17	rs873560	rs150414277	6	856678	T	G	0.3077	-0.1121	0.0275	-4.07636	4.575e-05	0	-Inf	0	0	0	0	intergenic		LOC101927691
17	rs873560	rs138181429	6	856683	T	C	0.3076	-0.1136	0.0275	-4.13091	3.613e-05	0	-Inf	0	0	0	0	intergenic		LOC101927691
17	rs873560	rs12202771	6	857147	T	C	0.3201	-0.1159	0.0262	-4.42366	9.704e-06	0	-Inf	0	0	0	0	intergenic		LOC101927691
17	rs873560	rs9378515	6	858212	G	A	0.3169	0.1099	0.02	5.495	3.907e-08	0	-Inf	0	0	0	0	intergenic		LOC101927691
17	rs873560	rs3799325	6	859115	G	A	0.317	0.1103	0.02	5.515	3.488e-08	0	-Inf	0	0	0	0	intergenic		LOC101927691
17	rs873560	rs1577625	6	860044	A	C	0.3423	-0.1047	0.0196	-5.34184	9.201e-08	0	-Inf	0	0	0	0	intergenic		LOC101927691
17	rs873560	rs9392198	6	860561	G	T	0.3207	0.1133	0.02	5.665	1.47e-08	0	-Inf	0	0	0	0	intergenic		LOC101927691
17	rs873560	rs67912825	6	860867	T	C	0.3479	-0.0954	0.024	-3.975	7.038e-05	0	-Inf	0	0	0	0	intergenic		LOC101927691
17	rs873560	rs6597297	6	864484	C	T	0.3707	0.0888	0.0195	4.55385	5.267e-06	0	-Inf	0	0	0	0	intergenic		LOC101927691
17	rs873560	rs6916731	6	880428	G	C	0.3964	0.0577	0.0192	3.00521	0.002654	0	-Inf	0	0	0	0	intergenic		LOC101927691
17	rs873560	rs6916756	6	880467	G	A	0.3961	0.0578	0.0192	3.01042	0.002609	0	-Inf	0	0	0	0	intergenic		LOC101927691
17	rs873560	rs6916781	6	880493	G	A	0.3961	0.0579	0.0192	3.01563	0.002565	0	-Inf	0	0	0	0	intergenic		LOC101927691
19	rs34203781	rs6906513	6	41673067	C	T	0.1398	-0.1595	0.0265	-6.01887	1.756e-09	1	10.9309	-0.537204	0.0209057	-0.537204	0.0209057	intronic		TFEB
19	rs34203781	rs524492	6	44796596	T	C	0.2719	0.1182	0.0208	5.68269	1.326e-08	0.999993	6.09189	0.0382506	0.00651606	0.0382509	0.00651529	UTR3		SUPT3H
19	rs34203781	rs13193343	6	41676499	A	G	0.1409	0.1294	0.0264	4.90152	9.51e-07	0.388456	0.741557	0.206785	0.259772	0.532326	0.0205812	intronic		TFEB
19	rs34203781	rs13193017	6	41676269	A	G	0.1409	0.1293	0.0264	4.89773	9.695e-07	0.305772	0.582538	0.162711	0.245435	0.532132	0.0205813	intronic		TFEB
19	rs34203781	rs13193232	6	41676452	A	G	0.1409	0.1293	0.0264	4.89773	9.695e-07	0.305772	0.582538	0.162711	0.245435	0.532132	0.0205813	intronic		TFEB
19	rs34203781	rs28360642	6	41667506	C	A	0.1639	-0.1344	0.025	-5.376	7.616e-08	0.0224453	-0.700373	-0.000409872	0.00366483	-0.0182609	0.0165048	intronic	Sex hormone-binding globulin levels,Sex hormone-binding globulin levels adjusted for BMI	TFEB
19	rs34203781	rs34203781	6	41666292	C	A	0.1409	-0.1604	0.0265	-6.05283	1.423e-09	1.80525e-12	-10.8048	-8.88872e-13	6.62123e-07	-0.492381	0.0202879	intronic	Waist circumference adjusted for body mass index	TFEB
19	rs34203781	rs13218016	6	41681968	T	C	0.1404	0.1304	0.0265	4.92075	8.621e-07	3.51698e-13	-11.5152	1.71741e-13	2.89829e-07	0.488318	0.0197393	intronic		TFEB
19	rs34203781	rs62396733	6	41679691	T	C	0.1408	0.1289	0.0264	4.88258	1.047e-06	3.87212e-14	-12.4734	1.88165e-14	9.57022e-08	0.485949	0.0197166	intronic	Bioavailable testosterone levels	TFEB
19	rs34203781	rs17794619	6	41681183	A	G	0.1409	0.1294	0.0264	4.90152	9.51e-07	1.975e-18	-16.7658	9.26222e-19	6.59631e-10	0.468972	0.0193533	intronic		TFEB
19	rs34203781	rs34880700	6	41681036	A	G	0.141	0.1281	0.0264	4.85227	1.221e-06	1.28064e-19	-17.9539	5.97562e-20	1.67125e-10	0.466612	0.0193485	intronic		TFEB
19	rs34203781	rs6916515	6	41666065	A	G	0.1406	0.16	0.0265	6.03774	1.563e-09	7.94036e-34	-32.1615	3.31784e-34	1.17956e-17	0.417846	0.0251557	intronic		TFEB
19	rs34203781	rs34983005	6	41671578	A	C	0.1397	0.1583	0.0265	5.97358	2.321e-09	3.36417e-35	-33.5345	1.39304e-35	2.40618e-18	0.41408	0.0252248	intronic		TFEB
19	rs34203781	rs4620117	6	41670726	T	C	0.1404	0.1554	0.0265	5.86415	4.514e-09	1.48785e-41	-39.8888	5.6078e-42	1.45685e-21	0.376905	0.0243406	intronic		TFEB
19	rs34203781	rs62396726	6	41674424	A	G	0.1422	0.1469	0.0263	5.58555	2.33e-08	6.08081e-148	-146.277	2.82755e-149	1.16499e-75	0.0464995	0.0083512	intronic		TFEB
20	rs11966122	rs1626823	6	149710663	C	T	0.4864	-0.1585	0.0193	-8.21244	2.167e-16	1	12.2316	2.03832	0.0240864	2.03832	0.0240864	intronic		TAB2
20	rs11966122	rs2789492	6	149747379	A	G	0.3797	0.1147	0.0191	6.00524	1.911e-09	1	12.2403	-2.11179	0.0228904	-2.11179	0.0228904	intergenic		TAB2
20	rs11966122	rs62426122	6	149748585	G	C	0.2822	-0.1182	0.0206	-5.73786	9.588e-09	1	12.2403	4.34098	0.0549253	4.34098	0.0549253	intergenic		TAB2
20	rs11966122	rs392917	6	149749403	A	G	0.3988	0.1379	0.019	7.25789	3.932e-13	1	12.2403	-2.0607	0.0229294	-2.0607	0.0229294	intergenic		TAB2
20	rs11966122	rs7349921	6	149713863	A	G	0.2718	0.148	0.0208	7.11538	1.116e-12	0.487121	2.21686	-1.05568	1.08329	-2.16717	0.016547	intronic		TAB2
20	rs11966122	rs62426115	6	149714854	A	G	0.2718	0.148	0.0208	7.11538	1.116e-12	0.487121	2.21686	-1.05568	1.08329	-2.16717	0.016547	intronic		TAB2
20	rs11966122	rs12196656	6	149704240	A	G	0.2717	0.1479	0.0208	7.11058	1.156e-12	0.0257573	0.66147	-0.055844	0.343457	-2.16808	0.016555	intronic		TAB2
20	rs11966122	rs9485389	6	149741214	T	G	0.2717	0.1474	0.0208	7.08654	1.375e-12	1.07163e-08	-5.73072	-2.32691e-08	0.000224786	-2.17137	0.0165858	intergenic		TAB2
20	rs11966122	rs12154153	6	149722822	T	C	0.2718	0.1473	0.0208	7.08173	1.424e-12	5.6812e-10	-7.00632	-1.23383e-09	5.17663e-05	-2.17177	0.0165901	intronic		TAB2
20	rs11966122	rs55836833	6	149724872	A	G	0.2718	0.1473	0.0208	7.08173	1.424e-12	5.6812e-10	-7.00632	-1.23383e-09	5.17663e-05	-2.17177	0.0165901	intronic		TAB2
20	rs11966122	rs6942381	6	149662991	G	C	0.4865	-0.1579	0.0193	-8.18135	2.807e-16	2.04014e-12	-9.4511	4.1737e-12	2.92228e-06	2.04579	0.024149	intronic		TAB2
20	rs11966122	rs9498335	6	149693784	A	C	0.2718	0.148	0.0208	7.11538	1.116e-12	1.9371e-12	-9.47361	-4.20547e-12	3.0217e-06	-2.17101	0.0172346	intronic		TAB2
20	rs11966122	rs12196348	6	149733871	T	C	0.2718	0.1471	0.0208	7.07212	1.526e-12	1.5988e-12	-9.55697	-3.47433e-12	2.74781e-06	-2.17309	0.0166023	intergenic		TAB2
20	rs11966122	rs12196455	6	149733887	T	G	0.2718	0.1471	0.0208	7.07212	1.526e-12	1.5988e-12	-9.55697	-3.47433e-12	2.74781e-06	-2.17309	0.0166023	intergenic		TAB2
20	rs11966122	rs12196750	6	149734471	C	G	0.2718	0.1471	0.0208	7.07212	1.526e-12	1.5988e-12	-9.55697	-3.47433e-12	2.74781e-06	-2.17309	0.0166023	intergenic		TAB2
20	rs11966122	rs62426092	6	149673856	A	T	0.2717	0.1479	0.0208	7.11058	1.156e-12	1.02746e-13	-10.749	-2.23155e-13	6.96207e-07	-2.17191	0.0172423	intronic		TAB2
20	rs11966122	rs59820585	6	149671385	T	C	0.2714	0.1477	0.0208	7.10096	1.239e-12	2.89434e-16	-13.2992	-6.29222e-16	3.69864e-08	-2.17397	0.0172595	intronic		TAB2
20	rs11966122	rs2500513	6	149287703	A	G	0.2817	0.0642	0.0218	2.94495	0.00323	0	-Inf	0	0	0	0	intronic		UST
20	rs11966122	rs2449391	6	149288818	G	C	0.2853	-0.0699	0.0216	-3.23611	0.001212	0	-Inf	0	0	0	0	intronic		UST
20	rs11966122	rs900312	6	149289851	G	A	0.3018	-0.0602	0.0268	-2.24627	0.02469	0	-Inf	0	0	0	0	intronic		UST
20	rs11966122	rs2449386	6	149298865	A	G	0.2873	0.0861	0.0215	4.00465	6.211e-05	0	-Inf	0	0	0	0	intronic		UST
20	rs11966122	rs6929447	6	149299571	G	A	0.2878	-0.0857	0.0215	-3.98605	6.718e-05	0	-Inf	0	0	0	0	intronic		UST
20	rs11966122	rs2500519	6	149300274	G	C	0.2838	-0.087	0.0216	-4.02778	5.631e-05	0	-Inf	0	0	0	0	intronic		UST
20	rs11966122	rs2449381	6	149300868	G	A	0.2837	-0.0883	0.0216	-4.08796	4.352e-05	0	-Inf	0	0	0	0	intronic		UST
20	rs11966122	rs1116528	6	149302061	G	A	0.3018	-0.0631	0.0267	-2.3633	0.01811	0	-Inf	0	0	0	0	intronic		UST
20	rs11966122	rs2486406	6	149303226	A	G	0.2801	0.0879	0.0218	4.03211	5.528e-05	0	-Inf	0	0	0	0	intronic		UST
20	rs11966122	rs2449383	6	149303424	G	A	0.2875	-0.0866	0.0215	-4.02791	5.628e-05	0	-Inf	0	0	0	0	intronic		UST
20	rs11966122	rs9485343	6	149304606	G	C	0.2144	-0.1159	0.0226	-5.12832	2.923e-07	0	-Inf	0	0	0	0	intronic		UST
20	rs11966122	rs7741054	6	149307684	G	A	0.222	-0.1202	0.0223	-5.39013	7.04e-08	0	-Inf	0	0	0	0	intronic		UST
20	rs11966122	rs10046358	6	149307865	C	A	0.2175	-0.1216	0.0225	-5.40444	6.501e-08	0	-Inf	0	0	0	0	intronic		UST
20	rs11966122	rs11966122	6	149308433	C	T	0.2158	-0.1233	0.0225	-5.48	4.253e-08	0	-Inf	0	0	0	0	intronic		UST
20	rs11966122	rs6911677	6	149327223	G	A	0.2476	-0.0837	0.0215	-3.89302	9.9e-05	0	-Inf	0	0	0	0	intronic		UST
20	rs11966122	rs62426145	6	149327753	C	T	0.2475	-0.0831	0.0215	-3.86512	0.000111	0	-Inf	0	0	0	0	intronic		UST
20	rs11966122	rs11759624	6	149328568	T	C	0.2476	0.0831	0.0215	3.86512	0.000111	0	-Inf	0	0	0	0	intronic		UST
20	rs11966122	rs62426146	6	149328627	A	G	0.245	0.0719	0.0286	2.51399	0.01194	0	-Inf	0	0	0	0	intronic		UST
20	rs11966122	rs11755470	6	149328774	G	A	0.2476	-0.0831	0.0215	-3.86512	0.000111	0	-Inf	0	0	0	0	intronic		UST
20	rs11966122	rs4424115	6	149633369	C	T	0.4815	-0.0903	0.0187	-4.82888	1.373e-06	0	-Inf	0	0	0	0	intronic		TAB2
20	rs11966122	rs9404027	6	149633491	T	A	0.4816	-0.0888	0.0187	-4.74866	2.048e-06	0	-Inf	0	0	0	0	intronic		TAB2
20	rs11966122	rs9377208	6	149633747	C	T	0.4808	-0.0874	0.0187	-4.6738	2.957e-06	0	-Inf	0	0	0	0	intronic		TAB2
20	rs11966122	rs1446556	6	149637106	A	C	0.4888	-0.1312	0.0185	-7.09189	1.323e-12	0	-Inf	0	0	0	0	intronic		TAB2
20	rs11966122	rs11155639	6	149637690	C	T	0.4888	0.1313	0.0185	7.0973	1.272e-12	0	-Inf	0	0	0	0	intronic		TAB2
20	rs11966122	rs1900300	6	149641627	T	C	0.4934	0.1374	0.0193	7.11917	1.086e-12	0	-Inf	0	0	0	0	intronic		TAB2
20	rs11966122	rs9498321	6	149643709	C	T	0.2695	-0.1453	0.0209	-6.95215	3.598e-12	0	-Inf	0	0	0	0	intronic		TAB2
20	rs11966122	rs11155640	6	149644784	A	G	0.2692	0.145	0.0209	6.9378	3.983e-12	0	-Inf	0	0	0	0	intronic		TAB2
20	rs11966122	rs577001	6	149646308	T	C	0.3681	0.1274	0.02	6.37	1.89e-10	0	-Inf	0	0	0	0	intronic		TAB2
20	rs11966122	rs4895787	6	149646500	G	A	0.4934	-0.1371	0.0193	-7.10363	1.215e-12	0	-Inf	0	0	0	0	intronic		TAB2
20	rs11966122	rs62426068	6	149646931	G	A	0.2691	-0.1448	0.0209	-6.92823	4.261e-12	0	-Inf	0	0	0	0	intronic		TAB2
20	rs11966122	rs62426069	6	149646940	G	A	0.2691	-0.1446	0.0209	-6.91866	4.559e-12	0	-Inf	0	0	0	0	intronic		TAB2
20	rs11966122	rs562428	6	149647525	C	T	0.3681	-0.1273	0.02	-6.365	1.953e-10	0	-Inf	0	0	0	0	intronic		TAB2
20	rs11966122	rs540538	6	149647944	T	C	0.3681	0.1273	0.02	6.365	1.953e-10	0	-Inf	0	0	0	0	intronic		TAB2
20	rs11966122	rs514839	6	149648440	A	T	0.3681	0.1274	0.02	6.37	1.89e-10	0	-Inf	0	0	0	0	intronic		TAB2
20	rs11966122	rs11155641	6	149648595	G	A	0.4936	-0.1372	0.0193	-7.10881	1.17e-12	0	-Inf	0	0	0	0	intronic		TAB2
20	rs11966122	rs6932778	6	149649429	T	C	0.2361	0.13	0.0218	5.9633	2.472e-09	0	-Inf	0	0	0	0	intronic		TAB2
20	rs11966122	rs9485384	6	149649944	T	C	0.269	0.145	0.0209	6.9378	3.983e-12	0	-Inf	0	0	0	0	intronic		TAB2
20	rs11966122	rs536203	6	149651264	A	G	0.3653	0.1239	0.0201	6.16418	7.085e-10	0	-Inf	0	0	0	0	intronic		TAB2
20	rs11966122	rs12211357	6	149652284	A	G	0.2666	0.1412	0.021	6.72381	1.77e-11	0	-Inf	0	0	0	0	intronic		TAB2
20	rs11966122	rs11155642	6	149654120	A	G	0.2714	0.1478	0.0208	7.10577	1.197e-12	0	-Inf	0	0	0	0	intronic		TAB2
20	rs11966122	rs66672129	6	149655523	C	T	0.2715	-0.1479	0.0208	-7.11058	1.156e-12	0	-Inf	0	0	0	0	intronic		TAB2
20	rs11966122	rs9498322	6	149657086	G	A	0.2714	-0.1475	0.0208	-7.09135	1.328e-12	0	-Inf	0	0	0	0	intronic		TAB2
20	rs11966122	rs9498323	6	149657213	T	C	0.2714	0.1475	0.0208	7.09135	1.328e-12	0	-Inf	0	0	0	0	intronic		TAB2
20	rs11966122	rs564961	6	149657227	A	G	0.3704	0.1306	0.02	6.53	6.577e-11	0	-Inf	0	0	0	0	intronic		TAB2
20	rs11966122	rs11964335	6	149658101	A	T	0.4957	0.1401	0.0193	7.25907	3.898e-13	0	-Inf	0	0	0	0	intronic		TAB2
20	rs11966122	rs504985	6	149658978	G	T	0.3704	-0.1305	0.02	-6.525	6.8e-11	0	-Inf	0	0	0	0	intronic		TAB2
20	rs11966122	rs9498324	6	149660109	T	C	0.2691	0.1445	0.0209	6.91388	4.716e-12	0	-Inf	0	0	0	0	intronic		TAB2
20	rs11966122	rs62426088	6	149660437	A	G	0.2691	0.1443	0.0209	6.90431	5.045e-12	0	-Inf	0	0	0	0	intronic		TAB2
20	rs11966122	rs12204793	6	149661238	G	A	0.2714	-0.1477	0.0208	-7.10096	1.239e-12	0	-Inf	0	0	0	0	intronic		TAB2
20	rs11966122	rs6906384	6	149664540	G	A	0.4859	-0.1544	0.0193	-8	1.244e-15	0	-Inf	0	0	0	0	intronic		TAB2
20	rs11966122	rs55826712	6	149665852	T	C	0.2691	0.1446	0.0209	6.91866	4.559e-12	0	-Inf	0	0	0	0	intronic		TAB2
20	rs11966122	rs537354	6	149665937	T	C	0.3681	0.1268	0.02	6.34	2.298e-10	0	-Inf	0	0	0	0	intronic		TAB2
20	rs11966122	rs997682	6	149666620	A	T	0.2715	0.1479	0.0208	7.11058	1.156e-12	0	-Inf	0	0	0	0	intronic		TAB2
20	rs11966122	rs560051	6	149666977	A	G	0.3681	0.1267	0.02	6.335	2.373e-10	0	-Inf	0	0	0	0	intronic		TAB2
20	rs11966122	rs9498325	6	149667129	T	A	0.2691	-0.1447	0.0209	-6.92344	4.408e-12	0	-Inf	0	0	0	0	intronic		TAB2
20	rs11966122	rs9498326	6	149667248	G	A	0.2691	-0.1447	0.0209	-6.92344	4.408e-12	0	-Inf	0	0	0	0	intronic		TAB2
20	rs11966122	rs4493763	6	149667676	A	G	0.2691	0.1447	0.0209	6.92344	4.408e-12	0	-Inf	0	0	0	0	intronic		TAB2
20	rs11966122	rs9498328	6	149669851	A	G	0.2714	0.1476	0.0208	7.09615	1.283e-12	0	-Inf	0	0	0	0	intronic		TAB2
20	rs11966122	rs9498329	6	149671077	T	A	0.2714	-0.1477	0.0208	-7.10096	1.239e-12	0	-Inf	0	0	0	0	intronic		TAB2
20	rs11966122	rs7752555	6	149671116	A	G	0.4959	0.1402	0.0193	7.26425	3.751e-13	0	-Inf	0	0	0	0	intronic		TAB2
20	rs11966122	rs580011	6	149671177	C	T	0.3704	-0.13	0.02	-6.5	8.032e-11	0	-Inf	0	0	0	0	intronic		TAB2
20	rs11966122	rs7753269	6	149671360	G	A	0.4959	-0.1398	0.0193	-7.24352	4.372e-13	0	-Inf	0	0	0	0	intronic		TAB2
20	rs11966122	rs56924465	6	149671406	G	C	0.2714	-0.1477	0.0208	-7.10096	1.239e-12	0	-Inf	0	0	0	0	intronic		TAB2
20	rs11966122	rs521845	6	149671698	T	G	0.3704	0.1298	0.02	6.49	8.584e-11	0	-Inf	0	0	0	0	intronic		TAB2
20	rs11966122	rs6922130	6	149672375	C	G	0.4866	0.1578	0.0193	8.17617	2.93e-16	0	-Inf	0	0	0	0	intronic		TAB2
20	rs11966122	rs10872636	6	149674814	T	C	0.2694	0.1449	0.0209	6.93301	4.12e-12	0	-Inf	0	0	0	0	intronic		TAB2
20	rs11966122	rs11155644	6	149676600	G	C	0.4962	-0.1397	0.0193	-7.23834	4.542e-13	0	-Inf	0	0	0	0	intronic		TAB2
20	rs11966122	rs6920383	6	149677497	G	A	0.2717	-0.1481	0.0208	-7.12019	1.078e-12	0	-Inf	0	0	0	0	intronic		TAB2
20	rs11966122	rs111230095	6	149678327	T	G	0.2695	0.1452	0.0209	6.94737	3.722e-12	0	-Inf	0	0	0	0	intronic		TAB2
20	rs11966122	rs9498330	6	149678434	G	C	0.2694	-0.145	0.0209	-6.9378	3.983e-12	0	-Inf	0	0	0	0	intronic		TAB2
20	rs11966122	rs579789	6	149679371	G	A	0.3704	-0.1302	0.02	-6.51	7.515e-11	0	-Inf	0	0	0	0	intronic		TAB2
20	rs11966122	rs11155645	6	149681192	C	T	0.2717	-0.1477	0.0208	-7.10096	1.239e-12	0	-Inf	0	0	0	0	intronic		TAB2
20	rs11966122	rs506268	6	149685617	T	C	0.3774	0.1069	0.0199	5.37186	7.793e-08	0	-Inf	0	0	0	0	intronic		TAB2
20	rs11966122	rs10155766	6	149685713	C	G	0.2694	0.1453	0.0209	6.95215	3.598e-12	0	-Inf	0	0	0	0	intronic		TAB2
20	rs11966122	rs13219868	6	149686518	T	G	0.4958	0.1398	0.0193	7.24352	4.372e-13	0	-Inf	0	0	0	0	intronic		TAB2
20	rs11966122	rs9498332	6	149688626	C	A	0.2717	-0.1482	0.0208	-7.125	1.041e-12	0	-Inf	0	0	0	0	intronic		TAB2
20	rs11966122	rs9498333	6	149689332	C	T	0.2717	-0.1481	0.0208	-7.12019	1.078e-12	0	-Inf	0	0	0	0	intronic		TAB2
20	rs11966122	rs489551	6	149689457	G	A	0.3704	-0.1302	0.02	-6.51	7.515e-11	0	-Inf	0	0	0	0	intronic		TAB2
20	rs11966122	rs6570963	6	149691355	T	G	0.4935	0.1371	0.0193	7.10363	1.215e-12	0	-Inf	0	0	0	0	intronic		TAB2
20	rs11966122	rs6570964	6	149691859	G	A	0.4959	-0.1399	0.0193	-7.2487	4.208e-13	0	-Inf	0	0	0	0	intronic		TAB2
20	rs11966122	rs9498334	6	149692038	A	C	0.2717	0.1476	0.0208	7.09615	1.283e-12	0	-Inf	0	0	0	0	intronic		TAB2
20	rs11966122	rs511100	6	149692229	A	G	0.3622	0.1199	0.0253	4.73913	2.146e-06	0	-Inf	0	0	0	0	intronic		TAB2
20	rs11966122	rs9285519	6	149692935	A	G	0.3704	0.1298	0.02	6.49	8.584e-11	0	-Inf	0	0	0	0	intronic		TAB2
20	rs11966122	rs9285520	6	149693137	G	C	0.2717	-0.1479	0.0208	-7.11058	1.156e-12	0	-Inf	0	0	0	0	intronic		TAB2
20	rs11966122	rs9322178	6	149693267	C	G	0.3704	0.1298	0.02	6.49	8.584e-11	0	-Inf	0	0	0	0	intronic		TAB2
20	rs11966122	rs9498336	6	149695344	C	T	0.2717	-0.148	0.0208	-7.11538	1.116e-12	0	-Inf	0	0	0	0	intronic		TAB2
20	rs11966122	rs1980774	6	149696166	C	T	0.2717	-0.148	0.0208	-7.11538	1.116e-12	0	-Inf	0	0	0	0	intronic		TAB2
20	rs11966122	rs9498337	6	149697106	G	C	0.2717	-0.148	0.0208	-7.11538	1.116e-12	0	-Inf	0	0	0	0	intronic		TAB2
20	rs11966122	rs9498338	6	149697564	G	A	0.2717	-0.148	0.0208	-7.11538	1.116e-12	0	-Inf	0	0	0	0	intronic		TAB2
20	rs11966122	rs9377210	6	149698299	G	A	0.3601	-0.1262	0.0253	-4.98814	6.096e-07	0	-Inf	0	0	0	0	intronic		TAB2
20	rs11966122	rs9498341	6	149700873	T	A	0.2695	-0.1459	0.0209	-6.98086	2.934e-12	0	-Inf	0	0	0	0	intronic		TAB2
20	rs11966122	rs9498342	6	149700942	G	C	0.2695	-0.1459	0.0209	-6.98086	2.934e-12	0	-Inf	0	0	0	0	intronic		TAB2
20	rs11966122	rs12191079	6	149701469	T	C	0.2695	0.1458	0.0209	6.97608	3.035e-12	0	-Inf	0	0	0	0	intronic		TAB2
20	rs11966122	rs12204461	6	149701535	T	A	0.2695	-0.1459	0.0209	-6.98086	2.934e-12	0	-Inf	0	0	0	0	intronic		TAB2
20	rs11966122	rs12211570	6	149704752	T	A	0.2718	-0.1484	0.0208	-7.13462	9.706e-13	0	-Inf	0	0	0	0	intronic		TAB2
20	rs11966122	rs9377212	6	149704901	C	G	0.3704	0.1305	0.02	6.525	6.8e-11	0	-Inf	0	0	0	0	intronic		TAB2
20	rs11966122	rs11155647	6	149705635	C	T	0.2718	-0.1483	0.0208	-7.12981	1.005e-12	0	-Inf	0	0	0	0	intronic		TAB2
20	rs11966122	rs12197598	6	149706554	C	T	0.2718	-0.1483	0.0208	-7.12981	1.005e-12	0	-Inf	0	0	0	0	intronic		TAB2
20	rs11966122	rs9373589	6	149707288	G	A	0.3705	-0.1314	0.02	-6.57	5.032e-11	0	-Inf	0	0	0	0	intronic		TAB2
20	rs11966122	rs9390677	6	149710497	C	T	0.3704	-0.1304	0.02	-6.52	7.031e-11	0	-Inf	0	0	0	0	intronic		TAB2
20	rs11966122	rs237035	6	149710848	T	C	0.4957	0.1408	0.0193	7.29534	2.979e-13	0	-Inf	0	0	0	0	intronic		TAB2
20	rs11966122	rs60153446	6	149714322	C	T	0.2718	-0.1481	0.0208	-7.12019	1.078e-12	0	-Inf	0	0	0	0	intronic		TAB2
20	rs11966122	rs61259243	6	149714593	C	T	0.2718	-0.148	0.0208	-7.11538	1.116e-12	0	-Inf	0	0	0	0	intronic		TAB2
20	rs11966122	rs68080376	6	149715009	C	T	0.2718	-0.148	0.0208	-7.11538	1.116e-12	0	-Inf	0	0	0	0	intronic		TAB2
20	rs11966122	rs237029	6	149717425	G	A	0.4958	-0.141	0.0193	-7.3057	2.758e-13	0	-Inf	0	0	0	0	intronic		TAB2
20	rs11966122	rs6570965	6	149717476	A	C	0.3793	0.1155	0.019	6.07895	1.21e-09	0	-Inf	0	0	0	0	intronic		TAB2
20	rs11966122	rs237028	6	149718650	T	C	0.4958	0.141	0.0193	7.3057	2.758e-13	0	-Inf	0	0	0	0	intronic		TAB2
20	rs11966122	rs628488	6	149719400	A	G	0.3704	0.1304	0.02	6.52	7.031e-11	0	-Inf	0	0	0	0	intronic		TAB2
20	rs11966122	rs763590	6	149719967	T	A	0.2717	-0.1476	0.0208	-7.09615	1.283e-12	0	-Inf	0	0	0	0	intronic		TAB2
20	rs11966122	rs237026	6	149720681	A	G	0.4959	0.1406	0.0193	7.28497	3.217e-13	0	-Inf	0	0	0	0	intronic		TAB2
20	rs11966122	rs17506789	6	149720846	G	A	0.2717	-0.1475	0.0208	-7.09135	1.328e-12	0	-Inf	0	0	0	0	intronic		TAB2
20	rs11966122	rs34097428	6	149720958	G	A	0.2718	-0.1475	0.0208	-7.09135	1.328e-12	0	-Inf	0	0	0	0	intronic		TAB2
20	rs11966122	rs237025	6	149721690	A	G	0.4933	0.1418	0.0193	7.34715	2.025e-13	0	-Inf	0	0	0	0	exonic		SUMO4
20	rs11966122	rs237024	6	149721965	C	T	0.4959	-0.1406	0.0193	-7.28497	3.217e-13	0	-Inf	0	0	0	0	UTR3		SUMO4
20	rs11966122	rs9498344	6	149722189	C	A	0.2718	-0.1474	0.0208	-7.08654	1.375e-12	0	-Inf	0	0	0	0	UTR3		SUMO4
20	rs11966122	rs544947	6	149723548	G	A	0.3704	-0.1307	0.02	-6.535	6.361e-11	0	-Inf	0	0	0	0	intronic		TAB2
20	rs11966122	rs2789488	6	149725290	A	G	0.3793	0.1154	0.019	6.07368	1.25e-09	0	-Inf	0	0	0	0	intronic		TAB2
20	rs11966122	rs11155649	6	149726966	A	G	0.2711	0.1462	0.0208	7.02885	2.082e-12	0	-Inf	0	0	0	0	intronic		TAB2
20	rs11966122	rs237019	6	149727064	A	G	0.4902	0.1475	0.0193	7.64249	2.131e-14	0	-Inf	0	0	0	0	intronic		TAB2
20	rs11966122	rs805026	6	149728254	C	G	0.4958	0.1414	0.0193	7.32642	2.364e-13	0	-Inf	0	0	0	0	intronic		TAB2
20	rs11966122	rs11155650	6	149728749	G	A	0.2717	-0.1472	0.0208	-7.07692	1.474e-12	0	-Inf	0	0	0	0	intronic		TAB2
20	rs11966122	rs237012	6	149729198	C	T	0.4958	-0.1415	0.0193	-7.33161	2.274e-13	0	-Inf	0	0	0	0	intronic		TAB2
20	rs11966122	rs11155651	6	149729282	A	G	0.2717	0.1472	0.0208	7.07692	1.474e-12	0	-Inf	0	0	0	0	intronic		TAB2
20	rs11966122	rs7896	6	149731476	G	C	0.2718	-0.147	0.0208	-7.06731	1.58e-12	0	-Inf	0	0	0	0	UTR3		TAB2
20	rs11966122	rs9373592	6	149733255	T	A	0.37	-0.1301	0.02	-6.505	7.769e-11	0	-Inf	0	0	0	0	downstream		TAB2
20	rs11966122	rs366905	6	149735097	A	T	0.4864	0.1586	0.0193	8.21762	2.076e-16	0	-Inf	0	0	0	0	intergenic		TAB2
20	rs11966122	rs480034	6	149735430	C	T	0.3704	-0.13	0.02	-6.5	8.032e-11	0	-Inf	0	0	0	0	intergenic		TAB2
20	rs11966122	rs652807	6	149737495	A	G	0.3704	0.13	0.02	6.5	8.032e-11	0	-Inf	0	0	0	0	intergenic		TAB2
20	rs11966122	rs638407	6	149738350	G	A	0.3704	-0.13	0.02	-6.5	8.032e-11	0	-Inf	0	0	0	0	intergenic		TAB2
20	rs11966122	rs11155652	6	149738985	C	T	0.2717	-0.1472	0.0208	-7.07692	1.474e-12	0	-Inf	0	0	0	0	intergenic		TAB2
20	rs11966122	rs12209364	6	149739198	G	A	0.2717	-0.1472	0.0208	-7.07692	1.474e-12	0	-Inf	0	0	0	0	intergenic		TAB2
20	rs11966122	rs9498348	6	149739488	G	A	0.2717	-0.1468	0.0208	-7.05769	1.693e-12	0	-Inf	0	0	0	0	intergenic		TAB2
20	rs11966122	rs9322179	6	149739800	G	A	0.2718	-0.147	0.0208	-7.06731	1.58e-12	0	-Inf	0	0	0	0	intergenic		TAB2
20	rs11966122	rs9485390	6	149742140	C	A	0.2811	-0.1213	0.0206	-5.88835	3.901e-09	0	-Inf	0	0	0	0	intergenic		TAB2
20	rs11966122	rs2744432	6	149743871	A	C	0.321	0.1287	0.0198	6.5	8.032e-11	0	-Inf	0	0	0	0	intergenic		TAB2
20	rs11966122	rs237018	6	149743930	C	T	0.4968	-0.1408	0.0193	-7.29534	2.979e-13	0	-Inf	0	0	0	0	intergenic		TAB2
20	rs11966122	rs12207047	6	149744632	T	C	0.2819	0.1207	0.0206	5.85922	4.65e-09	0	-Inf	0	0	0	0	intergenic		TAB2
20	rs11966122	rs12207261	6	149744858	A	G	0.2818	0.1209	0.0206	5.86893	4.386e-09	0	-Inf	0	0	0	0	intergenic		TAB2
20	rs11966122	rs237016	6	149744859	C	T	0.4967	-0.141	0.0193	-7.3057	2.758e-13	0	-Inf	0	0	0	0	intergenic		TAB2
20	rs11966122	rs2341775	6	149745929	A	G	0.2718	0.1465	0.0208	7.04327	1.878e-12	0	-Inf	0	0	0	0	intergenic		TAB2
20	rs11966122	rs2341774	6	149746150	C	T	0.2715	-0.1456	0.0208	-7	2.56e-12	0	-Inf	0	0	0	0	intergenic		TAB2
20	rs11966122	rs2143076	6	149746451	A	G	0.3798	0.1144	0.0191	5.98953	2.104e-09	0	-Inf	0	0	0	0	intergenic		TAB2
20	rs11966122	rs2143075	6	149746643	G	A	0.2715	-0.146	0.0208	-7.01923	2.231e-12	0	-Inf	0	0	0	0	intergenic		TAB2
20	rs11966122	rs4895788	6	149748091	A	G	0.37	0.13	0.02	6.5	8.032e-11	0	-Inf	0	0	0	0	intergenic		TAB2
20	rs11966122	rs418691	6	149749404	T	C	0.4961	0.1393	0.0193	7.21762	5.291e-13	0	-Inf	0	0	0	0	intergenic		TAB2
20	rs11966122	rs237004	6	149750334	A	C	0.3658	0.1202	0.0193	6.22798	4.725e-10	0	-Inf	0	0	0	0	intergenic		TAB2
20	rs11966122	rs585022	6	149753304	T	C	0.3731	0.127	0.02	6.35	2.153e-10	0	-Inf	0	0	0	0	intergenic		ZC3H12D
20	rs11966122	rs237003	6	149754268	A	G	0.4934	0.1496	0.0194	7.71134	1.245e-14	0	-Inf	0	0	0	0	intergenic		ZC3H12D
20	rs11966122	rs1001305	6	149757944	A	G	0.2393	0.1317	0.0216	6.09722	1.079e-09	0	-Inf	0	0	0	0	intergenic		ZC3H12D
20	rs11966122	rs237010	6	149758750	T	G	0.4947	0.149	0.0194	7.68041	1.586e-14	0	-Inf	0	0	0	0	intergenic		ZC3H12D
20	rs11966122	rs237009	6	149759552	T	C	0.4932	0.1495	0.0194	7.70619	1.296e-14	0	-Inf	0	0	0	0	intergenic		ZC3H12D
20	rs11966122	rs2262617	6	149759726	G	C	0.3729	-0.1282	0.02	-6.41	1.455e-10	0	-Inf	0	0	0	0	intergenic		ZC3H12D
20	rs11966122	rs9498352	6	149760244	G	A	0.2391	-0.133	0.0217	-6.12903	8.842e-10	0	-Inf	0	0	0	0	intergenic		ZC3H12D
20	rs11966122	rs9498353	6	149760996	C	T	0.2393	-0.1322	0.0216	-6.12037	9.336e-10	0	-Inf	0	0	0	0	intergenic		ZC3H12D
20	rs11966122	rs2179367	6	149762537	G	A	0.3782	-0.1202	0.0199	-6.0402	1.539e-09	0	-Inf	0	0	0	0	intergenic	Dupuytren's disease	ZC3H12D
20	rs11966122	rs9498354	6	149762851	A	G	0.2393	0.1325	0.0216	6.13426	8.556e-10	0	-Inf	0	0	0	0	intergenic		ZC3H12D
20	rs11966122	rs11155654	6	149763137	A	G	0.2394	0.1324	0.0216	6.12963	8.808e-10	0	-Inf	0	0	0	0	intergenic		ZC3H12D
20	rs11966122	rs4897124	6	149763209	C	T	0.3729	-0.1285	0.02	-6.425	1.319e-10	0	-Inf	0	0	0	0	intergenic		ZC3H12D
20	rs11966122	rs9498355	6	149763410	C	T	0.2394	-0.1327	0.0216	-6.14352	8.071e-10	0	-Inf	0	0	0	0	intergenic		ZC3H12D
20	rs11966122	rs9498356	6	149764473	A	G	0.2393	0.1326	0.0216	6.13889	8.31e-10	0	-Inf	0	0	0	0	intergenic		ZC3H12D
20	rs11966122	rs4895789	6	149764654	C	T	0.373	-0.1292	0.02	-6.46	1.047e-10	0	-Inf	0	0	0	0	intergenic		ZC3H12D
20	rs11966122	rs9485392	6	149765782	A	G	0.2393	0.1326	0.0216	6.13889	8.31e-10	0	-Inf	0	0	0	0	intergenic		ZC3H12D
20	rs11966122	rs7762222	6	149765982	A	G	0.2393	0.1325	0.0216	6.13426	8.556e-10	0	-Inf	0	0	0	0	intergenic		ZC3H12D
20	rs11966122	rs4897125	6	149766208	A	G	0.373	0.1286	0.02	6.43	1.276e-10	0	-Inf	0	0	0	0	intergenic		ZC3H12D
20	rs11966122	rs409111	6	149766860	G	A	0.4951	-0.1497	0.0194	-7.71649	1.196e-14	0	-Inf	0	0	0	0	intergenic		ZC3H12D
20	rs11966122	rs409099	6	149766863	G	T	0.4951	-0.1498	0.0194	-7.72165	1.148e-14	0	-Inf	0	0	0	0	intergenic		ZC3H12D
20	rs11966122	rs12192159	6	149767105	A	C	0.2392	0.1335	0.0217	6.15207	7.648e-10	0	-Inf	0	0	0	0	downstream		ZC3H12D
20	rs11966122	rs415434	6	149772645	G	A	0.4952	-0.1492	0.0194	-7.69072	1.463e-14	0	-Inf	0	0	0	0	intronic		ZC3H12D
20	rs11966122	rs414956	6	149772848	C	A	0.2711	-0.1328	0.0209	-6.35407	2.097e-10	0	-Inf	0	0	0	0	intronic		ZC3H12D
20	rs11966122	rs372238	6	149774232	G	A	0.4953	-0.1487	0.0194	-7.66495	1.789e-14	0	-Inf	0	0	0	0	intronic		ZC3H12D
20	rs11966122	rs372994	6	149774451	G	A	0.3566	-0.1428	0.0194	-7.36082	1.828e-13	0	-Inf	0	0	0	0	intronic		ZC3H12D
20	rs11966122	rs372205	6	149775267	C	T	0.495	-0.1498	0.0194	-7.72165	1.148e-14	0	-Inf	0	0	0	0	intronic		ZC3H12D
20	rs11966122	rs421453	6	149776709	C	T	0.4047	-0.1411	0.019	-7.42632	1.117e-13	0	-Inf	0	0	0	0	intronic		ZC3H12D
20	rs11966122	rs421037	6	149776886	A	T	0.2713	0.1323	0.0209	6.33014	2.449e-10	0	-Inf	0	0	0	0	intronic		ZC3H12D
20	rs11966122	rs393713	6	149778811	G	C	0.3782	-0.1364	0.0191	-7.14136	9.241e-13	0	-Inf	0	0	0	0	intronic		ZC3H12D
20	rs11966122	rs440613	6	149778892	A	G	0.3782	0.1363	0.0191	7.13613	9.6e-13	0	-Inf	0	0	0	0	intronic		ZC3H12D
20	rs11966122	rs385303	6	149779064	T	C	0.3782	0.1364	0.0191	7.14136	9.241e-13	0	-Inf	0	0	0	0	intronic		ZC3H12D
20	rs11966122	rs452586	6	149779185	A	G	0.3782	0.1364	0.0191	7.14136	9.241e-13	0	-Inf	0	0	0	0	intronic		ZC3H12D
20	rs11966122	rs383092	6	149779510	C	A	0.3782	-0.1366	0.0191	-7.15183	8.563e-13	0	-Inf	0	0	0	0	intronic		ZC3H12D
20	rs11966122	rs9498358	6	149779665	C	T	0.239	-0.1355	0.0217	-6.24424	4.259e-10	0	-Inf	0	0	0	0	intronic		ZC3H12D
20	rs11966122	rs382084	6	149780096	A	T	0.3783	0.1362	0.0191	7.13089	9.972e-13	0	-Inf	0	0	0	0	intronic		ZC3H12D
20	rs11966122	rs370471	6	149780318	G	T	0.3782	-0.1366	0.0191	-7.15183	8.563e-13	0	-Inf	0	0	0	0	intronic		ZC3H12D
20	rs11966122	rs384913	6	149780474	C	T	0.3782	-0.1366	0.0191	-7.15183	8.563e-13	0	-Inf	0	0	0	0	intronic		ZC3H12D
20	rs11966122	rs58747890	6	149780505	A	G	0.2389	0.1356	0.0217	6.24885	4.135e-10	0	-Inf	0	0	0	0	intronic		ZC3H12D
20	rs11966122	rs384163	6	149780695	C	T	0.3782	-0.1365	0.0191	-7.1466	8.896e-13	0	-Inf	0	0	0	0	intronic		ZC3H12D
20	rs11966122	rs412894	6	149781175	G	A	0.4837	0.144	0.0194	7.42268	1.148e-13	0	-Inf	0	0	0	0	intronic		ZC3H12D
20	rs11966122	rs374616	6	149781185	C	T	0.3782	-0.1366	0.0191	-7.15183	8.563e-13	0	-Inf	0	0	0	0	intronic		ZC3H12D
20	rs11966122	rs373596	6	149781461	G	T	0.3782	-0.1367	0.0191	-7.15707	8.242e-13	0	-Inf	0	0	0	0	intronic		ZC3H12D
20	rs11966122	rs405486	6	149781473	T	C	0.3781	0.1368	0.0191	7.1623	7.933e-13	0	-Inf	0	0	0	0	intronic		ZC3H12D
20	rs11966122	rs1737337	6	149781598	G	A	0.3782	-0.1367	0.0191	-7.15707	8.242e-13	0	-Inf	0	0	0	0	intronic		ZC3H12D
20	rs11966122	rs1749226	6	149781741	C	T	0.375	-0.1378	0.0192	-7.17708	7.121e-13	0	-Inf	0	0	0	0	intronic		ZC3H12D
20	rs11966122	rs1768341	6	149781742	A	G	0.375	0.1378	0.0192	7.17708	7.121e-13	0	-Inf	0	0	0	0	intronic		ZC3H12D
20	rs11966122	rs12190660	6	149781890	C	T	0.3767	-0.1372	0.0192	-7.14583	8.945e-13	0	-Inf	0	0	0	0	intronic		ZC3H12D
20	rs11966122	rs1749227	6	149781906	G	C	0.3774	-0.1372	0.0191	-7.18325	6.808e-13	0	-Inf	0	0	0	0	intronic		ZC3H12D
20	rs11966122	rs11155656	6	149781914	C	T	0.3767	-0.1372	0.0192	-7.14583	8.945e-13	0	-Inf	0	0	0	0	intronic		ZC3H12D
20	rs11966122	rs548848	6	149782009	A	G	0.4836	-0.144	0.0194	-7.42268	1.148e-13	0	-Inf	0	0	0	0	intronic		ZC3H12D
20	rs11966122	rs403419	6	149782254	A	G	0.3782	0.1366	0.0191	7.15183	8.563e-13	0	-Inf	0	0	0	0	intronic		ZC3H12D
20	rs11966122	rs416044	6	149782345	T	C	0.3782	0.1366	0.0191	7.15183	8.563e-13	0	-Inf	0	0	0	0	intronic		ZC3H12D
20	rs11966122	rs543489	6	149782565	G	A	0.3782	-0.1366	0.0191	-7.15183	8.563e-13	0	-Inf	0	0	0	0	intronic		ZC3H12D
20	rs11966122	rs377532	6	149782646	G	A	0.3782	-0.1366	0.0191	-7.15183	8.563e-13	0	-Inf	0	0	0	0	intronic		ZC3H12D
20	rs11966122	rs411091	6	149782798	A	G	0.3782	0.1366	0.0191	7.15183	8.563e-13	0	-Inf	0	0	0	0	intronic		ZC3H12D
20	rs11966122	rs411308	6	149782847	A	G	0.3814	0.1375	0.0191	7.19895	6.068e-13	0	-Inf	0	0	0	0	intronic		ZC3H12D
20	rs11966122	rs376757	6	149782908	G	A	0.3782	-0.1364	0.0191	-7.14136	9.241e-13	0	-Inf	0	0	0	0	intronic		ZC3H12D
20	rs11966122	rs399673	6	149783221	T	C	0.4837	-0.1447	0.0194	-7.45876	8.734e-14	0	-Inf	0	0	0	0	intronic		ZC3H12D
20	rs11966122	rs367161	6	149783276	G	A	0.3781	-0.1369	0.0191	-7.16754	7.636e-13	0	-Inf	0	0	0	0	intronic		ZC3H12D
20	rs11966122	rs1999970	6	149783480	A	G	0.3782	0.1365	0.0191	7.1466	8.896e-13	0	-Inf	0	0	0	0	intronic		ZC3H12D
20	rs11966122	rs381793	6	149783544	T	C	0.3781	0.1369	0.0191	7.16754	7.636e-13	0	-Inf	0	0	0	0	intronic		ZC3H12D
20	rs11966122	rs450344	6	149783587	T	C	0.3835	0.1267	0.0191	6.63351	3.278e-11	0	-Inf	0	0	0	0	intronic		ZC3H12D
20	rs11966122	rs407260	6	149783635	C	G	0.3781	0.1369	0.0191	7.16754	7.636e-13	0	-Inf	0	0	0	0	intronic		ZC3H12D
20	rs11966122	rs410579	6	149783891	G	T	0.3781	-0.1369	0.0191	-7.16754	7.636e-13	0	-Inf	0	0	0	0	intronic		ZC3H12D
20	rs11966122	rs367812	6	149784091	C	T	0.3781	-0.1369	0.0191	-7.16754	7.636e-13	0	-Inf	0	0	0	0	intronic		ZC3H12D
20	rs11966122	rs602010	6	149784284	C	T	0.3781	-0.1369	0.0191	-7.16754	7.636e-13	0	-Inf	0	0	0	0	intronic		ZC3H12D
20	rs11966122	rs602094	6	149784344	A	G	0.3781	0.1369	0.0191	7.16754	7.636e-13	0	-Inf	0	0	0	0	intronic		ZC3H12D
20	rs11966122	rs786749	6	149784536	A	G	0.3781	0.1369	0.0191	7.16754	7.636e-13	0	-Inf	0	0	0	0	intronic		ZC3H12D
20	rs11966122	rs814181	6	149784574	C	T	0.3781	-0.137	0.0191	-7.17277	7.349e-13	0	-Inf	0	0	0	0	intronic		ZC3H12D
20	rs11966122	rs786750	6	149784618	G	A	0.3834	-0.127	0.0191	-6.64921	2.947e-11	0	-Inf	0	0	0	0	intronic		ZC3H12D
20	rs11966122	rs9485396	6	149784777	A	G	0.3779	0.1374	0.0191	7.19372	6.305e-13	0	-Inf	0	0	0	0	intronic		ZC3H12D
20	rs11966122	rs2095849	6	149784781	T	G	0.3779	0.1374	0.0191	7.19372	6.305e-13	0	-Inf	0	0	0	0	intronic		ZC3H12D
20	rs11966122	rs480870	6	149784818	T	C	0.4837	-0.1447	0.0194	-7.45876	8.734e-14	0	-Inf	0	0	0	0	intronic		ZC3H12D
20	rs11966122	rs786751	6	149784833	C	A	0.3781	-0.1371	0.0191	-7.17801	7.073e-13	0	-Inf	0	0	0	0	intronic		ZC3H12D
20	rs11966122	rs408451	6	149785091	C	A	0.3781	-0.1371	0.0191	-7.17801	7.073e-13	0	-Inf	0	0	0	0	intronic		ZC3H12D
20	rs11966122	rs425278	6	149785182	A	G	0.3781	0.137	0.0191	7.17277	7.349e-13	0	-Inf	0	0	0	0	intronic		ZC3H12D
20	rs11966122	rs419997	6	149785382	G	A	0.3781	-0.1372	0.0191	-7.18325	6.808e-13	0	-Inf	0	0	0	0	intronic		ZC3H12D
20	rs11966122	rs420430	6	149785539	T	G	0.4837	-0.1448	0.0194	-7.46392	8.399e-14	0	-Inf	0	0	0	0	intronic		ZC3H12D
20	rs11966122	rs381226	6	149785577	C	A	0.3781	-0.1371	0.0191	-7.17801	7.073e-13	0	-Inf	0	0	0	0	intronic		ZC3H12D
20	rs11966122	rs394375	6	149785742	T	C	0.3781	0.1372	0.0191	7.18325	6.808e-13	0	-Inf	0	0	0	0	intronic		ZC3H12D
20	rs11966122	rs378991	6	149785755	A	G	0.3781	0.1372	0.0191	7.18325	6.808e-13	0	-Inf	0	0	0	0	intronic		ZC3H12D
20	rs11966122	rs448420	6	149785802	T	C	0.4837	-0.1448	0.0194	-7.46392	8.399e-14	0	-Inf	0	0	0	0	intronic		ZC3H12D
20	rs11966122	rs395037	6	149785968	T	A	0.3781	-0.1372	0.0191	-7.18325	6.808e-13	0	-Inf	0	0	0	0	intronic		ZC3H12D
20	rs11966122	rs112225	6	149786129	T	C	0.3781	0.137	0.0191	7.17277	7.349e-13	0	-Inf	0	0	0	0	intronic		ZC3H12D
20	rs11966122	rs499270	6	149786528	T	C	0.3781	0.1369	0.0191	7.16754	7.636e-13	0	-Inf	0	0	0	0	intronic		ZC3H12D
20	rs11966122	rs7741099	6	149786639	T	C	0.2389	0.1353	0.0217	6.23502	4.517e-10	0	-Inf	0	0	0	0	intronic		ZC3H12D
20	rs11966122	rs400279	6	149786830	A	G	0.4849	-0.1456	0.0194	-7.50515	6.136e-14	0	-Inf	0	0	0	0	intronic		ZC3H12D
20	rs11966122	rs392932	6	149786996	G	A	0.3774	-0.1382	0.0191	-7.2356	4.635e-13	0	-Inf	0	0	0	0	intronic		ZC3H12D
20	rs11966122	rs392928	6	149787003	C	A	0.3772	-0.1385	0.0191	-7.25131	4.128e-13	0	-Inf	0	0	0	0	intronic		ZC3H12D
20	rs11966122	rs431362	6	149787378	A	G	0.3734	0.1359	0.0191	7.11518	1.118e-12	0	-Inf	0	0	0	0	intronic	Asthma	ZC3H12D
20	rs11966122	rs1737336	6	149789123	T	C	0.3734	0.1354	0.0191	7.08901	1.351e-12	0	-Inf	0	0	0	0	intronic		ZC3H12D
20	rs11966122	rs677525	6	149789268	C	T	0.3833	-0.1263	0.0191	-6.61257	3.777e-11	0	-Inf	0	0	0	0	intronic		ZC3H12D
20	rs11966122	rs437931	6	149789772	T	G	0.3733	0.1357	0.0192	7.06771	1.575e-12	0	-Inf	0	0	0	0	intronic		ZC3H12D
20	rs11966122	rs584916	6	149790319	C	A	0.4896	-0.1433	0.0194	-7.3866	1.506e-13	0	-Inf	0	0	0	0	intronic		ZC3H12D
20	rs11966122	rs419562	6	149790511	A	G	0.3719	0.1363	0.0192	7.09896	1.257e-12	0	-Inf	0	0	0	0	intronic		ZC3H12D
20	rs11966122	rs377454	6	149791093	C	T	0.3773	-0.1268	0.0191	-6.63874	3.164e-11	0	-Inf	0	0	0	0	intronic		ZC3H12D
20	rs11966122	rs388335	6	149791986	C	T	0.3767	-0.1377	0.0191	-7.20942	5.619e-13	0	-Inf	0	0	0	0	intronic		ZC3H12D
20	rs11966122	rs398159	6	149792768	C	T	0.4138	-0.1251	0.0189	-6.61905	3.615e-11	0	-Inf	0	0	0	0	intronic		ZC3H12D
20	rs11966122	rs431978	6	149793000	G	A	0.4188	-0.1197	0.0188	-6.36702	1.927e-10	0	-Inf	0	0	0	0	intronic	Eosinophil counts	ZC3H12D
20	rs11966122	rs439495	6	149793224	T	C	0.4168	0.1262	0.0188	6.71277	1.91e-11	0	-Inf	0	0	0	0	intronic		ZC3H12D
20	rs11966122	rs432582	6	149794143	T	C	0.4171	0.1272	0.0188	6.76596	1.324e-11	0	-Inf	0	0	0	0	intronic		ZC3H12D
20	rs11966122	rs61516098	6	149794289	A	T	0.4563	-0.1231	0.0245	-5.02449	5.048e-07	0	-Inf	0	0	0	0	intronic		ZC3H12D
20	rs11966122	rs391875	6	149795136	A	G	0.4169	0.1273	0.0188	6.77128	1.277e-11	0	-Inf	0	0	0	0	intronic	Eosinophil counts,Eosinophil percentage of white cells	ZC3H12D
20	rs11966122	rs382720	6	149795261	C	T	0.417	-0.1272	0.0188	-6.76596	1.324e-11	0	-Inf	0	0	0	0	intronic		ZC3H12D
20	rs11966122	rs7747354	6	149795342	T	C	0.2775	0.116	0.0207	5.60386	2.096e-08	0	-Inf	0	0	0	0	intronic		ZC3H12D
20	rs11966122	rs7747948	6	149795522	A	G	0.2775	0.1157	0.0207	5.58937	2.279e-08	0	-Inf	0	0	0	0	exonic		ZC3H12D
20	rs11966122	rs384306	6	149796140	G	A	0.4169	-0.1276	0.0188	-6.78723	1.143e-11	0	-Inf	0	0	0	0	intronic		ZC3H12D
20	rs11966122	rs384334	6	149796172	C	G	0.4503	-0.1526	0.0195	-7.82564	5.051e-15	0	-Inf	0	0	0	0	intronic		ZC3H12D
20	rs11966122	rs394526	6	149796975	G	T	0.4214	-0.1198	0.0188	-6.37234	1.862e-10	0	-Inf	0	0	0	0	intronic		ZC3H12D
20	rs11966122	rs9485397	6	149797595	A	G	0.2773	0.1173	0.0207	5.66667	1.456e-08	0	-Inf	0	0	0	0	intronic		ZC3H12D
20	rs11966122	rs367133	6	149797720	G	T	0.4214	-0.12	0.0188	-6.38298	1.737e-10	0	-Inf	0	0	0	0	intronic		ZC3H12D
20	rs11966122	rs62441727	6	149800870	T	C	0.2684	0.1159	0.0209	5.54545	2.932e-08	0	-Inf	0	0	0	0	intronic		ZC3H12D
21	rs9770861	rs34890891	7	583235	C	T	0.3634	0.14	0.0243	5.76132	8.346e-09	1	11.2468	0.570862	0.0191196	0.570862	0.0191196	intergenic		PRKAR1B
21	rs9770861	rs9330361	7	601432	T	C	0.3495	-0.1381	0.0245	-5.63673	1.733e-08	1	11.2747	-0.4868	0.021732	-0.4868	0.021732	intronic		PRKAR1B
21	rs9770861	rs35458329	7	603002	T	G	0.3118	-0.1037	0.0205	-5.05854	4.225e-07	1	11.274	-0.154254	0.017689	-0.154254	0.017689	ncRNA_intronic		LOC101927000
21	rs9770861	rs9286357	7	610845	G	A	0.3791	0.0982	0.0195	5.0359	4.756e-07	1	11.2747	0.161517	0.0126854	0.161517	0.0126854	intronic		PRKAR1B
21	rs9770861	rs10046598	7	584163	T	C	0.215	-0.0713	0.023	-3.1	0.001935	0.998452	4.08404	-0.15278	0.0120912	-0.153017	0.0104961	intergenic		PRKAR1B
21	rs9770861	rs111390192	7	582867	T	C	0.2147	-0.0694	0.0231	-3.00433	0.002662	0.00104915	-1.70409	-0.000153308	0.00474252	-0.146125	0.0103736	intergenic		PRKAR1B
21	rs9770861	rs9691219	7	585474	A	G	0.2148	-0.0712	0.023	-3.09565	0.001964	0.000439723	-2.08202	-6.44964e-05	0.00308286	-0.146675	0.010462	intergenic		PRKAR1B
21	rs9770861	rs9692359	7	583428	T	C	0.2147	-0.0685	0.023	-2.97826	0.002899	3.29436e-05	-3.2076	-4.78337e-06	0.000835554	-0.145199	0.0105008	intergenic		PRKAR1B
21	rs9770861	rs112941933	7	584746	A	G	0.2149	-0.0704	0.023	-3.06087	0.002207	2.66118e-05	-3.3003	-3.84154e-06	0.000746618	-0.144355	0.0104517	intergenic		PRKAR1B
21	rs9770861	rs28456324	7	586539	A	G	0.2155	-0.0672	0.0229	-2.9345	0.003341	1.0293e-08	-6.71285	-1.42134e-09	1.40497e-05	-0.138089	0.0104525	intergenic		PRKAR1B
21	rs9770861	rs9770861	7	582259	G	C	0.363	0.1418	0.0243	5.83539	5.366e-09	6.63324e-12	-9.90366	3.53575e-12	1.37365e-06	0.533035	0.0184051	intergenic		PRKAR1B
21	rs9770861	rs9771497	7	579269	G	C	0.1224	0.1711	0.0294	5.81973	5.894e-09	1.14417e-13	-11.6669	-6.52201e-15	1.98644e-08	-0.0570021	0.0141248	intergenic		PRKAR1B
21	rs9770861	rs35468998	7	581240	G	C	0.3387	0.1113	0.02	5.565	2.622e-08	4.7684e-14	-12.047	2.27511e-15	1.07982e-08	0.0477123	0.0129935	intergenic		PRKAR1B
21	rs9770861	rs10261384	7	592665	A	G	0.2153	-0.0766	0.023	-3.33043	0.0008671	9.46378e-16	-13.7493	-1.17004e-16	3.81683e-09	-0.123634	0.0104088	intronic		PRKAR1B
21	rs9770861	rs138783004	7	580904	C	A	0.3555	0.1558	0.0269	5.79182	6.963e-09	4.46077e-16	-14.076	1.2326e-17	6.56095e-10	0.027632	0.0141938	intergenic		PRKAR1B
21	rs9770861	rs28517459	7	594882	A	G	0.2229	-0.0737	0.0227	-3.2467	0.001168	2.23277e-16	-14.3765	-2.69746e-17	1.81176e-09	-0.120812	0.01028	intronic		PRKAR1B
21	rs9770861	rs9692186	7	580478	C	T	0.3407	0.1004	0.02	5.02	5.167e-07	7.70598e-17	-14.8386	7.61247e-19	1.29738e-10	0.00987865	0.0109926	intergenic		PRKAR1B
21	rs9770861	rs9690149	7	583707	C	T	0.3454	0.1034	0.0199	5.19598	2.036e-07	5.36989e-23	-20.9954	2.91111e-23	3.97515e-12	0.542118	0.0193591	intergenic		PRKAR1B
21	rs9770861	rs10046495	7	584072	C	A	0.3456	0.1043	0.0199	5.24121	1.595e-07	6.28547e-28	-25.9271	3.2811e-28	1.30959e-14	0.522014	0.0189314	intergenic		PRKAR1B
21	rs9770861	rs9770878	7	582510	G	C	0.3451	0.1032	0.0199	5.18593	2.149e-07	1.25784e-28	-26.6258	6.59768e-29	5.88661e-15	0.524526	0.0190447	intergenic		PRKAR1B
21	rs9770861	rs13227270	7	582743	G	A	0.3456	0.1029	0.0199	5.17085	2.33e-07	3.49629e-29	-27.1818	1.83009e-29	3.0971e-15	0.523437	0.0190386	intergenic		PRKAR1B
21	rs9770861	rs10282184	7	582249	C	T	0.346	0.1061	0.0199	5.33166	9.732e-08	1.67185e-30	-28.5022	8.52207e-31	6.59532e-16	0.509739	0.0186195	intergenic		PRKAR1B
21	rs9770861	rs28693038	7	607949	A	G	0.2154	-0.062	0.023	-2.69565	0.007025	1.10826e-30	-28.6807	-9.59205e-32	9.17599e-17	-0.0865509	0.0103132	intronic		PRKAR1B
21	rs9770861	rs28690376	7	581989	C	T	0.2211	0.1259	0.0316	3.98418	6.771e-05	1.75718e-43	-41.4806	-5.67832e-45	1.41954e-23	-0.0323151	0.0101249	intergenic		PRKAR1B
21	rs9770861	rs28575227	7	593234	G	C	0.2243	0.0717	0.0226	3.17257	0.001511	9.9203e-45	-42.7289	-2.08585e-46	2.32836e-24	-0.0210261	0.0102168	intronic		PRKAR1B
21	rs9770861	rs28633726	7	582049	T	C	0.3404	-0.1104	0.02	-5.52	3.39e-08	3.61776e-169	-167.167	-6.0924e-170	1.01888e-85	-0.168402	0.0183271	intergenic		PRKAR1B
21	rs9770861	rs9768859	7	582437	C	G	0.3407	-0.108	0.02	-5.4	6.664e-08	6.11717e-170	-167.939	-1.02623e-170	4.17479e-86	-0.167763	0.0186375	intergenic		PRKAR1B
21	rs9770861	rs9771484	7	582442	A	T	0.3406	-0.1079	0.02	-5.395	6.852e-08	5.34142e-170	-167.998	-8.94639e-171	3.89485e-86	-0.167491	0.018636	intergenic		PRKAR1B
21	rs9770861	rs4076753	7	596558	G	A	0.3533	0.1095	0.0198	5.5303	3.197e-08	5.83733e-249	-246.959	5.67727e-250	7.46023e-126	0.097258	0.00867326	intronic		PRKAR1B
21	rs9770861	rs28537718	7	604190	C	T	0.3475	0.1008	0.0198	5.09091	3.564e-07	1.90465e-251	-249.446	1.78515e-252	4.10828e-127	0.093726	0.0087695	ncRNA_intronic		LOC101927000
21	rs9770861	rs71536289	7	596136	A	G	0.3485	-0.1067	0.0198	-5.38889	7.089e-08	6.44567e-270	-267.916	-2.12161e-271	8.50153e-137	-0.0329153	0.00615622	intronic		PRKAR1B
22	rs10264803	rs11760339	7	3468412	C	G	0.3348	-0.1277	0.0188	-6.79255	1.102e-11	1	11.7133	-0.636593	0.0181954	-0.636593	0.0181954	intronic		SDK1
22	rs10264803	rs56309522	7	3487754	C	T	0.291	0.1554	0.0196	7.92857	2.217e-15	1	11.7133	1.69778	0.0328003	1.69778	0.0328003	intronic		SDK1
22	rs10264803	rs10264803	7	3516425	T	C	0.2877	-0.1562	0.0197	-7.92893	2.21e-15	1	11.7133	-0.544054	0.0170593	-0.544054	0.0170593	intronic		SDK1
22	rs10264803	rs10235080	7	3419502	G	A	0.3201	0.1325	0.019	6.97368	3.087e-12	0.992369	3.82822	0.220034	0.0246809	0.221726	0.0154487	intronic		SDK1
22	rs10264803	rs10267119	7	3324033	C	G	0.2891	-0.152	0.0196	-7.7551	8.827e-15	0.670498	2.02268	-0.520411	0.365141	-0.776157	0.0187372	intergenic		SDK1
22	rs10264803	rs10248528	7	3324425	T	G	0.2892	-0.1517	0.0196	-7.7398	9.958e-15	0.10954	0.804095	-0.0849099	0.242171	-0.775151	0.0187454	intergenic		SDK1
22	rs10264803	rs10248632	7	3324430	A	G	0.2892	-0.1517	0.0196	-7.7398	9.958e-15	0.10954	0.804095	-0.0849099	0.242171	-0.775151	0.0187454	intergenic		SDK1
22	rs10264803	rs10249284	7	3324982	C	G	0.2892	-0.1517	0.0196	-7.7398	9.958e-15	0.10954	0.804095	-0.0849099	0.242171	-0.775151	0.0187454	intergenic		SDK1
22	rs10264803	rs28484810	7	3526055	A	G	0.2409	-0.1179	0.0208	-5.66827	1.442e-08	0.00763122	-0.399941	-0.000986056	0.0112719	-0.129213	0.00899423	intronic		SDK1
22	rs10264803	rs10232430	7	3327433	T	C	0.2879	-0.1509	0.0196	-7.69898	1.372e-14	0.000882977	-1.33953	-0.000683172	0.0229875	-0.773714	0.0188007	intergenic		SDK1
22	rs10264803	rs4719964	7	3539520	A	G	0.2604	-0.1182	0.0203	-5.82266	5.792e-09	2.23233e-16	-13.9371	-2.32138e-17	1.55942e-09	-0.103989	0.00893733	intronic		SDK1
22	rs10264803	rs10253772	7	3326315	C	G	0.2894	-0.1514	0.0196	-7.72449	1.123e-14	1.97571e-17	-14.9901	-1.44092e-17	3.24272e-09	-0.729318	0.017945	intergenic		SDK1
22	rs10264803	rs10224126	7	3325368	T	C	0.2895	-0.1513	0.0196	-7.71939	1.169e-14	1.11899e-17	-15.237	-8.15701e-18	2.43921e-09	-0.728961	0.0179433	intergenic		SDK1
22	rs10264803	rs28702749	7	3326019	A	C	0.2894	-0.1512	0.0196	-7.71429	1.217e-14	6.33906e-18	-15.4838	-4.61961e-18	1.83537e-09	-0.728753	0.0179454	intergenic		SDK1
22	rs10264803	rs2705609	7	3560919	T	G	0.2332	-0.1252	0.0211	-5.93365	2.963e-09	6.30565e-18	-15.4861	-6.49589e-19	2.59702e-10	-0.103017	0.00913495	intronic		SDK1
22	rs10264803	rs10256447	7	3338689	T	C	0.2889	-0.152	0.0196	-7.7551	8.827e-15	6.6792e-19	-16.4611	-4.91732e-19	6.01874e-10	-0.736213	0.0186961	intergenic		SDK1
22	rs10264803	rs10232316	7	3327360	T	C	0.2893	-0.1507	0.0196	-7.68878	1.485e-14	3.71061e-19	-16.7164	-2.69916e-19	4.43239e-10	-0.727416	0.0179483	intergenic		SDK1
22	rs10264803	rs9648355	7	3521676	G	A	0.3104	0.1258	0.0193	6.51813	7.119e-11	2.0409e-19	-16.976	2.09385e-20	4.65493e-11	0.102595	0.00956102	intronic		SDK1
22	rs10264803	rs2705614	7	3548984	C	G	0.2444	-0.1311	0.0208	-6.30288	2.922e-10	7.24086e-20	-17.4261	-7.28021e-21	2.71707e-11	-0.100543	0.00930562	intronic		SDK1
22	rs10264803	rs7779391	7	3538651	A	T	0.2615	-0.1183	0.0203	-5.82759	5.623e-09	9.4211e-21	-18.3118	-8.90473e-22	9.21494e-12	-0.0945191	0.00891291	intronic		SDK1
22	rs10264803	rs4317476	7	3326726	A	G	0.289	-0.1515	0.0196	-7.72959	1.079e-14	1.63779e-25	-23.0716	-1.16884e-25	2.88948e-13	-0.713671	0.0212587	intergenic		SDK1
22	rs10264803	rs4317477	7	3326889	A	C	0.2888	-0.1511	0.0196	-7.70918	1.266e-14	9.33223e-26	-23.3159	-6.72127e-26	2.20087e-13	-0.720222	0.0179921	intergenic		SDK1
22	rs10264803	rs2686851	7	3555462	G	C	0.2726	0.1168	0.02	5.84	5.22e-09	1.26409e-27	-25.1841	9.56791e-29	2.70912e-15	0.0756901	0.00877714	intronic		SDK1
22	rs10264803	rs73038854	7	3333971	A	G	0.2881	-0.1535	0.0196	-7.83163	4.816e-15	1.24564e-27	-25.1905	-9.15432e-28	2.59458e-14	-0.734912	0.018396	intergenic		SDK1
22	rs10264803	rs73038857	7	3333972	T	G	0.2881	-0.1535	0.0196	-7.83163	4.816e-15	1.24564e-27	-25.1905	-9.15432e-28	2.59458e-14	-0.734912	0.018396	intergenic		SDK1
22	rs10264803	rs57257948	7	3330595	T	C	0.2876	-0.1534	0.0196	-7.82653	5.015e-15	7.02968e-28	-25.4389	-5.16679e-28	1.94935e-14	-0.734996	0.0184059	intergenic		SDK1
22	rs10264803	rs9986770	7	3334953	T	C	0.2902	-0.1517	0.0195	-7.77949	7.282e-15	3.63706e-30	-27.7251	-2.65619e-30	1.39322e-15	-0.730312	0.0183602	intergenic		SDK1
22	rs10264803	rs2705612	7	3619763	C	A	0.2748	0.1437	0.0199	7.22111	5.157e-13	2.68471e-31	-28.857	1.99284e-32	3.88139e-17	0.0742293	0.010075	intronic		SDK1
22	rs10264803	rs112274355	7	3331711	T	C	0.2889	-0.1518	0.0196	-7.7449	9.566e-15	7.67741e-32	-29.4006	-5.59898e-32	2.02134e-16	-0.72928	0.0183874	intergenic		SDK1
22	rs10264803	rs6963073	7	3308351	T	C	0.3155	-0.1228	0.0191	-6.42932	1.282e-10	2.01509e-32	-29.9816	-1.33532e-33	9.49853e-18	-0.0662662	0.00928023	intergenic		SDK1
22	rs10264803	rs2705604	7	3640749	G	C	0.2838	0.1243	0.0197	6.30964	2.797e-10	6.98162e-35	-32.4419	3.63341e-36	4.40629e-19	0.0520425	0.00851512	intronic		SDK1
22	rs10264803	rs62437724	7	3467968	A	T	0.3328	-0.1276	0.0188	-6.78723	1.143e-11	4.69491e-35	-32.6142	-2.61392e-35	3.81682e-18	-0.556757	0.0178379	intronic		SDK1
22	rs10264803	rs6959074	7	3308195	T	C	0.3046	-0.1278	0.0193	-6.62176	3.549e-11	2.20138e-35	-32.9432	-1.30828e-36	2.82741e-19	-0.0594301	0.00997681	intergenic		SDK1
22	rs10264803	rs2614970	7	3618827	G	T	0.2699	0.1376	0.0201	6.84577	7.606e-12	2.01582e-35	-32.9814	1.12967e-36	2.5529e-19	0.0560401	0.00962167	intronic		SDK1
22	rs10264803	rs12056105	7	3309312	A	C	0.3048	-0.1274	0.0193	-6.60104	4.083e-11	1.86851e-35	-33.0144	-1.09186e-36	2.56159e-19	-0.0584347	0.00985488	intergenic		SDK1
22	rs10264803	rs2614950	7	3581391	G	A	0.3021	0.1296	0.0194	6.68041	2.383e-11	1.40108e-36	-34.1394	7.06301e-38	6.07233e-20	0.0504111	0.00951228	intronic		SDK1
22	rs10264803	rs2614957	7	3541121	C	T	0.2745	0.114	0.02	5.7	1.198e-08	3.97898e-37	-34.6861	1.86916e-38	3.01996e-20	0.0469757	0.00923924	intronic		SDK1
22	rs10264803	rs6944755	7	3317999	A	G	0.3771	-0.1199	0.022	-5.45	5.037e-08	1.8279e-37	-35.0239	-1.00912e-38	2.4074e-20	-0.0552062	0.0110855	intergenic		SDK1
22	rs10264803	rs10252382	7	3307568	A	C	0.3106	-0.1036	0.0232	-4.46552	7.988e-06	3.02168e-38	-35.8056	-1.37389e-39	8.08637e-21	-0.0454677	0.00983351	intergenic		SDK1
22	rs10264803	rs10951207	7	3527925	C	T	0.243	0.1223	0.0208	5.87981	4.107e-09	1.97438e-39	-36.9904	6.80659e-41	1.58368e-21	0.0344746	0.00904373	intronic		SDK1
22	rs10264803	rs10951255	7	3631115	C	T	0.251	0.1147	0.0205	5.59512	2.205e-08	8.88377e-40	-37.3373	2.68906e-41	9.35962e-22	0.0302694	0.00835819	intronic		SDK1
22	rs10264803	rs2614951	7	3581125	G	T	0.3054	0.128	0.0233	5.49356	3.939e-08	3.11913e-40	-37.7918	9.37702e-42	5.56289e-22	0.0300629	0.00939942	intronic		SDK1
22	rs10264803	rs12531698	7	3623008	G	C	0.2191	0.1211	0.0216	5.60648	2.065e-08	9.2623e-41	-38.3191	2.37181e-42	2.61123e-22	0.0256071	0.00896843	intronic		SDK1
22	rs10264803	rs34704704	7	3639484	G	A	0.2613	0.1114	0.0202	5.51485	3.491e-08	8.99185e-42	-39.332	1.33343e-43	5.06366e-23	0.0148293	0.00807755	intronic		SDK1
22	rs10264803	rs75734645	7	3471784	G	A	0.2514	0.1333	0.0291	4.58076	4.633e-06	8.78704e-42	-39.342	1.68134e-43	6.92476e-23	0.0191343	0.0134013	intronic		SDK1
22	rs10264803	rs10155878	7	3524387	G	T	0.2698	0.1326	0.0201	6.59701	4.195e-11	5.94038e-42	-39.512	8.0134e-44	4.07978e-23	0.0134897	0.00991067	intronic		SDK1
22	rs10264803	rs10250929	7	3523921	G	A	0.2891	0.1216	0.0197	6.17259	6.718e-10	2.48718e-42	-39.8902	1.40245e-44	1.71633e-23	0.00563873	0.00930825	intronic		SDK1
22	rs10264803	rs1473658	7	3327994	C	G	0.2892	-0.1513	0.0196	-7.71939	1.169e-14	2.66123e-64	-61.8608	-1.71208e-64	1.04987e-32	-0.643341	0.0171995	intergenic		SDK1
22	rs10264803	rs10229350	7	3327268	T	C	0.2913	-0.1343	0.0268	-5.01119	5.409e-07	5.09278e-140	-137.579	-2.76801e-140	1.22724e-70	-0.543516	0.0180418	intergenic		SDK1
22	rs10264803	rs10229337	7	3327239	T	C	0.2905	-0.1323	0.0269	-4.91822	8.734e-07	2.33716e-143	-140.917	-1.2593e-143	2.60632e-72	-0.538814	0.0180509	intergenic		SDK1
22	rs10264803	rs9986971	7	3334972	T	G	0.2924	-0.1309	0.0267	-4.90262	9.457e-07	1.21875e-151	-149.2	-6.52013e-152	1.86878e-76	-0.534984	0.0184782	intergenic		SDK1
22	rs10264803	rs1010002	7	3480335	G	T	0.3357	0.1282	0.0188	6.81915	9.158e-12	4.86051e-207	-204.599	7.88671e-208	1.13651e-104	0.162261	0.0156865	intronic		SDK1
22	rs10264803	rs10266927	7	3337081	C	T	0.289	0.1531	0.0196	7.81122	5.664e-15	7.41245e-296	-293.416	1.43008e-296	5.27801e-149	0.19293	0.0189727	intergenic		SDK1
22	rs10264803	rs1473657	7	3328315	G	A	0.2893	0.1503	0.0196	7.66837	1.742e-14	3.6894e-300	-297.719	5.99991e-301	3.1425e-151	0.162625	0.0178764	intergenic		SDK1
22	rs10264803	rs1473659	7	3327978	C	T	0.2886	0.1498	0.0196	7.64286	2.125e-14	1.92929e-300	-298	3.1138e-301	2.2555e-151	0.161396	0.0178894	intergenic		SDK1
22	rs10264803	rs4604332	7	3326577	T	A	0.2891	0.1516	0.0196	7.73469	1.037e-14	3.34606e-302	-299.761	5.36145e-303	2.95115e-152	0.160232	0.0188193	intergenic		SDK1
22	rs10264803	rs10242396	7	3325413	C	T	0.2891	0.1513	0.0196	7.71939	1.169e-14	2.27751e-302	-299.928	3.62893e-303	2.42134e-152	0.159338	0.0188194	intergenic		SDK1
22	rs10264803	rs4380831	7	3326999	C	T	0.289	0.1513	0.0196	7.71939	1.169e-14	2.27751e-302	-299.928	3.6293e-303	2.42159e-152	0.159354	0.0188213	intergenic		SDK1
22	rs10264803	rs4380830	7	3326877	C	T	0.2874	0.1504	0.0196	7.67347	1.674e-14	1.81854e-303	-301.026	2.6987e-304	6.37576e-153	0.148399	0.0181911	intergenic		SDK1
22	rs10264803	rs4379366	7	3326834	C	T	0.2874	0.1498	0.0196	7.64286	2.125e-14	8.9435e-304	-301.334	1.31229e-304	4.42169e-153	0.146731	0.0181912	intergenic		SDK1
22	rs10264803	rs4517020	7	3326840	G	A	0.2876	0.1498	0.0196	7.64286	2.125e-14	8.9435e-304	-301.334	1.31202e-304	4.42077e-153	0.146701	0.0181874	intergenic		SDK1
22	rs10264803	rs10243425	7	3326149	C	T	0.2895	0.152	0.0196	7.7551	8.827e-15	4.11538e-304	-301.671	5.93013e-305	2.94617e-153	0.144097	0.0180971	intergenic		SDK1
22	rs10264803	rs10246600	7	3326414	C	T	0.2895	0.1515	0.0196	7.72959	1.079e-14	2.31239e-304	-301.922	3.3002e-305	2.18763e-153	0.142718	0.0180972	intergenic		SDK1
22	rs10264803	rs10247725	7	3327434	G	A	0.288	0.1512	0.0196	7.71429	1.217e-14	1.64052e-304	-302.071	2.33134e-305	1.83493e-153	0.14211	0.0181252	intergenic		SDK1
22	rs10264803	rs10250846	7	3327516	G	T	0.2893	0.1505	0.0196	7.67857	1.609e-14	7.42037e-305	-302.415	1.03877e-305	1.21592e-153	0.139989	0.0181011	intergenic		SDK1
22	rs10264803	rs1473660	7	3327961	G	C	0.2887	0.1503	0.0196	7.66837	1.742e-14	5.92691e-305	-302.513	8.26941e-306	1.08315e-153	0.139523	0.0181123	intergenic		SDK1
22	rs10264803	rs10278622	7	3315175	G	T	0.2953	0.15	0.0195	7.69231	1.445e-14	0	-Inf	0	0	0	0	intergenic		SDK1
22	rs10264803	rs112876040	7	3316447	A	G	0.2907	-0.1481	0.0195	-7.59487	3.081e-14	0	-Inf	0	0	0	0	intergenic		SDK1
22	rs10264803	rs10276303	7	3318658	T	C	0.289	-0.1505	0.0196	-7.67857	1.609e-14	0	-Inf	0	0	0	0	intergenic	Dupuytren's disease	SDK1
22	rs10264803	rs10241023	7	3320807	G	A	0.2959	0.1509	0.0194	7.77835	7.348e-15	0	-Inf	0	0	0	0	intergenic		SDK1
22	rs10264803	rs17812271	7	3321677	T	C	0.2958	-0.1508	0.0194	-7.7732	7.653e-15	0	-Inf	0	0	0	0	intergenic		SDK1
22	rs10264803	rs17739417	7	3322131	G	C	0.2959	0.151	0.0194	7.78351	7.054e-15	0	-Inf	0	0	0	0	intergenic		SDK1
22	rs10264803	rs10262394	7	3322622	T	G	0.2954	-0.1515	0.0194	-7.80928	5.752e-15	0	-Inf	0	0	0	0	intergenic		SDK1
22	rs10264803	rs940782	7	3323512	T	C	0.2959	-0.1508	0.0194	-7.7732	7.653e-15	0	-Inf	0	0	0	0	intergenic		SDK1
22	rs10264803	rs28668597	7	3324233	G	T	0.2959	0.1514	0.0194	7.80412	5.992e-15	0	-Inf	0	0	0	0	intergenic		SDK1
22	rs10264803	rs10238854	7	3324257	G	C	0.2904	0.1354	0.0236	5.73729	9.62e-09	0	-313.83	0	8.00181e-160	0.0434377	0.0187987	intergenic		SDK1
22	rs10264803	rs10235576	7	3324784	G	A	0.2959	0.1516	0.0194	7.81443	5.521e-15	0	-Inf	0	0	0	0	intergenic		SDK1
22	rs10264803	rs10235581	7	3324787	T	A	0.2956	0.1511	0.0194	7.78866	6.772e-15	0	-Inf	0	0	0	0	intergenic		SDK1
22	rs10264803	rs10244560	7	3327236	C	A	0.2906	0.1323	0.0269	4.91822	8.734e-07	0	-315.093	0	7.20942e-161	0.00148581	0.0181953	intergenic		SDK1
22	rs10264803	rs10247734	7	3327254	G	T	0.2912	0.1301	0.0269	4.83643	1.322e-06	0	-315.108	0	7.43213e-161	-0.00767144	0.0175478	intergenic		SDK1
22	rs10264803	rs10237328	7	3471726	C	G	0.2934	-0.1489	0.0196	-7.59694	3.032e-14	0	-Inf	0	0	0	0	intronic		SDK1
22	rs10264803	rs10235617	7	3476330	A	G	0.2865	-0.1492	0.0197	-7.5736	3.63e-14	0	-Inf	0	0	0	0	intronic		SDK1
22	rs10264803	rs10228744	7	3499626	C	G	0.2889	-0.1535	0.0197	-7.79188	6.602e-15	0	-Inf	0	0	0	0	intronic		SDK1
23	rs6462772	rs191582661	7	37695306	C	T	0.0158	-0.5375	0.0724	-7.42403	1.136e-13	1	12.4069	-0.0988308	0.000199692	-0.0988308	0.000199692	intergenic		GPR141
23	rs6462772	rs1530820	7	37941252	A	G	0.2286	0.2598	0.0208	12.4904	8.425e-36	1	12.4069	0.146654	5.93334e-05	0.146654	5.93334e-05	intergenic		NME8
23	rs6462772	rs17171245	7	38027287	T	G	0.0865	0.5584	0.0316	17.6709	7.028e-70	1	12.4069	19.9937	0.000705646	19.9937	0.000705646	intergenic		EPDR1
23	rs6462772	rs117535055	7	38028956	G	T	0.0745	-0.5245	0.0324	-16.1883	6.102e-59	1	12.4069	-20.508	0.000723996	-20.508	0.000723996	intergenic		EPDR1
23	rs6462772	rs117562264	7	38043223	A	T	0.0125	0.7118	0.0804	8.85323	8.502e-19	1	12.4069	-16.3881	0.000628034	-16.3881	0.000628034	intergenic		EPDR1
23	rs6462772	rs7782464	7	37570492	T	C	0.3121	0.0709	0.0189	3.75132	0.0001759	0	-Inf	0	0	0	0	intergenic		ELMO1
23	rs6462772	rs73337702	7	37583401	T	C	0.3672	0.097	0.0183	5.30055	1.155e-07	0	-Inf	0	0	0	0	intergenic		ELMO1
23	rs6462772	rs4723664	7	37584882	G	C	0.3642	-0.0913	0.0183	-4.98907	6.067e-07	0	-Inf	0	0	0	0	intergenic		ELMO1
23	rs6462772	rs2033045	7	37590139	A	G	0.4066	0.1116	0.0179	6.23464	4.528e-10	0	-Inf	0	0	0	0	intergenic		ELMO1
23	rs6462772	rs1863238	7	37590373	A	G	0.3672	0.0972	0.0183	5.31148	1.087e-07	0	-Inf	0	0	0	0	intergenic		ELMO1
23	rs6462772	rs4723667	7	37591765	A	G	0.3672	0.0973	0.0183	5.31694	1.055e-07	0	-Inf	0	0	0	0	intergenic		ELMO1
23	rs6462772	rs6462772	7	37591968	A	G	0.4067	0.1118	0.0179	6.24581	4.216e-10	0	-Inf	0	0	0	0	intergenic		ELMO1
23	rs6462772	rs6971768	7	37592231	T	G	0.3674	0.0971	0.0183	5.30601	1.121e-07	0	-Inf	0	0	0	0	intergenic		ELMO1
23	rs6462772	rs2392504	7	37593554	A	T	0.4066	0.1112	0.0179	6.21229	5.222e-10	0	-Inf	0	0	0	0	intergenic		ELMO1
23	rs6462772	rs11770352	7	37594860	G	A	0.3046	-0.0747	0.0192	-3.89063	9.999e-05	0	-Inf	0	0	0	0	intergenic		ELMO1
23	rs6462772	rs6462773	7	37595292	C	T	0.3674	-0.0965	0.0183	-5.27322	1.34e-07	0	-Inf	0	0	0	0	intergenic		ELMO1
23	rs6462772	rs6462775	7	37595733	C	A	0.4066	-0.1112	0.018	-6.17778	6.501e-10	0	-Inf	0	0	0	0	intergenic		ELMO1
23	rs6462772	rs6955453	7	37596461	C	A	0.3674	-0.0964	0.0183	-5.26776	1.381e-07	0	-Inf	0	0	0	0	intergenic		ELMO1
23	rs6462772	rs6980232	7	37596919	C	T	0.3044	-0.0735	0.0192	-3.82812	0.0001291	0	-Inf	0	0	0	0	intergenic		ELMO1
23	rs6462772	rs6942621	7	37597182	C	T	0.4034	-0.0794	0.018	-4.41111	1.028e-05	0	-Inf	0	0	0	0	intergenic		ELMO1
23	rs6462772	rs918980	7	37601898	A	G	0.4692	0.0772	0.0177	4.36158	1.291e-05	0	-Inf	0	0	0	0	intergenic		ELMO1
23	rs6462772	rs6462776	7	37603073	C	T	0.4693	-0.0768	0.0177	-4.33898	1.431e-05	0	-Inf	0	0	0	0	intergenic		ELMO1
23	rs6462772	rs2060648	7	37603524	C	A	0.4694	-0.0772	0.0177	-4.36158	1.291e-05	0	-Inf	0	0	0	0	intergenic		ELMO1
23	rs6462772	rs4723671	7	37605761	A	C	0.4686	0.0755	0.0176	4.28977	1.789e-05	0	-Inf	0	0	0	0	intergenic		ELMO1
23	rs6462772	rs1078496	7	37606479	G	T	0.4689	-0.076	0.0176	-4.31818	1.573e-05	0	-Inf	0	0	0	0	intergenic		GPR141
23	rs6462772	rs1078497	7	37606532	A	G	0.4688	0.0759	0.0176	4.3125	1.614e-05	0	-Inf	0	0	0	0	intergenic		GPR141
23	rs6462772	rs4723674	7	37608766	A	G	0.4688	0.0754	0.0176	4.28409	1.835e-05	0	-Inf	0	0	0	0	intergenic		GPR141
23	rs6462772	rs144895166	7	37801584	G	A	0.0252	-0.3728	0.0579	-6.43869	1.205e-10	0	-Inf	0	0	0	0	intergenic		GPR141
23	rs6462772	rs1450845	7	37911303	G	A	0.3445	-0.1915	0.0186	-10.2957	7.368e-25	0	-Inf	0	0	0	0	intronic		NME8
23	rs6462772	rs73119102	7	37914825	G	A	0.1844	0.1557	0.0231	6.74026	1.581e-11	0	-Inf	0	0	0	0	intronic		NME8
23	rs6462772	rs55767998	7	37919448	A	C	0.0861	-0.1803	0.0318	-5.66981	1.43e-08	0	-Inf	0	0	0	0	intronic		NME8
23	rs6462772	rs6960756	7	37919503	G	A	0.3329	-0.2126	0.0187	-11.369	5.968e-30	0	-Inf	0	0	0	0	intronic		NME8
23	rs6462772	rs56262976	7	37919545	A	T	0.0861	-0.1803	0.0318	-5.66981	1.43e-08	0	-Inf	0	0	0	0	intronic		NME8
23	rs6462772	rs6965805	7	37920114	A	G	0.0861	-0.1814	0.0318	-5.7044	1.168e-08	0	-Inf	0	0	0	0	intronic		NME8
23	rs6462772	rs62444774	7	37927548	G	A	0.0177	0.5069	0.0759	6.67852	2.414e-11	0	-Inf	0	0	0	0	intronic		NME8
23	rs6462772	rs6462793	7	37927550	C	G	0.3001	0.2243	0.0192	11.6823	1.57e-31	0	-Inf	0	0	0	0	intronic		NME8
23	rs6462772	rs28612250	7	37927582	T	C	0.1938	-0.1656	0.0226	-7.32743	2.346e-13	0	-Inf	0	0	0	0	intronic		NME8
23	rs6462772	rs11765064	7	37930374	A	G	0.1937	-0.1657	0.0226	-7.33186	2.27e-13	0	-Inf	0	0	0	0	intronic		NME8
23	rs6462772	rs2598007	7	37932490	T	G	0.4591	-0.098	0.0178	-5.50562	3.679e-08	0	-Inf	0	0	0	0	intronic		NME8
23	rs6462772	rs3807184	7	37933640	C	G	0.2244	0.2561	0.021	12.1952	3.295e-34	0	-Inf	0	0	0	0	intronic		NME8
23	rs6462772	rs56128139	7	37934146	C	T	0.349	0.173	0.0186	9.30108	1.39e-20	0	-Inf	0	0	0	0	exonic		NME8
23	rs6462772	rs41276027	7	37934147	T	A	0.3487	0.1739	0.0257	6.76654	1.319e-11	0	-Inf	0	0	0	0	exonic		NME8
23	rs6462772	rs7807170	7	37934582	T	C	0.2469	0.2105	0.0204	10.3186	5.805e-25	0	-Inf	0	0	0	0	intronic		NME8
23	rs6462772	rs7807193	7	37934673	G	A	0.28	-0.149	0.0195	-7.64103	2.155e-14	0	-Inf	0	0	0	0	intronic		NME8
23	rs6462772	rs62444777	7	37934792	G	A	0.0972	0.2005	0.0301	6.66113	2.717e-11	0	-Inf	0	0	0	0	intronic		NME8
23	rs6462772	rs11983934	7	37934968	G	T	0.2499	-0.2122	0.0203	-10.4532	1.417e-25	0	-Inf	0	0	0	0	intronic		NME8
23	rs6462772	rs7811586	7	37935106	A	C	0.2436	0.209	0.0205	10.1951	2.085e-24	0	-Inf	0	0	0	0	intronic		NME8
23	rs6462772	rs7811872	7	37935150	A	G	0.0375	0.2902	0.0506	5.73518	9.741e-09	0	-Inf	0	0	0	0	intronic		NME8
23	rs6462772	rs76182950	7	37935511	C	G	0.0308	-0.3401	0.0537	-6.33333	2.399e-10	0	-Inf	0	0	0	0	intronic		NME8
23	rs6462772	rs61640863	7	37935670	A	G	0.0308	-0.3399	0.0537	-6.32961	2.458e-10	0	-Inf	0	0	0	0	intronic		NME8
23	rs6462772	rs10435156	7	37935730	G	T	0.2498	-0.2115	0.0203	-10.4187	2.037e-25	0	-Inf	0	0	0	0	intronic		NME8
23	rs6462772	rs3213975	7	37936530	C	T	0.2439	-0.2085	0.0205	-10.1707	2.679e-24	0	-Inf	0	0	0	0	exonic		NME8
23	rs6462772	rs10488617	7	37937033	C	T	0.2439	-0.208	0.0205	-10.1463	3.44e-24	0	-Inf	0	0	0	0	intronic		NME8
23	rs6462772	rs149796768	7	37939730	T	C	0.0166	0.7109	0.0926	7.67711	1.627e-14	0	-Inf	0	0	0	0	intronic		NME8
23	rs6462772	rs2242026	7	37940286	T	C	0.1425	0.2749	0.0249	11.0402	2.446e-28	0	-Inf	0	0	0	0	downstream		NME8
23	rs6462772	rs12671838	7	37940324	A	G	0.0309	-0.3377	0.0536	-6.30037	2.969e-10	0	-Inf	0	0	0	0	downstream		NME8
23	rs6462772	rs12671853	7	37940396	A	G	0.0309	-0.3376	0.0536	-6.29851	3.005e-10	0	-Inf	0	0	0	0	downstream		NME8
23	rs6462772	rs71546608	7	37940452	A	G	0.2498	0.2127	0.0203	10.4778	1.092e-25	0	-Inf	0	0	0	0	downstream		NME8
23	rs6462772	rs12674082	7	37940719	C	T	0.0309	0.3378	0.0536	6.30224	2.934e-10	0	-Inf	0	0	0	0	downstream		NME8
23	rs6462772	rs7811420	7	37940824	A	G	0.2603	-0.1798	0.0202	-8.90099	5.535e-19	0	-Inf	0	0	0	0	downstream		NME8
23	rs6462772	rs73120987	7	37941000	C	A	0.298	0.1544	0.0268	5.76119	8.352e-09	0	-Inf	0	0	0	0	intergenic		NME8
23	rs6462772	rs1014938	7	37941152	C	T	0.2498	-0.2112	0.0203	-10.4039	2.379e-25	0	-Inf	0	0	0	0	intergenic		NME8
23	rs6462772	rs75082371	7	37941880	T	C	0.0309	-0.3374	0.0536	-6.29478	3.078e-10	0	-Inf	0	0	0	0	intergenic		NME8
23	rs6462772	rs11771382	7	37941979	G	C	0.3478	0.1756	0.0186	9.44086	3.697e-21	0	-Inf	0	0	0	0	intergenic		NME8
23	rs6462772	rs12539118	7	37942482	T	C	0.0309	-0.3362	0.0536	-6.27239	3.556e-10	0	-Inf	0	0	0	0	intergenic		NME8
23	rs6462772	rs2167268	7	37942528	C	A	0.2498	-0.2114	0.0203	-10.4138	2.145e-25	0	-Inf	0	0	0	0	intergenic		NME8
23	rs6462772	rs76217800	7	37942801	C	T	0.0307	0.3386	0.0537	6.3054	2.874e-10	0	-Inf	0	0	0	0	intergenic		SFRP4
23	rs6462772	rs34804411	7	37943651	T	C	0.244	0.2102	0.0205	10.2537	1.139e-24	0	-Inf	0	0	0	0	intergenic		SFRP4
23	rs6462772	rs7790302	7	37943688	G	A	0.0309	0.3369	0.0536	6.28545	3.269e-10	0	-Inf	0	0	0	0	intergenic		SFRP4
23	rs6462772	rs7794702	7	37944041	A	G	0.0309	-0.3366	0.0536	-6.27985	3.389e-10	0	-Inf	0	0	0	0	intergenic		SFRP4
23	rs6462772	rs4720265	7	37944746	A	G	0.2499	0.2116	0.0203	10.4236	1.934e-25	0	-Inf	0	0	0	0	downstream		SFRP4
23	rs6462772	rs1450859	7	37944785	G	C	0.0308	0.3365	0.0536	6.27799	3.43e-10	0	-Inf	0	0	0	0	downstream		SFRP4
23	rs6462772	rs3807186	7	37945405	T	G	0.2329	-0.1607	0.021	-7.65238	1.973e-14	0	-Inf	0	0	0	0	downstream		SFRP4
23	rs6462772	rs2598116	7	37946348	C	A	0.1426	-0.2757	0.0249	-11.0723	1.71e-28	0	-Inf	0	0	0	0	UTR3		SFRP4
23	rs6462772	rs2598115	7	37947769	T	G	0.1743	0.1735	0.0231	7.51082	5.876e-14	0	-Inf	0	0	0	0	intronic		SFRP4
23	rs6462772	rs2722322	7	37948714	A	G	0.1743	0.1736	0.0231	7.51515	5.685e-14	0	-Inf	0	0	0	0	intronic		SFRP4
23	rs6462772	rs2722320	7	37949784	G	C	0.1744	-0.173	0.0231	-7.48918	6.931e-14	0	-Inf	0	0	0	0	intronic		SFRP4
23	rs6462772	rs6965395	7	37950115	T	C	0.2445	0.2095	0.0204	10.2696	9.66e-25	0	-Inf	0	0	0	0	intronic		SFRP4
23	rs6462772	rs1450857	7	37951097	G	A	0.1743	-0.1735	0.0231	-7.51082	5.876e-14	0	-Inf	0	0	0	0	intronic		SFRP4
23	rs6462772	rs1839590	7	37951281	A	G	0.1729	0.1729	0.0232	7.45259	9.153e-14	0	-Inf	0	0	0	0	intronic		SFRP4
23	rs6462772	rs1450855	7	37951282	T	C	0.1729	0.1729	0.0232	7.45259	9.153e-14	0	-Inf	0	0	0	0	intronic		SFRP4
23	rs6462772	rs3807192	7	37952259	C	T	0.2295	-0.2601	0.0208	-12.5048	7.027e-36	0	-Inf	0	0	0	0	intronic		SFRP4
23	rs6462772	rs3807194	7	37952391	T	C	0.2455	0.2057	0.0245	8.39592	4.623e-17	0	-Inf	0	0	0	0	intronic		SFRP4
23	rs6462772	rs2722319	7	37952967	T	A	0.1742	-0.172	0.0231	-7.44589	9.629e-14	0	-Inf	0	0	0	0	intronic		SFRP4
23	rs6462772	rs2598113	7	37953285	A	G	0.1696	0.1588	0.0279	5.69176	1.257e-08	0	-Inf	0	0	0	0	intronic		SFRP4
23	rs6462772	rs28677956	7	37954468	G	A	0.2119	0.1296	0.0217	5.97235	2.339e-09	0	-Inf	0	0	0	0	intronic		SFRP4
23	rs6462772	rs13240903	7	37955430	G	C	0.2299	0.1465	0.0211	6.94313	3.835e-12	0	-Inf	0	0	0	0	intronic		SFRP4
23	rs6462772	rs71546610	7	37956395	A	G	0.2496	0.2121	0.0203	10.4483	1.492e-25	0	-Inf	0	0	0	0	UTR5		SFRP4
23	rs6462772	rs3807611	7	37957423	A	T	0.3125	-0.1872	0.0191	-9.80105	1.114e-22	0	-Inf	0	0	0	0	intergenic		SFRP4
23	rs6462772	rs3807612	7	37957771	G	A	0.2492	-0.2138	0.0203	-10.532	6.15e-26	0	-Inf	0	0	0	0	intergenic		SFRP4
23	rs6462772	rs1376264	7	37958289	A	G	0.3125	-0.1871	0.0191	-9.79581	1.174e-22	0	-Inf	0	0	0	0	intergenic		SFRP4
23	rs6462772	rs35850626	7	37958467	A	C	0.2493	0.2133	0.0203	10.5074	7.987e-26	0	-Inf	0	0	0	0	intergenic		EPDR1
23	rs6462772	rs35681117	7	37959021	T	C	0.2852	-0.1674	0.0197	-8.49746	1.938e-17	0	-Inf	0	0	0	0	intergenic		EPDR1
23	rs6462772	rs13240429	7	37960835	A	G	0.2478	0.2129	0.0203	10.4877	9.841e-26	0	-Inf	0	0	0	0	intronic		EPDR1
23	rs6462772	rs10248138	7	37961001	A	C	0.174	0.1695	0.0231	7.33766	2.174e-13	0	-Inf	0	0	0	0	exonic		EPDR1
23	rs6462772	rs1450852	7	37961669	G	A	0.1735	-0.1693	0.0231	-7.329	2.319e-13	0	-Inf	0	0	0	0	intronic		EPDR1
23	rs6462772	rs6968647	7	37962922	C	G	0.2517	0.2094	0.0202	10.3663	3.528e-25	0	-Inf	0	0	0	0	intronic		EPDR1
23	rs6462772	rs62443112	7	37962989	A	G	0.3508	-0.1633	0.0186	-8.77957	1.641e-18	0	-Inf	0	0	0	0	intronic		EPDR1
23	rs6462772	rs17237723	7	37963016	G	A	0.351	0.1635	0.0186	8.79032	1.491e-18	0	-Inf	0	0	0	0	intronic		EPDR1
23	rs6462772	rs1975641	7	37963350	T	G	0.2482	0.2143	0.0203	10.5567	4.732e-26	0	-Inf	0	0	0	0	intronic		EPDR1
23	rs6462772	rs34432521	7	37964778	T	G	0.2058	-0.1467	0.0219	-6.69863	2.104e-11	0	-Inf	0	0	0	0	intronic		EPDR1
23	rs6462772	rs1349394	7	37964903	T	C	0.3506	-0.1655	0.0186	-8.89785	5.694e-19	0	-Inf	0	0	0	0	intronic		EPDR1
23	rs6462772	rs17171212	7	37964965	C	T	0.2489	-0.2162	0.0203	-10.6502	1.739e-26	0	-Inf	0	0	0	0	intronic		EPDR1
23	rs6462772	rs3734952	7	37965165	T	C	0.2486	0.2158	0.0203	10.6305	2.149e-26	0	-Inf	0	0	0	0	intronic		EPDR1
23	rs6462772	rs12666164	7	37966201	C	T	0.3505	0.1649	0.0186	8.86559	7.61e-19	0	-Inf	0	0	0	0	intronic		EPDR1
23	rs6462772	rs56270138	7	37966513	G	A	0.3505	0.1648	0.0186	8.86022	7.986e-19	0	-Inf	0	0	0	0	intronic		EPDR1
23	rs6462772	rs1376263	7	37968402	T	C	0.3505	-0.165	0.0186	-8.87097	7.251e-19	0	-Inf	0	0	0	0	intronic		EPDR1
23	rs6462772	rs4723717	7	37968808	G	A	0.2486	-0.2155	0.0203	-10.6158	2.517e-26	0	-Inf	0	0	0	0	intronic		EPDR1
23	rs6462772	rs11772143	7	37969093	A	T	0.2056	-0.1466	0.0219	-6.69406	2.171e-11	0	-Inf	0	0	0	0	intronic		EPDR1
23	rs6462772	rs12671182	7	37969281	A	C	0.3501	-0.1645	0.0186	-8.84409	9.228e-19	0	-Inf	0	0	0	0	intronic		EPDR1
23	rs6462772	rs17834567	7	37969557	A	T	0.2055	-0.1466	0.0219	-6.69406	2.171e-11	0	-Inf	0	0	0	0	intronic		EPDR1
23	rs6462772	rs77601616	7	37971010	A	G	0.2487	0.2147	0.0203	10.5764	3.836e-26	0	-Inf	0	0	0	0	intronic		EPDR1
23	rs6462772	rs11763743	7	37971866	T	A	0.1781	0.1305	0.0232	5.625	1.855e-08	0	-Inf	0	0	0	0	intronic		EPDR1
23	rs6462772	rs75207237	7	37972390	A	T	0.1189	-0.2383	0.0276	-8.63406	5.921e-18	0	-Inf	0	0	0	0	intronic		EPDR1
23	rs6462772	rs2598108	7	37972827	C	A	0.3742	-0.3517	0.0188	-18.7074	4.305e-78	0	-Inf	0	0	0	0	intronic		EPDR1
23	rs6462772	rs2598107	7	37973014	T	C	0.3744	0.3515	0.0188	18.6968	5.256e-78	0	-Inf	0	0	0	0	intronic		EPDR1
23	rs6462772	rs75474297	7	37973124	A	T	0.1208	-0.2237	0.0329	-6.79939	1.051e-11	0	-Inf	0	0	0	0	intronic	Blood protein levels	EPDR1
23	rs6462772	rs58668076	7	37973225	C	T	0.2677	0.1128	0.02	5.64	1.701e-08	0	-Inf	0	0	0	0	intronic		EPDR1
23	rs6462772	rs11766369	7	37974019	G	A	0.1778	0.1317	0.0232	5.67672	1.373e-08	0	-Inf	0	0	0	0	intronic		EPDR1
23	rs6462772	rs2722321	7	37974436	A	G	0.3744	0.3515	0.0188	18.6968	5.256e-78	0	-Inf	0	0	0	0	intronic		EPDR1
23	rs6462772	rs9655029	7	37974718	G	A	0.3744	-0.3515	0.0188	-18.6968	5.256e-78	0	-Inf	0	0	0	0	intronic		EPDR1
23	rs6462772	rs10237860	7	37974800	C	T	0.1781	0.1323	0.0232	5.70259	1.18e-08	0	-Inf	0	0	0	0	intronic		EPDR1
23	rs6462772	rs11767349	7	37975071	G	A	0.2678	0.1125	0.02	5.625	1.855e-08	0	-Inf	0	0	0	0	intronic		EPDR1
23	rs6462772	rs9986685	7	37975347	T	C	0.3744	0.3516	0.0188	18.7021	4.757e-78	0	-Inf	0	0	0	0	intronic		EPDR1
23	rs6462772	rs13237498	7	37975641	C	T	0.3916	-0.3099	0.0249	-12.4458	1.474e-35	0	-Inf	0	0	0	0	intronic		EPDR1
23	rs6462772	rs12154361	7	37976809	G	C	0.2677	0.1122	0.02	5.61	2.023e-08	0	-Inf	0	0	0	0	intronic		EPDR1
23	rs6462772	rs2722250	7	37977000	T	G	0.3631	0.3369	0.0232	14.5216	8.848e-48	0	-Inf	0	0	0	0	intronic		EPDR1
23	rs6462772	rs2598104	7	37977249	C	T	0.3745	-0.3509	0.0188	-18.6649	9.557e-78	0	-Inf	0	0	0	0	intronic		EPDR1
23	rs6462772	rs35123011	7	37977336	T	G	0.2668	-0.1118	0.02	-5.59	2.271e-08	0	-Inf	0	0	0	0	intronic		EPDR1
23	rs6462772	rs2598103	7	37978086	G	C	0.3743	-0.3522	0.0188	-18.734	2.613e-78	0	-Inf	0	0	0	0	intronic		EPDR1
23	rs6462772	rs2472657	7	37978666	C	T	0.3743	-0.3527	0.0188	-18.7606	1.585e-78	0	-Inf	0	0	0	0	intronic		EPDR1
23	rs6462772	rs4540323	7	37978802	T	C	0.2668	-0.112	0.0201	-5.57214	2.516e-08	0	-Inf	0	0	0	0	intronic		EPDR1
23	rs6462772	rs2472658	7	37978803	A	G	0.3743	0.3528	0.0188	18.766	1.434e-78	0	-Inf	0	0	0	0	intronic		EPDR1
23	rs6462772	rs2472659	7	37978898	G	A	0.3743	-0.3528	0.0188	-18.766	1.434e-78	0	-Inf	0	0	0	0	intronic		EPDR1
23	rs6462772	rs10235774	7	37979141	C	T	0.1782	0.1333	0.0232	5.74569	9.155e-09	0	-Inf	0	0	0	0	intronic		EPDR1
23	rs6462772	rs2598102	7	37979187	C	T	0.3737	-0.3509	0.0188	-18.6649	9.557e-78	0	-Inf	0	0	0	0	intronic		EPDR1
23	rs6462772	rs10951543	7	37979629	T	C	0.147	-0.2736	0.0252	-10.8571	1.844e-27	0	-Inf	0	0	0	0	intronic		EPDR1
23	rs6462772	rs2598100	7	37980161	G	T	0.3743	-0.3534	0.0188	-18.7979	7.861e-79	0	-Inf	0	0	0	0	intronic		EPDR1
23	rs6462772	rs2598099	7	37980250	T	C	0.3742	0.3527	0.0188	18.7606	1.585e-78	0	-Inf	0	0	0	0	intronic		EPDR1
23	rs6462772	rs1547446	7	37981047	A	T	0.3743	0.3527	0.0188	18.7606	1.585e-78	0	-Inf	0	0	0	0	intronic		EPDR1
23	rs6462772	rs1547445	7	37981106	T	C	0.3743	0.3526	0.0188	18.7553	1.752e-78	0	-Inf	0	0	0	0	intronic		EPDR1
23	rs6462772	rs35094257	7	37981719	A	G	0.3342	-0.2416	0.0228	-10.5965	3.094e-26	0	-Inf	0	0	0	0	intronic		EPDR1
23	rs6462772	rs2472660	7	37981961	C	T	0.3746	-0.3527	0.0189	-18.6614	1.021e-77	0	-Inf	0	0	0	0	intronic		EPDR1
23	rs6462772	rs6943200	7	37983122	C	A	0.1758	0.2812	0.0237	11.865	1.799e-32	0	-Inf	0	0	0	0	intronic		EPDR1
23	rs6462772	rs6949704	7	37984865	G	A	0.2462	0.1746	0.021	8.31429	9.231e-17	0	-Inf	0	0	0	0	intronic		EPDR1
23	rs6462772	rs6953908	7	37984884	G	C	0.2478	0.1695	0.0209	8.11005	5.06e-16	0	-Inf	0	0	0	0	intronic		EPDR1
23	rs6462772	rs10085558	7	37985280	T	C	0.1224	0.6583	0.0271	24.2915	2.41e-130	0	-Inf	0	0	0	0	intronic		EPDR1
23	rs6462772	rs2122625	7	37986056	G	T	0.1324	-0.6473	0.0262	-24.7061	9.19e-135	0	-Inf	0	0	0	0	intronic		EPDR1
23	rs6462772	rs62443123	7	37987256	C	T	0.2967	0.1495	0.0235	6.3617	1.995e-10	0	-Inf	0	0	0	0	intronic		EPDR1
23	rs6462772	rs2290223	7	37987496	T	C	0.1259	0.6439	0.0268	24.0261	1.48e-127	0	-Inf	0	0	0	0	intronic		EPDR1
23	rs6462772	rs2290221	7	37987632	A	G	0.1224	0.6601	0.0271	24.3579	4.78e-131	0	-Inf	0	0	0	0	intronic		EPDR1
23	rs6462772	rs16879765	7	37989095	T	C	0.1221	0.6617	0.0271	24.417	1.13e-131	0	-Inf	0	0	0	0	intronic	Dupuytren's disease	EPDR1
23	rs6462772	rs2722280	7	37991802	T	C	0.1072	-0.1789	0.029	-6.16897	6.874e-10	0	-Inf	0	0	0	0	downstream		EPDR1
23	rs6462772	rs2722281	7	37992041	C	A	0.1072	0.179	0.029	6.17241	6.726e-10	0	-Inf	0	0	0	0	downstream		EPDR1
23	rs6462772	rs2722282	7	37992203	A	C	0.1072	-0.1791	0.029	-6.17586	6.58e-10	0	-Inf	0	0	0	0	downstream		EPDR1
23	rs6462772	rs2722285	7	37994955	T	C	0.1072	-0.1789	0.029	-6.16897	6.874e-10	0	-Inf	0	0	0	0	intergenic		EPDR1
23	rs6462772	rs2722286	7	37995624	T	C	0.1071	-0.1785	0.029	-6.15517	7.5e-10	0	-Inf	0	0	0	0	intergenic		EPDR1
23	rs6462772	rs117402009	7	37996378	C	A	0.1276	-0.6734	0.0266	-25.3158	2.14e-141	0	-Inf	0	0	0	0	intergenic		EPDR1
23	rs6462772	rs62443137	7	37996626	C	T	0.2521	0.1587	0.0204	7.77941	7.286e-15	0	-Inf	0	0	0	0	intergenic		EPDR1
23	rs6462772	rs17171229	7	37996682	C	T	0.1274	-0.6729	0.0266	-25.297	3.45e-141	0	-Inf	0	0	0	0	intergenic		EPDR1
23	rs6462772	rs10435160	7	37997753	A	T	0.1065	-0.1802	0.0291	-6.19244	5.924e-10	0	-Inf	0	0	0	0	intergenic		EPDR1
23	rs6462772	rs116886178	7	37998117	A	G	0.0453	0.5977	0.0433	13.8037	2.421e-43	0	-Inf	0	0	0	0	intergenic		EPDR1
23	rs6462772	rs79557591	7	37999435	A	C	0.045	0.5986	0.0434	13.7926	2.823e-43	0	-Inf	0	0	0	0	intergenic		EPDR1
23	rs6462772	rs118061098	7	38000068	A	G	0.076	0.6469	0.0409	15.8166	2.39e-56	0	-Inf	0	0	0	0	intergenic		EPDR1
23	rs6462772	rs2685149	7	38000344	G	A	0.2248	0.1748	0.0214	8.16822	3.13e-16	0	-Inf	0	0	0	0	intergenic		EPDR1
23	rs6462772	rs186807499	7	38002390	A	G	0.0805	0.632	0.0328	19.2683	9.915e-83	0	-Inf	0	0	0	0	intergenic		EPDR1
23	rs6462772	rs114929416	7	38004303	G	A	0.1308	-0.6568	0.0263	-24.9734	1.19e-137	0	-Inf	0	0	0	0	intergenic		EPDR1
23	rs6462772	rs117387543	7	38004312	A	G	0.1308	0.6568	0.0263	24.9734	1.19e-137	0	-Inf	0	0	0	0	intergenic		EPDR1
23	rs6462772	rs79590116	7	38004509	G	A	0.1308	-0.6566	0.0263	-24.9658	1.44e-137	0	-Inf	0	0	0	0	intergenic		EPDR1
23	rs6462772	rs12674182	7	38004529	A	G	0.4423	-0.1662	0.0177	-9.38983	6.01e-21	0	-Inf	0	0	0	0	intergenic		EPDR1
23	rs6462772	rs75182114	7	38005723	A	T	0.1308	0.6565	0.0263	24.962	1.58e-137	0	-Inf	0	0	0	0	intergenic		EPDR1
23	rs6462772	rs2598083	7	38006034	C	G	0.2353	-0.1612	0.021	-7.67619	1.639e-14	0	-Inf	0	0	0	0	intergenic		EPDR1
23	rs6462772	rs114259259	7	38007174	A	G	0.1255	0.6487	0.0268	24.2052	1.96e-129	0	-Inf	0	0	0	0	intergenic		EPDR1
23	rs6462772	rs118033921	7	38007636	T	C	0.076	0.6453	0.0409	15.7775	4.444e-56	0	-Inf	0	0	0	0	intergenic		EPDR1
23	rs6462772	rs2722298	7	38008643	A	G	0.2352	-0.161	0.021	-7.66667	1.765e-14	0	-Inf	0	0	0	0	intergenic		EPDR1
23	rs6462772	rs117207172	7	38008676	C	T	0.0806	-0.6309	0.0328	-19.2348	1.894e-82	0	-Inf	0	0	0	0	intergenic		EPDR1
23	rs6462772	rs2598082	7	38009814	A	G	0.2357	-0.1617	0.021	-7.7	1.361e-14	0	-Inf	0	0	0	0	intergenic		EPDR1
23	rs6462772	rs117606494	7	38009873	A	G	0.0493	0.5899	0.0396	14.8965	3.475e-50	0	-Inf	0	0	0	0	intergenic		EPDR1
23	rs6462772	rs2598081	7	38009949	G	C	0.2352	0.1606	0.021	7.64762	2.047e-14	0	-Inf	0	0	0	0	intergenic		EPDR1
23	rs6462772	rs2598080	7	38010063	T	C	0.2353	-0.1611	0.021	-7.67143	1.701e-14	0	-Inf	0	0	0	0	intergenic		EPDR1
23	rs6462772	rs117404873	7	38011559	C	T	0.0462	-0.6091	0.0483	-12.6108	1.842e-36	0	-Inf	0	0	0	0	intergenic		EPDR1
23	rs6462772	rs10488618	7	38013198	T	C	0.1256	0.6482	0.0268	24.1866	3.08e-129	0	-Inf	0	0	0	0	intergenic		EPDR1
23	rs6462772	rs118034834	7	38013736	A	C	0.1256	0.6483	0.0268	24.1903	2.81e-129	0	-Inf	0	0	0	0	intergenic		EPDR1
23	rs6462772	rs2722299	7	38013798	T	C	0.4127	-0.154	0.018	-8.55556	1.173e-17	0	-Inf	0	0	0	0	intergenic		EPDR1
23	rs6462772	rs6965376	7	38014951	A	G	0.1226	0.6633	0.0271	24.476	2.66e-132	0	-Inf	0	0	0	0	intergenic		EPDR1
23	rs6462772	rs116876366	7	38016093	T	C	0.0442	0.5777	0.0418	13.8206	1.915e-43	0	-Inf	0	0	0	0	intergenic		EPDR1
23	rs6462772	rs117357451	7	38016118	T	G	0.0442	0.5777	0.0418	13.8206	1.915e-43	0	-Inf	0	0	0	0	intergenic		EPDR1
23	rs6462772	rs58039147	7	38016370	G	C	0.2503	0.1757	0.0205	8.57073	1.028e-17	0	-Inf	0	0	0	0	intergenic		EPDR1
23	rs6462772	rs74335252	7	38016522	G	T	0.1279	-0.672	0.0266	-25.2632	8.12e-141	0	-Inf	0	0	0	0	intergenic		EPDR1
23	rs6462772	rs145159117	7	38018903	T	C	0.1226	0.6656	0.0271	24.5609	3.31e-133	0	-Inf	0	0	0	0	intergenic		EPDR1
23	rs6462772	rs17171238	7	38019380	G	A	0.1226	-0.665	0.0271	-24.5387	5.7e-133	0	-Inf	0	0	0	0	intergenic	Adolescent idiopathic scoliosis	EPDR1
23	rs6462772	rs1839588	7	38019490	T	C	0.43	-0.1838	0.0179	-10.2682	9.806e-25	0	-Inf	0	0	0	0	intergenic		EPDR1
23	rs6462772	rs117498438	7	38020974	A	G	0.0778	0.6588	0.0334	19.7246	1.327e-86	0	-Inf	0	0	0	0	intergenic		EPDR1
23	rs6462772	rs138206045	7	38021071	G	C	0.0777	-0.6602	0.0334	-19.7665	5.789e-87	0	-Inf	0	0	0	0	intergenic		EPDR1
23	rs6462772	rs144054609	7	38021184	A	T	0.0777	0.6602	0.0334	19.7665	5.789e-87	0	-Inf	0	0	0	0	intergenic		EPDR1
23	rs6462772	rs117446994	7	38021702	A	C	0.0777	0.6603	0.0334	19.7695	5.456e-87	0	-Inf	0	0	0	0	intergenic		EPDR1
23	rs6462772	rs118154363	7	38021713	C	A	0.0494	-0.5896	0.0396	-14.8889	3.892e-50	0	-Inf	0	0	0	0	intergenic		EPDR1
23	rs6462772	rs117462270	7	38022372	T	C	0.0776	0.661	0.0334	19.7904	3.6e-87	0	-Inf	0	0	0	0	intergenic		EPDR1
23	rs6462772	rs2122620	7	38022677	T	G	0.1226	0.6657	0.0271	24.5646	3.02e-133	0	-Inf	0	0	0	0	intergenic		EPDR1
23	rs6462772	rs117575966	7	38023400	G	A	0.1279	-0.6735	0.0266	-25.3195	1.95e-141	0	-Inf	0	0	0	0	intergenic		EPDR1
23	rs6462772	rs117329120	7	38023613	C	T	0.1279	-0.6735	0.0266	-25.3195	1.95e-141	0	-Inf	0	0	0	0	intergenic		EPDR1
23	rs6462772	rs2007664	7	38023840	T	C	0.43	-0.1844	0.0179	-10.3017	6.924e-25	0	-Inf	0	0	0	0	intergenic		EPDR1
23	rs6462772	rs2044830	7	38024404	A	G	0.1279	0.6742	0.0266	25.3459	9.98e-142	0	-Inf	0	0	0	0	intergenic		EPDR1
23	rs6462772	rs17171240	7	38024574	A	G	0.1279	0.6739	0.0266	25.3346	1.33e-141	0	-Inf	0	0	0	0	intergenic		EPDR1
23	rs6462772	rs1450854	7	38025325	T	C	0.4297	-0.1843	0.0179	-10.2961	7.338e-25	0	-Inf	0	0	0	0	intergenic		EPDR1
23	rs6462772	rs77336872	7	38025343	C	A	0.2469	0.1709	0.0206	8.29612	1.076e-16	0	-Inf	0	0	0	0	intergenic		EPDR1
23	rs6462772	rs117635618	7	38025490	C	T	0.0494	-0.5892	0.0396	-14.8788	4.526e-50	0	-Inf	0	0	0	0	intergenic		EPDR1
23	rs6462772	rs117374529	7	38025670	A	C	0.0494	0.5891	0.0396	14.8763	4.7e-50	0	-Inf	0	0	0	0	intergenic		EPDR1
23	rs6462772	rs55935112	7	38025732	T	C	0.2469	-0.17	0.0206	-8.25243	1.552e-16	0	-Inf	0	0	0	0	intergenic		EPDR1
23	rs6462772	rs118028828	7	38026155	G	A	0.1121	-0.6423	0.028	-22.9393	1.88e-116	0	-Inf	0	0	0	0	intergenic		EPDR1
23	rs6462772	rs185883438	7	38026156	A	T	0.1054	0.6608	0.0347	19.0432	7.477e-81	0	-Inf	0	0	0	0	intergenic		EPDR1
23	rs6462772	rs79461258	7	38027569	C	T	0.0865	-0.5593	0.0316	-17.6994	4.24e-70	0	-Inf	0	0	0	0	intergenic		EPDR1
23	rs6462772	rs117585040	7	38027723	A	T	0.0865	0.5593	0.0316	17.6994	4.24e-70	0	-Inf	0	0	0	0	intergenic		EPDR1
23	rs6462772	rs10234987	7	38028548	T	C	0.4549	-0.1409	0.0184	-7.65761	1.894e-14	0	-Inf	0	0	0	0	intergenic		EPDR1
23	rs6462772	rs117289631	7	38028767	C	T	0.0864	-0.559	0.0316	-17.6899	5.019e-70	0	-Inf	0	0	0	0	intergenic		EPDR1
23	rs6462772	rs17171248	7	38029832	C	T	0.0865	-0.5586	0.0316	-17.6772	6.282e-70	0	-Inf	0	0	0	0	intergenic		EPDR1
23	rs6462772	rs192047540	7	38030558	A	T	0.0794	0.6017	0.044	13.675	1.432e-42	0	-Inf	0	0	0	0	intergenic		EPDR1
23	rs6462772	rs1376254	7	38031677	C	T	0.0865	-0.5577	0.0316	-17.6487	1.041e-69	0	-Inf	0	0	0	0	intergenic		EPDR1
23	rs6462772	rs1376267	7	38031887	G	C	0.0865	-0.5577	0.0316	-17.6487	1.041e-69	0	-Inf	0	0	0	0	intergenic		EPDR1
23	rs6462772	rs1349396	7	38031964	A	T	0.0794	0.5976	0.0439	13.6128	3.363e-42	0	-Inf	0	0	0	0	intergenic		EPDR1
23	rs6462772	rs1376266	7	38031966	T	G	0.0794	0.5976	0.0439	13.6128	3.363e-42	0	-Inf	0	0	0	0	intergenic		EPDR1
23	rs6462772	rs118028598	7	38031980	T	C	0.0125	0.7119	0.0804	8.85448	8.408e-19	0	-Inf	0	0	0	0	intergenic		EPDR1
23	rs6462772	rs74753707	7	38032230	T	C	0.0865	0.5573	0.0316	17.6361	1.302e-69	0	-Inf	0	0	0	0	intergenic		EPDR1
23	rs6462772	rs78462468	7	38032758	T	C	0.0864	0.5571	0.0317	17.5741	3.888e-69	0	-Inf	0	0	0	0	intergenic		EPDR1
23	rs6462772	rs76669175	7	38033032	G	A	0.0865	-0.5576	0.0316	-17.6456	1.101e-69	0	-Inf	0	0	0	0	intergenic		EPDR1
23	rs6462772	rs74435029	7	38033112	A	T	0.0824	0.5754	0.0392	14.6786	8.843e-49	0	-Inf	0	0	0	0	intergenic		EPDR1
23	rs6462772	rs118098189	7	38034363	G	A	0.0865	-0.5575	0.0316	-17.6424	1.164e-69	0	-Inf	0	0	0	0	intergenic		EPDR1
23	rs6462772	rs7809999	7	38034935	A	G	0.3628	0.1583	0.0182	8.6978	3.384e-18	0	-Inf	0	0	0	0	intergenic		EPDR1
23	rs6462772	rs117037480	7	38035754	A	T	0.0745	0.5214	0.0325	16.0431	6.391e-58	0	-Inf	0	0	0	0	intergenic		EPDR1
23	rs6462772	rs118018729	7	38035805	G	T	0.0865	-0.5575	0.0316	-17.6424	1.164e-69	0	-Inf	0	0	0	0	intergenic		EPDR1
23	rs6462772	rs4430011	7	38035911	T	C	0.086	0.5566	0.0317	17.5584	5.134e-69	0	-Inf	0	0	0	0	intergenic		EPDR1
23	rs6462772	rs151137997	7	38035915	T	G	0.0745	0.5209	0.0324	16.0772	3.689e-58	0	-Inf	0	0	0	0	intergenic		EPDR1
23	rs6462772	rs117060267	7	38036974	G	A	0.0864	-0.558	0.0316	-17.6582	8.796e-70	0	-Inf	0	0	0	0	intergenic		EPDR1
23	rs6462772	rs4257933	7	38037354	A	G	0.4578	-0.1517	0.0242	-6.2686	3.643e-10	0	-Inf	0	0	0	0	intergenic		EPDR1
23	rs6462772	rs4562215	7	38037534	T	A	0.4532	0.142	0.0184	7.71739	1.187e-14	0	-Inf	0	0	0	0	intergenic		EPDR1
23	rs6462772	rs138541427	7	38037878	T	G	0.0865	0.5585	0.0316	17.6741	6.645e-70	0	-Inf	0	0	0	0	intergenic		EPDR1
23	rs6462772	rs150670695	7	38037979	A	G	0.0864	0.5579	0.0316	17.6551	9.303e-70	0	-Inf	0	0	0	0	intergenic		EPDR1
23	rs6462772	rs6953285	7	38039137	C	T	0.4549	0.1408	0.0184	7.65217	1.976e-14	0	-Inf	0	0	0	0	intergenic		EPDR1
23	rs6462772	rs78140564	7	38040970	T	C	0.0865	0.5584	0.0316	17.6709	7.028e-70	0	-Inf	0	0	0	0	intergenic		EPDR1
23	rs6462772	rs2392527	7	38041808	C	T	0.0865	-0.5583	0.0316	-17.6677	7.434e-70	0	-Inf	0	0	0	0	intergenic		EPDR1
23	rs6462772	rs78007943	7	38042928	A	G	0.0529	-0.3094	0.0406	-7.62069	2.523e-14	0	-Inf	0	0	0	0	intergenic		EPDR1
23	rs6462772	rs1524053	7	38043677	A	G	0.4532	-0.1413	0.0184	-7.67935	1.599e-14	0	-Inf	0	0	0	0	intergenic		EPDR1
23	rs6462772	rs1524052	7	38043824	T	C	0.0865	0.5579	0.0316	17.6551	9.303e-70	0	-Inf	0	0	0	0	intergenic		EPDR1
23	rs6462772	rs10951544	7	38043899	T	C	0.4532	-0.1418	0.0184	-7.70652	1.293e-14	0	-Inf	0	0	0	0	intergenic		EPDR1
23	rs6462772	rs1524051	7	38043904	T	A	0.0864	-0.5577	0.0316	-17.6487	1.041e-69	0	-Inf	0	0	0	0	intergenic		EPDR1
23	rs6462772	rs10951545	7	38044200	G	A	0.455	0.1408	0.0184	7.65217	1.976e-14	0	-Inf	0	0	0	0	intergenic		EPDR1
23	rs6462772	rs62444561	7	38045232	T	A	0.4542	0.1411	0.0184	7.66848	1.74e-14	0	-Inf	0	0	0	0	intergenic		EPDR1
23	rs6462772	rs9639782	7	38046029	T	A	0.4559	0.1399	0.0184	7.60326	2.888e-14	0	-Inf	0	0	0	0	intergenic		EPDR1
23	rs6462772	rs952368	7	38046212	T	C	0.0855	0.5599	0.0318	17.6069	2.18e-69	0	-Inf	0	0	0	0	intergenic		EPDR1
23	rs6462772	rs952369	7	38046404	A	T	0.0856	0.5595	0.0318	17.5943	2.722e-69	0	-Inf	0	0	0	0	intergenic		EPDR1
23	rs6462772	rs76737119	7	38046541	G	T	0.0855	-0.5594	0.0318	-17.5912	2.877e-69	0	-Inf	0	0	0	0	intergenic		EPDR1
23	rs6462772	rs1524050	7	38046849	C	T	0.1771	0.1945	0.0235	8.2766	1.267e-16	0	-Inf	0	0	0	0	intergenic		EPDR1
23	rs6462772	rs118008598	7	38046866	G	A	0.0737	-0.5236	0.0326	-16.0613	4.761e-58	0	-Inf	0	0	0	0	intergenic		EPDR1
23	rs6462772	rs12534806	7	38047062	G	T	0.4595	0.1452	0.0184	7.8913	2.99e-15	0	-Inf	0	0	0	0	intergenic		EPDR1
23	rs6462772	rs12234835	7	38048906	A	G	0.2801	-0.0494	0.0197	-2.50761	0.01215	0	-Inf	0	0	0	0	intergenic		EPDR1
23	rs6462772	rs1717754	7	38049092	C	T	0.2299	-0.3108	0.0287	-10.8293	2.501e-27	0	-Inf	0	0	0	0	intergenic		EPDR1
23	rs6462772	rs78011714	7	38050032	T	C	0.0854	0.5601	0.0318	17.6132	1.951e-69	0	-Inf	0	0	0	0	intergenic		EPDR1
23	rs6462772	rs62444562	7	38050493	T	C	0.4576	-0.1459	0.0184	-7.92935	2.203e-15	0	-Inf	0	0	0	0	intergenic		EPDR1
23	rs6462772	rs1721406	7	38051127	A	G	0.2393	0.2986	0.0212	14.0849	4.703e-45	0	-Inf	0	0	0	0	intergenic		EPDR1
23	rs6462772	rs10256933	7	38051483	G	A	0.4577	0.1459	0.0184	7.92935	2.203e-15	0	-Inf	0	0	0	0	intergenic		EPDR1
23	rs6462772	rs10227912	7	38051586	T	C	0.4577	-0.1455	0.0184	-7.90761	2.624e-15	0	-Inf	0	0	0	0	intergenic		EPDR1
23	rs6462772	rs1721405	7	38051822	A	G	0.2392	0.2987	0.0212	14.0896	4.399e-45	0	-Inf	0	0	0	0	intergenic		EPDR1
23	rs6462772	rs7811382	7	38052934	T	C	0.4577	-0.1456	0.0184	-7.91304	2.512e-15	0	-Inf	0	0	0	0	intergenic		EPDR1
23	rs6462772	rs1464716	7	38052973	A	G	0.0854	0.5598	0.0318	17.6038	2.304e-69	0	-Inf	0	0	0	0	intergenic		EPDR1
23	rs6462772	rs62444581	7	38054756	G	A	0.2801	0.0493	0.0197	2.50254	0.01233	0	-Inf	0	0	0	0	intergenic		EPDR1
23	rs6462772	rs78468643	7	38055853	A	G	0.0855	0.5591	0.0318	17.5818	3.399e-69	0	-Inf	0	0	0	0	intergenic		EPDR1
23	rs6462772	rs75958946	7	38056996	C	T	0.0535	0.3079	0.0489	6.29652	3.044e-10	0	-Inf	0	0	0	0	intergenic		EPDR1
23	rs6462772	rs9691201	7	38057364	T	G	0.4576	-0.1461	0.0184	-7.94022	2.018e-15	0	-Inf	0	0	0	0	intergenic		EPDR1
23	rs6462772	rs9648456	7	38057446	A	G	0.0736	0.5254	0.0327	16.0673	4.327e-58	0	-Inf	0	0	0	0	intergenic		EPDR1
23	rs6462772	rs62444582	7	38059421	A	G	0.4576	-0.1462	0.0184	-7.94565	1.932e-15	0	-Inf	0	0	0	0	intergenic		EPDR1
23	rs6462772	rs71546622	7	38060201	C	T	0.2217	-0.2612	0.0296	-8.82432	1.101e-18	0	-Inf	0	0	0	0	intergenic		EPDR1
23	rs6462772	rs67767155	7	38060204	T	C	0.2212	0.2584	0.0296	8.72973	2.553e-18	0	-Inf	0	0	0	0	intergenic		EPDR1
23	rs6462772	rs7784794	7	38060438	G	A	0.4575	0.1456	0.0184	7.91304	2.512e-15	0	-Inf	0	0	0	0	intergenic		EPDR1
23	rs6462772	rs7784959	7	38060543	C	A	0.4576	0.1459	0.0184	7.92935	2.203e-15	0	-Inf	0	0	0	0	intergenic		EPDR1
23	rs6462772	rs117495740	7	38061499	A	T	0.0853	0.5605	0.0319	17.5705	4.143e-69	0	-Inf	0	0	0	0	intergenic		EPDR1
23	rs6462772	rs117872073	7	38062759	T	C	0.012	0.7261	0.0902	8.04989	8.287e-16	0	-Inf	0	0	0	0	intergenic		EPDR1
23	rs6462772	rs55971087	7	38064533	G	C	0.0724	-0.5226	0.0328	-15.9329	3.744e-57	0	-Inf	0	0	0	0	intergenic		EPDR1
23	rs6462772	rs57948667	7	38064691	C	G	0.0709	0.5339	0.0331	16.1299	1.573e-58	0	-Inf	0	0	0	0	intergenic		EPDR1
23	rs6462772	rs1721399	7	38064803	T	C	0.259	0.2136	0.0199	10.7337	7.073e-27	0	-Inf	0	0	0	0	intergenic		EPDR1
23	rs6462772	rs1524077	7	38065057	G	A	0.3324	0.1097	0.0189	5.80423	6.466e-09	0	-Inf	0	0	0	0	intergenic		EPDR1
23	rs6462772	rs1524076	7	38065073	A	G	0.1847	0.1864	0.0224	8.32143	8.691e-17	0	-Inf	0	0	0	0	intergenic		EPDR1
23	rs6462772	rs73691906	7	38065091	A	G	0.0846	0.5615	0.032	17.5469	6.284e-69	0	-Inf	0	0	0	0	intergenic		EPDR1
23	rs6462772	rs1620285	7	38065472	A	T	0.2686	0.246	0.0205	12	3.553e-33	0	-Inf	0	0	0	0	intergenic		EPDR1
23	rs6462772	rs1721398	7	38065480	G	A	0.2686	-0.2461	0.0205	-12.0049	3.35e-33	0	-Inf	0	0	0	0	intergenic		EPDR1
23	rs6462772	rs7810393	7	38065532	G	A	0.1022	0.186	0.0295	6.30508	2.88e-10	0	-Inf	0	0	0	0	intergenic		EPDR1
23	rs6462772	rs7810404	7	38065562	G	A	0.1022	0.1849	0.0295	6.2678	3.662e-10	0	-Inf	0	0	0	0	intergenic		EPDR1
23	rs6462772	rs117820132	7	38065794	A	G	0.0119	0.7219	0.0901	8.01221	1.127e-15	0	-Inf	0	0	0	0	intergenic		EPDR1
23	rs6462772	rs11763529	7	38066114	G	A	0.1031	0.1792	0.0294	6.09524	1.093e-09	0	-Inf	0	0	0	0	intergenic		EPDR1
23	rs6462772	rs6970330	7	38066957	A	T	0.1021	-0.1857	0.0295	-6.29492	3.076e-10	0	-Inf	0	0	0	0	intergenic		EPDR1
23	rs6462772	rs75207812	7	38067602	A	G	0.0244	-0.3525	0.0639	-5.51643	3.46e-08	0	-Inf	0	0	0	0	intergenic		EPDR1
23	rs6462772	rs75539996	7	38067963	C	T	0.1019	0.1835	0.0295	6.22034	4.961e-10	0	-Inf	0	0	0	0	intergenic		EPDR1
23	rs6462772	rs1618546	7	38069335	G	A	0.2699	-0.2445	0.0204	-11.9853	4.243e-33	0	-Inf	0	0	0	0	intergenic		EPDR1
23	rs6462772	rs61618798	7	38070274	A	C	0.0846	0.5605	0.032	17.5156	1.089e-68	0	-Inf	0	0	0	0	intergenic		EPDR1
23	rs6462772	rs75970482	7	38070504	G	A	0.1017	0.182	0.0295	6.16949	6.851e-10	0	-Inf	0	0	0	0	intergenic		EPDR1
23	rs6462772	rs10278768	7	38073921	G	C	0.2698	-0.2437	0.0204	-11.9461	6.806e-33	0	-Inf	0	0	0	0	intergenic		EPDR1
23	rs6462772	rs11773112	7	38074373	T	C	0.2159	-0.1565	0.0216	-7.24537	4.313e-13	0	-Inf	0	0	0	0	intergenic		EPDR1
23	rs6462772	rs11983867	7	38074856	A	G	0.2159	-0.1566	0.0216	-7.25	4.168e-13	0	-Inf	0	0	0	0	intergenic		EPDR1
23	rs6462772	rs1357656	7	38075650	T	C	0.2159	-0.1565	0.0216	-7.24537	4.313e-13	0	-Inf	0	0	0	0	intergenic		EPDR1
23	rs6462772	rs1721394	7	38076221	T	G	0.2696	0.242	0.0205	11.8049	3.683e-32	0	-Inf	0	0	0	0	intergenic		EPDR1
23	rs6462772	rs2056573	7	38076362	T	C	0.2322	-0.0393	0.021	-1.87143	0.06129	0	-Inf	0	0	0	0	intergenic		EPDR1
23	rs6462772	rs1717752	7	38077402	G	T	0.2698	-0.2422	0.0204	-11.8725	1.644e-32	0	-Inf	0	0	0	0	intergenic		EPDR1
23	rs6462772	rs1717751	7	38077513	C	A	0.2697	-0.242	0.0204	-11.8627	1.848e-32	0	-Inf	0	0	0	0	intergenic		EPDR1
23	rs6462772	rs7808757	7	38077600	G	C	0.2159	0.1571	0.0216	7.27315	3.512e-13	0	-Inf	0	0	0	0	intergenic		EPDR1
23	rs6462772	rs77567115	7	38078195	C	T	0.0166	-0.561	0.0772	-7.26684	3.68e-13	0	-Inf	0	0	0	0	intergenic		EPDR1
23	rs6462772	rs2222517	7	38078748	T	C	0.2157	-0.1561	0.0216	-7.22685	4.943e-13	0	-Inf	0	0	0	0	intergenic		EPDR1
23	rs6462772	rs73336603	7	38078816	A	C	0.2159	-0.1571	0.0216	-7.27315	3.512e-13	0	-Inf	0	0	0	0	intergenic		EPDR1
23	rs6462772	rs1357653	7	38082249	A	G	0.2159	-0.1573	0.0216	-7.28241	3.279e-13	0	-Inf	0	0	0	0	intergenic		EPDR1
23	rs6462772	rs11762992	7	38083293	A	G	0.2157	-0.1561	0.0216	-7.22685	4.943e-13	0	-Inf	0	0	0	0	intergenic		EPDR1
23	rs6462772	rs7457360	7	38083597	C	T	0.2159	0.1568	0.0216	7.25926	3.892e-13	0	-Inf	0	0	0	0	intergenic		EPDR1
23	rs6462772	rs147103675	7	38084227	C	T	0.0168	-0.5393	0.0766	-7.04047	1.916e-12	0	-Inf	0	0	0	0	intergenic		EPDR1
23	rs6462772	rs73336609	7	38084332	T	C	0.2159	-0.157	0.0216	-7.26852	3.635e-13	0	-Inf	0	0	0	0	intergenic		EPDR1
23	rs6462772	rs114095375	7	38084362	T	C	0.0835	0.5583	0.0322	17.3385	2.409e-67	0	-Inf	0	0	0	0	intergenic		EPDR1
23	rs6462772	rs12533478	7	38084784	A	C	0.2158	-0.157	0.0216	-7.26852	3.635e-13	0	-Inf	0	0	0	0	intergenic		EPDR1
23	rs6462772	rs78779730	7	38085336	A	G	0.0836	0.5611	0.0321	17.4798	2.044e-68	0	-Inf	0	0	0	0	intergenic		EPDR1
23	rs6462772	rs78576464	7	38086806	T	C	0.2158	-0.1564	0.0216	-7.24074	4.462e-13	0	-Inf	0	0	0	0	intergenic		EPDR1
23	rs6462772	rs34793871	7	38087708	G	A	0.2158	0.1565	0.0216	7.24537	4.313e-13	0	-Inf	0	0	0	0	intergenic		EPDR1
23	rs6462772	rs117078153	7	38088152	C	T	0.0722	-0.5259	0.0347	-15.1556	6.956e-52	0	-Inf	0	0	0	0	intergenic		EPDR1
23	rs6462772	rs75887565	7	38088267	A	T	0.0721	0.5256	0.0347	15.147	7.934e-52	0	-Inf	0	0	0	0	intergenic		EPDR1
23	rs6462772	rs62444586	7	38089071	A	T	0.2321	-0.0391	0.021	-1.8619	0.06262	0	-Inf	0	0	0	0	intergenic		EPDR1
23	rs6462772	rs147905839	7	38089515	T	C	0.0722	0.527	0.0346	15.2312	2.195e-52	0	-Inf	0	0	0	0	intergenic		EPDR1
23	rs6462772	rs118144468	7	38089667	G	A	0.0836	-0.5606	0.0321	-17.4642	2.686e-68	0	-Inf	0	0	0	0	intergenic		EPDR1
23	rs6462772	rs117361340	7	38090150	A	G	0.0836	0.5606	0.0321	17.4642	2.686e-68	0	-Inf	0	0	0	0	intergenic		EPDR1
23	rs6462772	rs74317305	7	38090443	A	T	0.2154	-0.1559	0.0216	-7.21759	5.292e-13	0	-Inf	0	0	0	0	intergenic		EPDR1
23	rs6462772	rs73336618	7	38091046	A	G	0.2322	-0.0386	0.0209	-1.84689	0.06476	0	-Inf	0	0	0	0	intergenic		EPDR1
23	rs6462772	rs116868754	7	38091166	A	G	0.0836	0.5605	0.0321	17.4611	2.836e-68	0	-Inf	0	0	0	0	intergenic		EPDR1
23	rs6462772	rs11979844	7	38091543	A	T	0.2157	-0.1559	0.0216	-7.21759	5.292e-13	0	-Inf	0	0	0	0	intergenic		EPDR1
23	rs6462772	rs11509900	7	38091940	C	G	0.0725	0.5223	0.0329	15.8754	9.384e-57	0	-Inf	0	0	0	0	intergenic		EPDR1
23	rs6462772	rs1949774	7	38092516	A	G	0.0836	0.5599	0.0321	17.4424	3.934e-68	0	-Inf	0	0	0	0	intergenic		EPDR1
23	rs6462772	rs187085246	7	38094904	T	G	0.0818	0.5735	0.0325	17.6462	1.089e-69	0	-Inf	0	0	0	0	intergenic		EPDR1
23	rs6462772	rs17171277	7	38098055	T	A	0.0829	-0.5703	0.0323	-17.6563	9.094e-70	0	-Inf	0	0	0	0	intergenic		EPDR1
23	rs6462772	rs4301358	7	38099576	G	T	0.2152	0.1534	0.0217	7.06912	1.559e-12	0	-Inf	0	0	0	0	intergenic		EPDR1
23	rs6462772	rs1717730	7	38101935	C	T	0.2692	-0.243	0.0205	-11.8537	2.06e-32	0	-Inf	0	0	0	0	intergenic		EPDR1
23	rs6462772	rs1717725	7	38105033	G	T	0.2693	-0.2439	0.0205	-11.8976	1.219e-32	0	-Inf	0	0	0	0	intergenic		STARD3NL
23	rs6462772	rs17171285	7	38105342	A	G	0.0817	0.572	0.0325	17.6	2.463e-69	0	-Inf	0	0	0	0	intergenic		STARD3NL
23	rs6462772	rs79124596	7	38105672	C	G	0.0817	0.572	0.0325	17.6	2.463e-69	0	-Inf	0	0	0	0	intergenic		STARD3NL
23	rs6462772	rs11761472	7	38106723	A	G	0.2152	-0.153	0.0217	-7.05069	1.78e-12	0	-Inf	0	0	0	0	intergenic		STARD3NL
23	rs6462772	rs9648458	7	38108176	C	A	0.0818	-0.5733	0.0324	-17.6944	4.628e-70	0	-Inf	0	0	0	0	intergenic		STARD3NL
23	rs6462772	rs9648459	7	38108279	A	C	0.0818	0.5726	0.0324	17.6728	6.789e-70	0	-Inf	0	0	0	0	intergenic		STARD3NL
23	rs6462772	rs1014842	7	38109048	G	A	0.4674	-0.1496	0.0176	-8.5	1.896e-17	0	-Inf	0	0	0	0	intergenic		STARD3NL
23	rs6462772	rs2392530	7	38109128	G	A	0.4673	-0.1489	0.0176	-8.46023	2.669e-17	0	-Inf	0	0	0	0	intergenic		STARD3NL
23	rs6462772	rs6951680	7	38109142	C	T	0.4672	-0.1491	0.0176	-8.47159	2.421e-17	0	-Inf	0	0	0	0	intergenic		STARD3NL
23	rs6462772	rs2392531	7	38109156	A	G	0.4673	0.149	0.0176	8.46591	2.542e-17	0	-Inf	0	0	0	0	intergenic		STARD3NL
23	rs6462772	rs1403989	7	38109204	A	G	0.4676	0.149	0.0176	8.46591	2.542e-17	0	-Inf	0	0	0	0	intergenic		STARD3NL
23	rs6462772	rs9648058	7	38109858	A	C	0.0818	0.5713	0.0324	17.6327	1.382e-69	0	-Inf	0	0	0	0	intergenic		STARD3NL
23	rs6462772	rs73691948	7	38110199	A	C	0.0818	0.5706	0.0324	17.6111	2.024e-69	0	-Inf	0	0	0	0	intergenic		STARD3NL
23	rs6462772	rs10499601	7	38110245	A	C	0.0818	0.5706	0.0324	17.6111	2.024e-69	0	-Inf	0	0	0	0	intergenic		STARD3NL
23	rs6462772	rs75527086	7	38113940	A	T	0.0115	0.731	0.0915	7.98907	1.36e-15	0	-Inf	0	0	0	0	intergenic		STARD3NL
23	rs6462772	rs140977748	7	38114420	T	C	0.1024	-0.1857	0.0295	-6.29492	3.076e-10	0	-Inf	0	0	0	0	intergenic		STARD3NL
23	rs6462772	rs1717766	7	38114774	C	G	0.2864	0.2241	0.0201	11.1493	7.221e-29	0	-Inf	0	0	0	0	intergenic		STARD3NL
23	rs6462772	rs79443491	7	38115350	A	G	0.0818	0.5707	0.0324	17.6142	1.917e-69	0	-Inf	0	0	0	0	intergenic		STARD3NL
23	rs6462772	rs10272752	7	38118313	T	C	0.2864	0.2247	0.0201	11.1791	5.161e-29	0	-Inf	0	0	0	0	intergenic		STARD3NL
23	rs6462772	rs10273104	7	38118400	C	G	0.2864	0.2248	0.0201	11.1841	4.879e-29	0	-Inf	0	0	0	0	intergenic		STARD3NL
23	rs6462772	rs10229816	7	38118646	C	T	0.2864	-0.2248	0.0201	-11.1841	4.879e-29	0	-Inf	0	0	0	0	intergenic		STARD3NL
23	rs6462772	rs117509124	7	38120508	T	C	0.0819	0.5708	0.0324	17.6173	1.815e-69	0	-Inf	0	0	0	0	intergenic		STARD3NL
23	rs6462772	rs74506755	7	38122283	G	T	0.0576	-0.5217	0.0363	-14.3719	7.767e-47	0	-Inf	0	0	0	0	intergenic		STARD3NL
23	rs6462772	rs1357650	7	38123604	C	T	0.2864	-0.2246	0.0201	-11.1741	5.458e-29	0	-Inf	0	0	0	0	intergenic		STARD3NL
23	rs6462772	rs1357649	7	38123628	A	G	0.2864	0.2246	0.0201	11.1741	5.458e-29	0	-Inf	0	0	0	0	intergenic		STARD3NL
23	rs6462772	rs10272346	7	38125324	G	A	0.2865	-0.2244	0.0201	-11.1642	6.105e-29	0	-Inf	0	0	0	0	intergenic		STARD3NL
23	rs6462772	rs78193999	7	38125845	C	T	0.0818	-0.5704	0.0324	-17.6049	2.258e-69	0	-Inf	0	0	0	0	intergenic		STARD3NL
23	rs6462772	rs4394292	7	38129857	T	G	0.0118	0.7031	0.0904	7.77765	7.388e-15	0	-Inf	0	0	0	0	intergenic		STARD3NL
23	rs6462772	rs147262324	7	38131342	C	T	0.0117	-0.7034	0.0907	-7.75524	8.818e-15	0	-Inf	0	0	0	0	intergenic		STARD3NL
23	rs6462772	rs76301582	7	38133136	A	G	0.0817	0.5713	0.0325	17.5785	3.602e-69	0	-Inf	0	0	0	0	intergenic		STARD3NL
23	rs6462772	rs1524062	7	38137158	C	T	0.0816	-0.5702	0.0324	-17.5988	2.518e-69	0	-Inf	0	0	0	0	intergenic		STARD3NL
23	rs6462772	rs112903563	7	38137946	A	G	0.0815	0.5717	0.0325	17.5908	2.899e-69	0	-Inf	0	0	0	0	intergenic		STARD3NL
23	rs6462772	rs2140532	7	38138434	C	G	0.0815	0.5717	0.0325	17.5908	2.899e-69	0	-Inf	0	0	0	0	intergenic		STARD3NL
23	rs6462772	rs1403983	7	38141654	T	A	0.0815	-0.5724	0.0325	-17.6123	1.982e-69	0	-Inf	0	0	0	0	intergenic		STARD3NL
23	rs6462772	rs12539343	7	38143358	T	C	0.2121	-0.1989	0.0263	-7.56274	3.947e-14	0	-Inf	0	0	0	0	intergenic		STARD3NL
23	rs6462772	rs73691971	7	38144783	T	C	0.0815	0.571	0.0324	17.6235	1.627e-69	0	-Inf	0	0	0	0	intergenic		STARD3NL
23	rs6462772	rs142307146	7	38145204	A	G	0.0814	0.5718	0.0325	17.5938	2.746e-69	0	-Inf	0	0	0	0	intergenic		STARD3NL
23	rs6462772	rs12114004	7	38145295	T	C	0.0814	0.5717	0.0325	17.5908	2.899e-69	0	-Inf	0	0	0	0	intergenic		STARD3NL
23	rs6462772	rs118158560	7	38146610	A	G	0.0701	0.5424	0.0333	16.2883	1.195e-59	0	-Inf	0	0	0	0	intergenic	Growth-regulated protein alpha levels	STARD3NL
23	rs6462772	rs11972702	7	38147661	T	C	0.3287	-0.1806	0.0189	-9.55556	1.229e-21	0	-Inf	0	0	0	0	intergenic		STARD3NL
23	rs6462772	rs73691975	7	38147931	A	G	0.0815	0.5701	0.0324	17.5957	2.659e-69	0	-Inf	0	0	0	0	intergenic		STARD3NL
23	rs6462772	rs76905717	7	38148484	T	C	0.2127	-0.164	0.0218	-7.52294	5.356e-14	0	-Inf	0	0	0	0	intergenic		STARD3NL
23	rs6462772	rs12154511	7	38149988	A	T	0.0774	0.5868	0.0402	14.597	2.934e-48	0	-Inf	0	0	0	0	intergenic		STARD3NL
23	rs6462772	rs78399570	7	38151544	T	C	0.0809	0.5739	0.0326	17.6043	2.283e-69	0	-Inf	0	0	0	0	intergenic		STARD3NL
23	rs6462772	rs34676673	7	38152981	G	A	0.1012	-0.421	0.0297	-14.1751	1.307e-45	0	-Inf	0	0	0	0	intergenic		STARD3NL
23	rs6462772	rs9648061	7	38154542	T	C	0.2837	0.1333	0.0203	6.5665	5.151e-11	0	-Inf	0	0	0	0	intergenic		STARD3NL
23	rs6462772	rs2893552	7	38155563	G	A	0.3857	0.1121	0.0182	6.15934	7.305e-10	0	-Inf	0	0	0	0	intergenic	Ischemic stroke in diabetes mellitus	STARD3NL
23	rs6462772	rs13246622	7	38157881	A	C	0.0701	0.3182	0.0334	9.52695	1.62e-21	0	-Inf	0	0	0	0	intergenic		STARD3NL
23	rs6462772	rs35625639	7	38172508	T	C	0.1052	0.1749	0.0287	6.09408	1.101e-09	0	-Inf	0	0	0	0	intergenic		STARD3NL
23	rs6462772	rs76400473	7	38174213	C	T	0.1054	-0.1738	0.0286	-6.07692	1.225e-09	0	-Inf	0	0	0	0	intergenic		STARD3NL
23	rs6462772	rs75306755	7	38175143	G	A	0.1326	-0.1874	0.0258	-7.26357	3.77e-13	0	-Inf	0	0	0	0	intergenic		STARD3NL
23	rs6462772	rs79768008	7	38177943	C	T	0.1056	-0.1773	0.0286	-6.1993	5.671e-10	0	-Inf	0	0	0	0	intergenic		STARD3NL
23	rs6462772	rs61377729	7	38184322	G	A	0.1106	-0.1586	0.028	-5.66429	1.476e-08	0	-Inf	0	0	0	0	intergenic		STARD3NL
23	rs6462772	rs71546628	7	38185918	C	A	0.1108	-0.1583	0.028	-5.65357	1.571e-08	0	-Inf	0	0	0	0	intergenic		STARD3NL
23	rs6462772	rs35199237	7	38186499	A	G	0.1105	0.1279	0.0335	3.81791	0.0001346	0	-Inf	0	0	0	0	intergenic		STARD3NL
23	rs6462772	rs60718858	7	38189151	G	A	0.1107	-0.1584	0.028	-5.65714	1.539e-08	0	-Inf	0	0	0	0	intergenic		STARD3NL
23	rs6462772	rs34042998	7	38192185	A	C	0.0552	0.2098	0.0384	5.46354	4.667e-08	0	-Inf	0	0	0	0	intergenic		STARD3NL
23	rs6462772	rs35512984	7	38193980	C	T	0.1108	-0.1581	0.028	-5.64643	1.638e-08	0	-Inf	0	0	0	0	intergenic		STARD3NL
23	rs6462772	rs13225361	7	38194389	G	A	0.1108	-0.158	0.028	-5.64286	1.673e-08	0	-Inf	0	0	0	0	intergenic		STARD3NL
23	rs6462772	rs12701606	7	38194544	A	G	0.1105	0.1593	0.028	5.68929	1.276e-08	0	-Inf	0	0	0	0	intergenic		STARD3NL
23	rs6462772	rs12701607	7	38194588	A	G	0.1049	0.1585	0.0287	5.52265	3.339e-08	0	-Inf	0	0	0	0	intergenic		STARD3NL
23	rs6462772	rs35937689	7	38195964	T	C	0.1105	0.1594	0.028	5.69286	1.249e-08	0	-Inf	0	0	0	0	intergenic		STARD3NL
23	rs6462772	rs75762899	7	38196532	A	C	0.1057	0.1557	0.0286	5.44406	5.208e-08	0	-Inf	0	0	0	0	intergenic		STARD3NL
23	rs6462772	rs35307318	7	38198852	T	C	0.1104	0.1598	0.028	5.70714	1.149e-08	0	-Inf	0	0	0	0	intergenic		STARD3NL
23	rs6462772	rs118117181	7	38199185	G	A	0.1105	-0.1594	0.0281	-5.6726	1.406e-08	0	-Inf	0	0	0	0	intergenic		STARD3NL
23	rs6462772	rs35169081	7	38202781	A	C	0.108	0.1639	0.0283	5.79152	6.975e-09	0	-Inf	0	0	0	0	intergenic		STARD3NL
23	rs6462772	rs35962846	7	38203031	T	C	0.0858	0.1839	0.0312	5.89423	3.764e-09	0	-Inf	0	0	0	0	intergenic		STARD3NL
23	rs6462772	rs35505895	7	38203497	A	G	0.1056	0.1551	0.0286	5.42308	5.858e-08	0	-Inf	0	0	0	0	intergenic		STARD3NL
23	rs6462772	rs35441117	7	38204013	G	A	0.1066	-0.1565	0.0284	-5.51056	3.577e-08	0	-Inf	0	0	0	0	intergenic		STARD3NL
23	rs6462772	rs34362539	7	38208121	T	C	0.1065	0.1571	0.0284	5.53169	3.172e-08	0	-Inf	0	0	0	0	intergenic		STARD3NL
23	rs6462772	rs71546629	7	38213233	G	T	0.1066	-0.1575	0.0284	-5.54577	2.927e-08	0	-Inf	0	0	0	0	intergenic		STARD3NL
23	rs6462772	rs71546630	7	38214065	G	T	0.1067	-0.1202	0.0341	-3.52493	0.0004236	0	-Inf	0	0	0	0	intergenic		STARD3NL
24	rs38896	rs39324	7	116969876	G	A	0.358	-0.1104	0.0184	-6	1.973e-09	1	11.9429	-6.56652	0.0239851	-6.56652	0.0239851	intergenic		WNT2
24	rs38896	rs6977665	7	116976830	G	A	0.4124	-0.1284	0.018	-7.13333	9.797e-13	1	11.9429	-0.672316	0.0100774	-0.672316	0.0100774	intergenic		WNT2
24	rs38896	rs2023708	7	116981071	A	G	0.3858	0.1234	0.0181	6.81768	9.252e-12	1	11.9429	7.37976	0.0257771	7.37976	0.0257771	intergenic		WNT2
24	rs38896	rs11976705	7	117094384	T	C	0.3829	0.0756	0.0251	3.01195	0.002596	1	11.9429	6.21733	0.0230593	6.21733	0.0230593	intergenic		CFTR
24	rs38896	rs43029	7	117105755	C	T	0.41	-0.1076	0.0179	-6.01117	1.842e-09	0.910175	2.9466	-5.84104	1.83509	-6.41749	0.0235213	intergenic		CFTR
24	rs38896	rs43026	7	117105206	C	A	0.41	-0.1075	0.0179	-6.00559	1.906e-09	0.0449122	0.613195	-0.288005	1.32814	-6.41263	0.0235302	intergenic		CFTR
24	rs38896	rs7810506	7	117116183	C	T	0.4093	-0.1075	0.0179	-6.00559	1.906e-09	0.0449122	0.613195	-0.28808	1.32848	-6.41431	0.0235363	intergenic		CFTR
24	rs38896	rs34256873	7	117101285	C	A	0.4091	-0.1077	0.018	-5.98333	2.186e-09	2.82516e-07	-4.60808	-1.80682e-06	0.00339936	-6.39547	0.0235733	intergenic		CFTR
24	rs38896	rs43030	7	117106882	C	T	0.4096	-0.1071	0.0179	-5.98324	2.187e-09	2.68716e-07	-4.62983	-1.71822e-06	0.00331463	-6.39419	0.023569	intergenic		CFTR
24	rs38896	rs43027	7	117105361	G	A	0.4092	-0.1076	0.018	-5.97778	2.262e-09	1.424e-08	-5.90562	-9.09995e-08	0.000762583	-6.39042	0.0235811	intergenic		CFTR
24	rs38896	rs43028	7	117105581	C	T	0.4092	-0.1074	0.018	-5.96667	2.421e-09	3.62763e-11	-8.4995	-2.31472e-10	3.84318e-05	-6.38081	0.0235986	intergenic		CFTR
24	rs38896	rs43031	7	117107061	G	A	0.4093	-0.1072	0.018	-5.95556	2.592e-09	9.27485e-14	-11.0918	-5.909e-13	1.94028e-06	-6.37099	0.0236151	intergenic		CFTR
24	rs38896	rs43034	7	117108449	C	T	0.4097	-0.1069	0.018	-5.93889	2.87e-09	1.2072e-17	-14.9773	-7.67263e-17	2.20829e-08	-6.3557	0.0236376	intergenic		CFTR
24	rs38896	rs39308	7	116951671	A	G	0.2753	0.0945	0.0198	4.77273	1.817e-06	6.32635e-138	-135.258	1.59322e-138	6.33627e-70	0.251839	0.0062541	intronic		WNT2
24	rs38896	rs39309	7	116952304	A	G	0.2762	0.0839	0.0238	3.52521	0.0004231	5.38841e-151	-148.328	1.23284e-151	1.68013e-76	0.228796	0.0063028	intronic		WNT2
24	rs38896	rs6947786	7	116902698	T	A	0.2907	-0.1257	0.0195	-6.44615	1.147e-10	6.68152e-157	-154.234	-7.36243e-158	9.01237e-80	-0.110191	0.00377921	intergenic		WNT2
24	rs38896	rs39314	7	116960104	A	C	0.2722	0.0957	0.0198	4.83333	1.343e-06	2.0523e-157	-154.747	3.67822e-158	8.12466e-80	0.179224	0.00653071	intronic		WNT2
24	rs38896	rs39322	7	116969162	A	G	0.2765	0.095	0.0197	4.82234	1.419e-06	1.67403e-158	-155.835	2.96221e-159	2.29105e-80	0.17695	0.00659143	intergenic		WNT2
24	rs38896	rs9886209	7	117005224	A	C	0.2746	0.0902	0.0197	4.57868	4.679e-06	5.04553e-159	-156.356	9.06721e-160	1.27738e-80	0.179708	0.00667523	intronic		ASZ1
24	rs38896	rs39320	7	116968834	C	G	0.2779	0.0905	0.0197	4.59391	4.35e-06	1.84718e-161	-158.793	3.05868e-162	7.12215e-82	0.165587	0.0064665	intergenic		WNT2
24	rs38896	rs39316	7	116966246	C	G	0.1898	0.1237	0.0224	5.52232	3.345e-08	3.76185e-163	-160.484	5.20565e-164	8.49377e-83	0.13838	0.0053651	intergenic		WNT2
24	rs38896	rs7779160	7	117065618	A	G	0.275	0.0868	0.0237	3.66245	0.0002498	1.17756e-165	-162.988	1.93107e-166	5.63199e-84	0.163989	0.00663745	intronic		ASZ1
24	rs38896	rs6949974	7	117225159	T	C	0.3178	0.1086	0.019	5.71579	1.092e-08	2.56014e-169	-166.651	2.59901e-170	5.14503e-86	0.101518	0.00581872	intronic		CFTR
24	rs38896	rs6944152	7	116910396	G	T	0.298	-0.1222	0.0193	-6.33161	2.426e-10	2.4865e-169	-166.664	-1.91537e-170	3.84573e-86	-0.0770306	0.00377848	intergenic		WNT2
24	rs38896	rs13246951	7	116911091	G	C	0.298	-0.1217	0.0193	-6.3057	2.869e-10	1.96979e-169	-166.765	-1.51435e-170	3.41617e-86	-0.0768786	0.00377851	intergenic		WNT2
24	rs38896	rs10258791	7	117070582	A	C	0.2733	0.0934	0.0198	4.71717	2.391e-06	1.6229e-175	-172.849	1.44871e-176	3.60612e-89	0.0892667	0.00665675	intergenic		ASZ1
24	rs38896	rs38896	7	116879224	G	A	0.4071	-0.1235	0.0179	-6.89944	5.221e-12	1.86065e-176	-173.789	-9.6463e-178	7.08724e-90	-0.0518438	0.00343019	intergenic		ST7
24	rs38896	rs10230259	7	117033753	A	G	0.2747	0.0952	0.0197	4.83249	1.348e-06	9.98042e-177	-174.06	8.19179e-178	8.22715e-90	0.0820786	0.00670678	intronic		ASZ1
24	rs38896	rs10242827	7	117067040	T	C	0.2747	0.0871	0.0237	3.67511	0.0002378	2.84344e-181	-178.605	1.94444e-182	3.66386e-92	0.0683834	0.00668549	intronic		ASZ1
24	rs38896	rs10255092	7	117012241	G	A	0.2795	-0.0925	0.0197	-4.69543	2.66e-06	8.7482e-183	-180.117	-4.15119e-184	4.48032e-93	-0.0474519	0.00654777	intronic		ASZ1
24	rs38896	rs38912	7	116895577	A	G	0.3012	0.1225	0.0192	6.38021	1.768e-10	2.29083e-184	-181.699	6.5519e-186	4.36622e-94	0.0286005	0.00376683	intergenic		WNT2
24	rs38896	rs38913	7	116895588	A	G	0.3012	0.1223	0.0192	6.36979	1.893e-10	2.16116e-184	-181.724	6.16556e-186	4.2304e-94	0.0285289	0.00376684	intergenic		WNT2
24	rs38896	rs3808184	7	117214125	C	T	0.3191	-0.1085	0.0189	-5.74074	9.426e-09	2.05884e-184	-181.746	-4.64975e-186	3.35545e-94	-0.0225843	0.00606724	intronic		CFTR
24	rs38896	rs916727	7	116988685	G	A	0.2816	-0.0869	0.0196	-4.43367	9.264e-06	4.75107e-185	-182.382	-1.51019e-186	2.23818e-94	-0.0317864	0.00663395	intergenic		ASZ1
24	rs38896	rs177069	7	117102085	G	A	0.3264	-0.0863	0.0188	-4.59043	4.423e-06	4.56548e-185	-182.4	-1.16653e-186	1.78674e-94	-0.0255512	0.00681131	intergenic		CFTR
24	rs38896	rs1042077	7	117235055	G	T	0.3179	-0.1085	0.019	-5.71053	1.126e-08	3.07139e-185	-182.572	-5.36276e-187	1.02007e-94	-0.0174603	0.00582432	exonic		CFTR
24	rs38896	rs39321	7	116968909	G	C	0.277	-0.0935	0.0197	-4.74619	2.073e-06	1.74347e-185	-182.818	-4.22831e-187	1.05036e-94	-0.0242523	0.0066798	intergenic		WNT2
24	rs38896	rs6979652	7	117235550	G	A	0.3181	-0.1085	0.019	-5.71053	1.126e-08	1.69547e-185	-182.83	-2.63237e-187	6.83211e-95	-0.0155259	0.00585273	intronic		CFTR
24	rs38896	rs10278953	7	117023237	G	A	0.28	-0.0916	0.0197	-4.64975	3.323e-06	1.40531e-185	-182.911	-3.48117e-187	9.61688e-95	-0.0247715	0.00666925	intronic		ASZ1
24	rs38896	rs916728	7	116991701	G	A	0.28	-0.0895	0.0197	-4.54315	5.542e-06	1.40502e-185	-182.911	-3.80705e-187	1.04441e-94	-0.027096	0.00649267	intergenic		ASZ1
24	rs38896	rs12536356	7	117082485	C	A	0.2763	-0.0917	0.0197	-4.65482	3.243e-06	9.45394e-186	-183.084	-2.29357e-187	7.7324e-95	-0.0242605	0.00662289	intergenic		ASZ1
24	rs38896	rs4285411	7	117015125	C	T	0.2804	-0.0872	0.0196	-4.44898	8.628e-06	9.11389e-186	-183.099	-2.36787e-187	8.09267e-95	-0.0259809	0.00660176	intronic		ASZ1
24	rs38896	rs6466610	7	117012774	C	T	0.2804	-0.0873	0.0197	-4.43147	9.359e-06	7.89747e-186	-183.162	-2.0232e-187	7.43458e-95	-0.0256184	0.00660174	intronic		ASZ1
24	rs38896	rs10264450	7	117059654	G	A	0.2761	-0.0912	0.0197	-4.62944	3.667e-06	7.33735e-186	-183.194	-1.73887e-187	6.66368e-95	-0.0236989	0.00659902	intronic		ASZ1
24	rs38896	rs9648982	7	116983713	C	T	0.2803	-0.0851	0.0196	-4.34184	1.413e-05	3.64757e-186	-183.497	-8.63407e-188	4.69202e-95	-0.0236707	0.00657652	intergenic		ASZ1
24	rs38896	rs213977	7	117238445	G	T	0.4156	-0.0923	0.018	-5.12778	2.932e-07	1.51242e-186	-183.879	-1.45345e-188	1.39713e-95	-0.00961011	0.00605884	intronic		CFTR
24	rs38896	rs6963669	7	116990048	C	T	0.2802	-0.0859	0.0196	-4.38265	1.172e-05	1.49123e-186	-183.886	-2.81437e-188	2.44316e-95	-0.0188728	0.00664031	intergenic		ASZ1
24	rs38896	rs213976	7	117238379	G	T	0.4176	-0.0914	0.018	-5.07778	3.819e-07	1.04087e-186	-184.042	-8.99905e-189	1.07684e-95	-0.00864567	0.00605455	intronic		CFTR
24	rs38896	rs10227378	7	117078966	C	T	0.2761	-0.0894	0.0198	-4.51515	6.327e-06	8.85609e-187	-184.112	-1.37462e-188	1.58958e-95	-0.0155217	0.00666243	intergenic		ASZ1
24	rs38896	rs6947329	7	116943135	T	C	0.3849	-0.1199	0.0182	-6.58791	4.461e-11	7.10164e-187	-184.208	-1.05112e-188	1.29042e-95	-0.0148011	0.00392501	intronic		WNT2
24	rs38896	rs6946481	7	116942433	T	G	0.3842	-0.1196	0.0182	-6.57143	4.983e-11	6.7862e-187	-184.227	-1.00146e-188	1.25799e-95	-0.0147573	0.00392672	intronic		WNT2
24	rs38896	rs2239956	7	116949286	T	C	0.3862	-0.1145	0.0182	-6.29121	3.15e-10	5.44915e-187	-184.323	-7.82695e-189	1.10443e-95	-0.0143636	0.00418696	intronic		WNT2
24	rs38896	rs2285544	7	116944283	A	T	0.3916	-0.114	0.0181	-6.29834	3.008e-10	2.09834e-187	-184.737	-2.63777e-189	6.03635e-96	-0.0125707	0.003953	intronic		WNT2
24	rs38896	rs11760825	7	116911538	T	C	0.2971	0.121	0.0194	6.23711	4.457e-10	1.90868e-188	-185.778	2.20343e-190	1.67883e-96	0.0115442	0.00379421	intergenic		WNT2
24	rs38896	rs7795841	7	116910801	T	G	0.2981	0.1217	0.0193	6.3057	2.869e-10	1.82536e-188	-185.798	2.0405e-190	1.59506e-96	0.0111786	0.00379744	intergenic		WNT2
24	rs38896	rs2023707	7	116980769	C	A	0.2743	-0.0851	0.0271	-3.14022	0.001688	7.32441e-189	-186.194	-3.25272e-191	6.91648e-97	-0.00444093	0.0067521	intergenic		WNT2
24	rs38896	rs39310	7	116952741	C	A	0.2814	-0.0917	0.0197	-4.65482	3.243e-06	3.48157e-190	-187.517	1.82035e-191	9.82771e-97	0.0522853	0.00635565	intronic		WNT2
24	rs38896	rs39311	7	116954117	G	T	0.2782	-0.0914	0.0198	-4.61616	3.909e-06	3.16673e-190	-187.559	1.71725e-191	9.71696e-97	0.0542277	0.00639934	intronic		WNT2
24	rs38896	rs254538	7	116973288	C	A	0.3013	-0.0976	0.0193	-5.05699	4.259e-07	2.66393e-190	-187.634	1.20925e-191	7.46626e-97	0.0453935	0.00565808	intergenic		WNT2
24	rs38896	rs254537	7	116971883	C	T	0.279	-0.0925	0.0197	-4.69543	2.66e-06	2.60812e-190	-187.643	1.68685e-191	1.04995e-96	0.0646771	0.00661035	intergenic		WNT2
24	rs38896	rs39325	7	116970290	G	C	0.2752	-0.0915	0.0198	-4.62121	3.815e-06	2.3017e-190	-187.697	1.58531e-191	1.04987e-96	0.0688757	0.00669768	intergenic		WNT2
24	rs38896	rs6959515	7	116976587	C	T	0.3009	-0.0955	0.0193	-4.94819	7.491e-07	2.26688e-190	-187.704	1.06835e-191	7.14675e-97	0.0471286	0.00565954	intergenic		WNT2
24	rs38896	rs6466605	7	116901864	A	G	0.2907	0.1259	0.0195	6.45641	1.072e-10	1.61778e-190	-187.85	-3.0582e-192	2.45303e-97	-0.0189037	0.00382135	intergenic		WNT2
24	rs38896	rs2402176	7	116908448	C	G	0.2915	0.1252	0.0195	6.42051	1.358e-10	1.57874e-190	-187.861	-3.01379e-192	2.44616e-97	-0.0190898	0.0038205	intergenic		WNT2
24	rs38896	rs6968768	7	116904828	A	G	0.2922	0.1241	0.0194	6.39691	1.586e-10	1.53122e-190	-187.874	-2.95274e-192	2.43245e-97	-0.0192835	0.00381545	intergenic		WNT2
24	rs38896	rs6942558	7	116901454	A	G	0.2917	0.1242	0.0195	6.36923	1.9e-10	1.49163e-190	-187.885	-2.90856e-192	2.42669e-97	-0.0194992	0.00381733	intergenic		WNT2
24	rs38896	rs43035	7	117113624	C	A	0.4093	-0.108	0.0179	-6.03352	1.604e-09	2.73552e-224	-221.622	-1.21141e-223	7.32449e-112	-4.42844	0.0247309	intergenic		CFTR
24	rs38896	rs177070	7	117102394	C	T	0.4091	-0.1072	0.018	-5.95556	2.592e-09	4.08357e-234	-231.448	-1.80078e-233	8.91143e-117	-4.40981	0.0247667	intergenic		CFTR
24	rs38896	rs43032	7	117107284	C	A	0.4087	-0.1075	0.018	-5.97222	2.34e-09	4.1373e-237	-234.442	-1.82183e-236	2.83241e-118	-4.40342	0.0247828	intergenic		CFTR
24	rs38896	rs885993	7	117129404	C	T	0.4095	-0.107	0.018	-5.94444	2.774e-09	1.87968e-244	-241.785	-8.2477e-244	6.01586e-122	-4.38782	0.0247448	intronic		CFTR
24	rs38896	rs213937	7	117185071	C	T	0.4088	-0.1056	0.018	-5.86667	4.446e-09	1.34661e-260	-257.93	-5.86621e-260	5.05527e-130	-4.35629	0.0248093	ncRNA_intronic		CFTR-AS1
24	rs38896	rs39312	7	116954785	C	A	0.3646	-0.1057	0.0184	-5.74457	9.216e-09	0	-Inf	0	0	0	0	intronic	Waist-to-hip ratio adjusted for BMI,Waist-hip ratio	WNT2
24	rs38896	rs39315	7	116963562	C	T	0.3628	-0.1094	0.0183	-5.97814	2.257e-09	0	-Inf	0	0	0	0	upstream		WNT2
24	rs38896	rs39317	7	116966304	A	G	0.3558	0.107	0.0221	4.84163	1.288e-06	0	-Inf	0	0	0	0	intergenic		WNT2
24	rs38896	rs254536	7	116970582	C	T	0.3629	-0.1064	0.0183	-5.81421	6.092e-09	0	-Inf	0	0	0	0	intergenic		WNT2
24	rs38896	rs2188556	7	116978741	T	C	0.3621	0.1065	0.0183	5.81967	5.896e-09	0	-Inf	0	0	0	0	intergenic		WNT2
24	rs38896	rs10229792	7	116982907	A	G	0.359	0.1078	0.0184	5.8587	4.665e-09	0	-Inf	0	0	0	0	intergenic		WNT2
24	rs38896	rs10245477	7	116983083	C	T	0.3591	-0.1074	0.0184	-5.83696	5.316e-09	0	-Inf	0	0	0	0	intergenic		WNT2
24	rs38896	rs10248393	7	116998176	T	C	0.3567	0.1094	0.0184	5.94565	2.754e-09	0	-Inf	0	0	0	0	intergenic		ASZ1
24	rs38896	rs10252350	7	116998882	A	G	0.357	0.1111	0.0184	6.03804	1.56e-09	0	-Inf	0	0	0	0	intergenic		ASZ1
24	rs38896	rs10264075	7	117001366	T	G	0.3838	0.1252	0.0181	6.91713	4.609e-12	0	-Inf	0	0	0	0	intergenic		ASZ1
24	rs38896	rs6966836	7	117002998	C	T	0.3896	-0.1215	0.0181	-6.71271	1.91e-11	0	-Inf	0	0	0	0	downstream		ASZ1
24	rs38896	rs6960356	7	117010356	T	C	0.3863	0.1233	0.0181	6.81215	9.615e-12	0	-Inf	0	0	0	0	intronic		ASZ1
24	rs38896	rs4727849	7	117014072	G	A	0.3892	-0.1212	0.0181	-6.69613	2.14e-11	0	-Inf	0	0	0	0	intronic		ASZ1
24	rs38896	rs12534129	7	117018135	C	T	0.3897	-0.121	0.0181	-6.68508	2.308e-11	0	-Inf	0	0	0	0	intronic		ASZ1
24	rs38896	rs10255917	7	117020596	C	T	0.3896	-0.1215	0.0181	-6.71271	1.91e-11	0	-Inf	0	0	0	0	intronic		ASZ1
24	rs38896	rs10278130	7	117022604	G	A	0.3847	-0.1259	0.0181	-6.9558	3.506e-12	0	-Inf	0	0	0	0	intronic		ASZ1
24	rs38896	rs4730779	7	117023535	A	G	0.384	0.126	0.0181	6.96133	3.371e-12	0	-Inf	0	0	0	0	intronic	Waist circumference	ASZ1
24	rs38896	rs7357267	7	117023912	G	T	0.3875	-0.1252	0.0181	-6.91713	4.609e-12	0	-Inf	0	0	0	0	intronic		ASZ1
24	rs38896	rs2051718	7	117025243	A	G	0.3837	0.1271	0.0181	7.0221	2.186e-12	0	-Inf	0	0	0	0	intronic		ASZ1
24	rs38896	rs3926643	7	117027432	A	G	0.3842	0.1265	0.0181	6.98895	2.77e-12	0	-Inf	0	0	0	0	intronic		ASZ1
24	rs38896	rs6466611	7	117029737	T	C	0.3861	0.1231	0.0181	6.8011	1.038e-11	0	-Inf	0	0	0	0	intronic		ASZ1
24	rs38896	rs2157946	7	117030698	A	C	0.3861	0.1231	0.0181	6.8011	1.038e-11	0	-Inf	0	0	0	0	intronic		ASZ1
24	rs38896	rs7805063	7	117041069	T	C	0.383	0.1273	0.0181	7.03315	2.019e-12	0	-Inf	0	0	0	0	intronic	Waist-hip ratio	ASZ1
24	rs38896	rs4727851	7	117048082	A	G	0.383	0.1271	0.0181	7.0221	2.186e-12	0	-Inf	0	0	0	0	intronic		ASZ1
24	rs38896	rs12333572	7	117051949	A	T	0.3877	0.1227	0.0181	6.77901	1.21e-11	0	-Inf	0	0	0	0	intronic		ASZ1
24	rs38896	rs994996	7	117052915	A	G	0.383	0.1272	0.0181	7.02762	2.101e-12	0	-Inf	0	0	0	0	intronic		ASZ1
24	rs38896	rs994997	7	117052950	T	C	0.383	0.1271	0.0181	7.0221	2.186e-12	0	-Inf	0	0	0	0	intronic		ASZ1
24	rs38896	rs2188555	7	117057233	A	G	0.3829	0.1276	0.0181	7.04972	1.793e-12	0	-Inf	0	0	0	0	intronic		ASZ1
24	rs38896	rs10249651	7	117064625	C	T	0.3575	-0.1045	0.022	-4.75	2.034e-06	0	-Inf	0	0	0	0	intronic	Coronary artery disease	ASZ1
24	rs38896	rs10953845	7	117065996	T	C	0.3579	0.1089	0.0184	5.91848	3.249e-09	0	-Inf	0	0	0	0	intronic		ASZ1
24	rs38896	rs7784156	7	117066718	G	C	0.3848	-0.1204	0.0217	-5.54839	2.883e-08	0	-Inf	0	0	0	0	intronic		ASZ1
24	rs38896	rs76041288	7	117073191	C	T	0.3861	-0.1233	0.0181	-6.81215	9.615e-12	0	-Inf	0	0	0	0	intergenic		ASZ1
24	rs38896	rs10953846	7	117077110	C	T	0.3587	-0.1099	0.0184	-5.97283	2.332e-09	0	-Inf	0	0	0	0	intergenic		ASZ1
24	rs38896	rs6966838	7	117083580	C	T	0.3844	-0.124	0.0181	-6.85083	7.342e-12	0	-Inf	0	0	0	0	intergenic		ASZ1
24	rs38896	rs177068	7	117102020	A	G	0.4081	0.1101	0.018	6.11667	9.555e-10	0	-Inf	0	0	0	0	intergenic		CFTR
24	rs38896	rs43025	7	117104507	T	C	0.4072	0.1114	0.018	6.18889	6.059e-10	0	-Inf	0	0	0	0	intergenic		CFTR
24	rs38896	rs43033	7	117107707	A	C	0.408	0.1098	0.018	6.1	1.061e-09	0	-Inf	0	0	0	0	intergenic		CFTR
24	rs38896	rs43036	7	117114478	T	C	0.4089	0.1075	0.0179	6.00559	1.906e-09	0	-Inf	0	0	0	0	intergenic		CFTR
24	rs38896	rs713134	7	117115256	T	C	0.4098	0.1084	0.018	6.02222	1.72e-09	0	-Inf	0	0	0	0	intergenic		CFTR
24	rs38896	rs756665	7	117128942	C	A	0.4097	-0.1067	0.018	-5.92778	3.071e-09	0	-Inf	0	0	0	0	intronic		CFTR
24	rs38896	rs2237722	7	117147500	G	C	0.4092	-0.1071	0.018	-5.95	2.681e-09	0	-Inf	0	0	0	0	intronic		CFTR
24	rs38896	rs980574	7	117151828	C	A	0.4097	-0.1068	0.018	-5.93333	2.968e-09	0	-Inf	0	0	0	0	intronic		CFTR
24	rs38896	rs13438309	7	117158642	G	A	0.364	-0.0968	0.0185	-5.23243	1.673e-07	0	-Inf	0	0	0	0	intronic		CFTR
24	rs38896	rs725188	7	117161653	G	T	0.4082	-0.1096	0.018	-6.08889	1.137e-09	0	-Inf	0	0	0	0	intronic		CFTR
24	rs38896	rs213942	7	117172269	A	T	0.4077	0.1088	0.018	6.04444	1.499e-09	0	-Inf	0	0	0	0	intronic		CFTR
24	rs38896	rs213943	7	117173230	C	T	0.4079	-0.0994	0.0215	-4.62326	3.778e-06	0	-Inf	0	0	0	0	intronic		CFTR
24	rs38896	rs213935	7	117178208	G	A	0.4074	-0.0973	0.0215	-4.52558	6.023e-06	0	-Inf	0	0	0	0	intronic		CFTR
24	rs38896	rs213936	7	117184516	A	G	0.4072	0.1086	0.018	6.03333	1.606e-09	0	-Inf	0	0	0	0	ncRNA_intronic		CFTR-AS1
24	rs38896	rs213946	7	117191283	A	G	0.407	0.1088	0.018	6.04444	1.499e-09	0	-Inf	0	0	0	0	ncRNA_intronic		CFTR-AS1
24	rs38896	rs213950	7	117199533	A	G	0.4084	0.1046	0.018	5.81111	6.206e-09	0	-Inf	0	0	0	0	exonic		CFTR
24	rs38896	rs718829	7	117207860	A	C	0.4038	0.1072	0.018	5.95556	2.592e-09	0	-Inf	0	0	0	0	intronic		CFTR
24	rs38896	rs2082056	7	117211853	C	T	0.4063	-0.1038	0.018	-5.76667	8.085e-09	0	-Inf	0	0	0	0	intronic		CFTR
24	rs38896	rs213934	7	117212723	C	T	0.4077	-0.1038	0.018	-5.76667	8.085e-09	0	-Inf	0	0	0	0	intronic		CFTR
24	rs38896	rs2518873	7	117217721	T	C	0.4035	0.1028	0.0181	5.67956	1.35e-08	0	-Inf	0	0	0	0	intronic		CFTR
24	rs38896	rs213953	7	117218575	A	G	0.4037	0.1033	0.0181	5.70718	1.149e-08	0	-Inf	0	0	0	0	intronic		CFTR
24	rs38896	rs213957	7	117223590	G	A	0.404	-0.1047	0.0181	-5.78453	7.272e-09	0	-Inf	0	0	0	0	intronic		CFTR
24	rs38896	rs213961	7	117224724	A	C	0.4032	0.1041	0.0181	5.75138	8.852e-09	0	-Inf	0	0	0	0	intronic		CFTR
24	rs38896	rs213963	7	117229167	A	G	0.4034	0.1039	0.0181	5.74033	9.449e-09	0	-Inf	0	0	0	0	intronic		CFTR
24	rs38896	rs213964	7	117229336	G	A	0.4037	-0.1045	0.0181	-5.77348	7.765e-09	0	-Inf	0	0	0	0	intronic		CFTR
24	rs38896	rs213965	7	117229537	A	T	0.4016	0.0941	0.0217	4.33641	1.448e-05	0	-Inf	0	0	0	0	intronic		CFTR
24	rs38896	rs213966	7	117229819	G	A	0.4034	-0.1039	0.0181	-5.74033	9.449e-09	0	-Inf	0	0	0	0	intronic		CFTR
24	rs38896	rs213967	7	117229837	T	G	0.4034	0.1041	0.0181	5.75138	8.852e-09	0	-Inf	0	0	0	0	intronic		CFTR
24	rs38896	rs213968	7	117229993	T	C	0.4034	0.1039	0.0181	5.74033	9.449e-09	0	-Inf	0	0	0	0	intronic		CFTR
24	rs38896	rs213970	7	117233694	C	G	0.403	0.104	0.0181	5.74586	9.146e-09	0	-Inf	0	0	0	0	intronic		CFTR
24	rs38896	rs213971	7	117234176	A	G	0.4033	0.1041	0.0181	5.75138	8.852e-09	0	-Inf	0	0	0	0	intronic		CFTR
24	rs38896	rs117243	7	117234537	G	A	0.4034	-0.1041	0.0181	-5.75138	8.852e-09	0	-Inf	0	0	0	0	intronic		CFTR
24	rs38896	rs213973	7	117235886	G	A	0.4036	-0.1046	0.0181	-5.77901	7.514e-09	0	-Inf	0	0	0	0	intronic		CFTR
24	rs38896	rs213974	7	117236266	C	T	0.4051	-0.1008	0.0181	-5.56906	2.561e-08	0	-Inf	0	0	0	0	intronic		CFTR
25	rs17238923	rs76724675	8	25860275	A	G	0.1028	0.1873	0.0302	6.20199	5.575e-10	1	11.4002	-2.51673	0.0331526	-2.51673	0.0331526	intronic		EBF2
25	rs17238923	rs7018405	8	25867198	C	G	0.3104	0.2301	0.02	11.505	1.245e-30	1	11.4002	3.09137	0.0324635	3.09137	0.0324635	intronic		EBF2
25	rs17238923	rs17817999	8	25869608	C	T	0.2043	-0.1964	0.0229	-8.57642	9.787e-18	1	11.4002	-3.17999	0.0323699	-3.17999	0.0323699	intronic		EBF2
25	rs17238923	rs1485748	8	25870252	G	A	0.3948	-0.1806	0.0197	-9.16751	4.841e-20	1	11.4002	-0.428762	0.0104732	-0.428762	0.0104732	intronic		EBF2
25	rs17238923	rs56084268	8	25877319	A	G	0.2174	0.1719	0.0224	7.67411	1.666e-14	0.968922	2.89449	0.661716	0.119426	0.68294	0.0149966	intronic		EBF2
25	rs17238923	rs7003404	8	25871350	T	C	0.2229	0.1765	0.0272	6.48897	8.642e-11	0.0310784	-0.0931689	0.0226892	0.126719	0.730064	0.0160273	intronic		EBF2
25	rs17238923	rs17238923	8	25844999	C	A	0.2969	-0.2362	0.0201	-11.7512	6.959e-32	1.72151e-107	-105.363	-4.69711e-108	1.13253e-54	-0.272848	0.00773305	intronic		EBF2
25	rs17238923	rs62499106	8	25843329	G	A	0.2973	-0.2344	0.0201	-11.6617	2e-31	4.17101e-109	-106.979	-1.13311e-109	1.7552e-55	-0.271662	0.00773828	intronic		EBF2
25	rs17238923	rs985532	8	25854445	C	A	0.3904	-0.1829	0.0189	-9.67725	3.767e-22	2.76075e-193	-191.158	-4.48141e-194	8.53567e-98	-0.162326	0.0063888	intronic		EBF2
25	rs17238923	rs62499110	8	25847613	C	T	0.3899	-0.1821	0.0189	-9.63492	5.694e-22	1.46228e-197	-195.434	-2.30634e-198	6.0361e-100	-0.157721	0.00633509	intronic		EBF2
25	rs17238923	rs11135907	8	25845816	C	T	0.39	-0.1817	0.0189	-9.61376	6.995e-22	8.47611e-198	-195.671	-1.33527e-198	4.5901e-100	-0.157534	0.00633488	intronic		EBF2
25	rs17238923	rs2321719	8	25845394	C	T	0.39	-0.1813	0.0189	-9.59259	8.59e-22	4.91627e-198	-195.908	-7.73591e-199	3.49176e-100	-0.157353	0.00633497	intronic		EBF2
25	rs17238923	rs11998023	8	25871721	G	T	0.2042	-0.198	0.0229	-8.64629	5.32e-18	4.9602e-202	-199.904	-1.34408e-201	6.03533e-101	-2.70972	0.0301743	intronic	Type 2 diabetes	EBF2
25	rs17238923	rs34245615	8	25869711	C	T	0.3707	0.112	0.0192	5.83333	5.433e-09	5.77229e-231	-228.838	7.55889e-232	9.96102e-117	0.130951	0.00641258	intronic		EBF2
25	rs17238923	rs7001120	8	25844226	G	A	0.3776	0.1163	0.019	6.12105	9.296e-10	6.8873e-269	-266.761	5.42655e-270	6.55628e-136	0.0787906	0.00576261	intronic		EBF2
25	rs17238923	rs7005435	8	25844420	C	T	0.3774	0.1166	0.019	6.13684	8.418e-10	1.3751e-270	-268.461	1.05285e-271	9.00378e-137	0.0765651	0.00576213	intronic		EBF2
25	rs17238923	rs7001315	8	25844361	G	A	0.3774	0.1165	0.019	6.13158	8.701e-10	1.28835e-270	-268.489	9.85955e-272	8.711e-137	0.0765285	0.00576214	intronic		EBF2
25	rs17238923	rs7001438	8	25844435	T	A	0.3774	0.1164	0.019	6.12632	8.994e-10	1.20711e-270	-268.518	9.23341e-272	8.42787e-137	0.076492	0.00576215	intronic		EBF2
25	rs17238923	rs7000992	8	25844212	G	A	0.3777	0.1147	0.0197	5.82234	5.803e-09	2.96035e-272	-270.128	2.20161e-273	1.28342e-137	0.0743699	0.00576179	intronic		EBF2
25	rs17238923	rs17239945	8	25881623	T	C	0.1071	0.18	0.0298	6.04027	1.539e-09	6.83886e-274	-271.764	8.92435e-275	3.42319e-138	0.130495	0.0102936	intronic		EBF2
25	rs17238923	rs62499129	8	25883604	A	G	0.1072	0.1787	0.0298	5.99664	2.014e-09	3.8389e-274	-272.015	4.98383e-275	2.55164e-138	0.129824	0.0102896	intronic		EBF2
25	rs17238923	rs4538895	8	25840621	T	A	0.3582	0.1093	0.0193	5.66321	1.486e-08	3.31959e-277	-275.078	2.23698e-278	3.89678e-140	0.0673872	0.00576996	intronic		EBF2
25	rs17238923	rs80315382	8	25818339	C	T	0.0547	-0.253	0.0406	-6.23153	4.619e-10	2.79531e-288	-286.153	-2.62875e-289	1.58448e-145	-0.0940414	0.0117279	intronic		EBF2
25	rs17238923	rs117178240	8	25839393	A	G	0.0181	0.4103	0.0736	5.57473	2.479e-08	4.38764e-291	-288.957	6.35106e-292	9.68033e-147	0.144749	0.0201309	intronic		EBF2
25	rs17238923	rs4419819	8	25845515	A	G	0.2969	0.2352	0.0201	11.7015	1.252e-31	1.55048e-298	-296.409	2.22046e-300	2.02706e-151	0.0143211	0.00774069	intronic		EBF2
25	rs17238923	rs4427181	8	25840781	C	G	0.3582	-0.11	0.0193	-5.69948	1.202e-08	7.21832e-299	-296.741	-7.76256e-301	1.03723e-151	-0.010754	0.00577885	intronic		EBF2
25	rs17238923	rs6420157	8	25841053	A	T	0.3576	-0.1116	0.0193	-5.78238	7.365e-09	6.93914e-299	-296.758	-7.36963e-301	1.00768e-151	-0.0106204	0.00579134	intronic		EBF2
25	rs17238923	rs10866846	8	25845675	A	G	0.39	0.1819	0.0189	9.62434	6.311e-22	2.93557e-299	-297.132	1.8741e-301	4.88836e-152	0.00638411	0.00637534	intronic	Dupuytren's disease	EBF2
25	rs17238923	rs62499105	8	25834716	A	G	0.1456	0.2624	0.0262	10.0153	1.306e-23	2.68412e-299	-297.171	1.39567e-301	4.97626e-152	0.00519975	0.00807593	intronic		EBF2
25	rs17238923	rs4871963	8	25851140	T	C	0.3673	0.1886	0.0192	9.82292	8.971e-23	1.77261e-299	-297.351	4.01736e-302	2.96336e-152	0.00226635	0.0066636	intronic		EBF2
25	rs17238923	rs11135908	8	25850288	T	C	0.3663	0.1875	0.0192	9.76562	1.581e-22	1.6797e-299	-297.374	2.73907e-302	2.8114e-152	0.00163069	0.0066631	intronic		EBF2
25	rs17238923	rs12543463	8	25848744	A	G	0.3652	0.1909	0.0192	9.94271	2.713e-23	1.52213e-299	-297.417	-3.46617e-303	2.6223e-152	-0.000227718	0.00671747	intronic		EBF2
25	rs17238923	rs17817333	8	25839829	A	G	0.3121	0.2292	0.02	11.46	2.095e-30	1.46212e-299	-297.434	-3.49449e-302	2.71892e-152	-0.00239001	0.00669687	intronic		EBF2
25	rs17238923	rs10096895	8	25848649	A	G	0.467	0.1637	0.0186	8.80108	1.355e-18	1.44411e-299	-297.44	-3.54999e-302	2.65046e-152	-0.00245825	0.00652703	intronic		EBF2
25	rs17238923	rs17817279	8	25838780	A	G	0.3115	0.2259	0.02	11.295	1.389e-29	1.37948e-299	-297.46	-8.1604e-302	3.3181e-152	-0.00591557	0.00669457	intronic		EBF2
25	rs17238923	rs62499122	8	25861724	G	A	0.3089	-0.2295	0.02	-11.475	1.762e-30	0	-Inf	0	0	0	0	intronic		EBF2
25	rs17238923	rs58293411	8	25862355	A	G	0.3089	0.2289	0.02	11.445	2.491e-30	0	-Inf	0	0	0	0	intronic		EBF2
25	rs17238923	rs62499124	8	25862499	A	G	0.3089	0.2289	0.02	11.445	2.491e-30	0	-Inf	0	0	0	0	intronic		EBF2
25	rs17238923	rs901177	8	25867383	T	A	0.3092	-0.2319	0.02	-11.595	4.369e-31	0	-Inf	0	0	0	0	intronic		EBF2
25	rs17238923	rs6997320	8	25869935	A	C	0.2039	0.1999	0.0229	8.72926	2.563e-18	0	-Inf	0	0	0	0	intronic		EBF2
25	rs17238923	rs17818197	8	25872634	G	A	0.2286	-0.1744	0.022	-7.92727	2.24e-15	0	-Inf	0	0	0	0	intronic	Type 2 diabetes	EBF2
26	rs6472419	rs659430	8	70009988	A	G	0.3507	0.3595	0.0201	17.8856	1.528e-71	1	12.4259	4.67712		4.67712		ncRNA_intronic		LINC01592
26	rs6472419	rs490165	8	70014976	G	A	0.3036	-0.3576	0.02	-17.88	1.688e-71	1	12.4259	-9.21604		-9.21604		ncRNA_intronic		LINC01592
26	rs6472419	rs10090741	8	70041707	T	C	0.3041	0.3579	0.0263	13.6084	3.571e-42	1	12.4259	4.66055		4.66055		intergenic		LINC01592
26	rs6472419	rs10101765	8	70049852	C	T	0.2149	0.2189	0.0225	9.72889	2.271e-22	1	10.0004	4.60938		4.60938		intergenic		LINC01592
26	rs6472419	rs6981929	8	70052626	T	G	0.272	-0.1587	0.0208	-7.62981	2.351e-14	1	12.4259	-4.73898		-4.73898		intergenic		LINC01592
26	rs6472419	rs138784732	8	70040727	T	A	0.2154	0.218	0.0225	9.68889	3.362e-22	2.63419e-08	-5.1493	1.21196e-07	0.000746734	4.60089		intergenic		LINC01592
26	rs6472419	rs10090497	8	70041531	C	T	0.2152	0.2178	0.0225	9.68	3.667e-22	5.45794e-10	-6.83292	2.51143e-09	0.000107499	4.60142		intergenic		LINC01592
26	rs6472419	rs1426600	8	70029478	G	A	0.2155	0.2175	0.0225	9.66667	4.178e-22	1.62954e-12	-9.35788	7.49191e-12	5.86895e-06	4.59757		intergenic		LINC01592
26	rs6472419	rs1426599	8	70029644	G	C	0.2155	0.2175	0.0225	9.66667	4.178e-22	1.62954e-12	-9.35788	7.49191e-12	5.86895e-06	4.59757		intergenic		LINC01592
[truncated: 2,963 more rows]
