# Supplementary material for: A genome-wide association meta-analysis implicates Hedgehog and Notch signaling in Dupuytren’s disease
Source: Nat Commun. 2024 Jan 3;15:199. doi: 10.1038/s41467-023-44451-0 (PMC10764787; doi:10.1038/s41467-023-44451-0)
Supplement: Supplementary file 11 — Supplementary Data 9 [file 41467_2023_44451_MOESM11_ESM.xlsx]

## Sheet: Blad1
Supplementary Data 9. Data-driven Expression Prioritized Integration for Complex Traits (DEPICT) significant (FDR < 0.05) gene set enrichment results using Dupuytren GWAS summary statistics. A p-value threshold of 5x10^-8, an r^2 of 0.1 (as an LD metric), and a physical distance of 500 kb for clumping were used.
Original gene set ID	Original gene set description	Nominal P value	Reconstituted gene set Z score gene 1	Reconstituted gene set Z score gene 2	Reconstituted gene set Z score gene 3	Reconstituted gene set Z score gene 4	Reconstituted gene set Z score gene 5	Reconstituted gene set Z score gene 6	Reconstituted gene set Z score gene 7	Reconstituted gene set Z score gene 8	Reconstituted gene set Z score gene 9	Reconstituted gene set Z score gene 10
MP:0002109	abnormal limb morphology	3.68e-07	FGFR2 (4.4)	RSPO2 (3.5)	DDR2 (3.5)	MEOX1 (3.3)	KLF3 (3.2)	TNC (3.0)	WNT7B (2.9)	MAFB (2.8)	EBF2 (2.8)	ANTXR1 (2.6)
MP:0002116	abnormal craniofacial bone morphology	1.06e-06	DDR2 (4.3)	RSPO2 (3.7)	FGFR2 (3.7)	CHST6 (3.6)	EBF2 (3.4)	ANTXR1 (2.9)	SFRP4 (2.5)	MAFB (2.3)	MEOX1 (2.3)	JAG1 (2.3)
MP:0000163	abnormal cartilage morphology	1.08e-06	FGFR2 (5.1)	RSPO2 (4.2)	ANTXR1 (3.8)	WNT7B (3.3)	CHSY1 (3.3)	CHST6 (3.3)	ITGA11 (3.2)	TNC (3.0)	ERG (2.9)	DDR2 (2.8)
ENSG00000150093	ITGB1 PPI subnetwork	1.29e-06	LPP (3.9)	MMP14 (3.8)	JAG1 (3.3)	KDR (2.9)	NEDD4 (2.8)	TNC (2.8)	MICAL2 (2.8)	ANTXR1 (2.7)	DDR2 (2.7)	ITGA11 (2.4)
GO:0001837	epithelial to mesenchymal transition	1.95e-06	RSPO2 (3.5)	ANTXR1 (2.7)	HS3ST3A1 (2.7)	WNT2 (2.5)	CHSY1 (2.3)	UST (2.2)	NFATC2 (2.1)	ITGA11 (2.1)	NIN (2.0)	ENSG00000224184 (1.8)
MP:0005508	abnormal skeleton morphology	3.57e-06	FGFR2 (5.7)	ANTXR1 (4.4)	DDR2 (4.3)	MMP14 (3.8)	RSPO2 (3.3)	TNC (2.9)	ANGPTL7 (2.8)	CHSY1 (2.8)	WNT2 (2.6)	NFATC2 (2.6)
MP:0000120	malocclusion	4.17e-06	DDR2 (3.2)	FGFR2 (2.5)	PTK2 (2.5)	ITGA11 (2.2)	MMP14 (2.2)	ENSG00000249476 (2.2)	MYO1D (2.1)	WNT7B (2.1)	TMEM74 (2.0)	HS3ST3A1 (2.0)
