# Supplementary material for: A genome-wide association meta-analysis implicates Hedgehog and Notch signaling in Dupuytren’s disease
Source: Nat Commun. 2024 Jan 3;15:199. doi: 10.1038/s41467-023-44451-0 (PMC10764787; doi:10.1038/s41467-023-44451-0)
Supplement: Supplementary file 12 — Supplementary Data 10 [file 41467_2023_44451_MOESM12_ESM.xlsx]

## Sheet: Blad1
Supplementary Data 10. Functional enrichment results of the 119 prioritized genes for Dupuytren's disease using GeneMANIA
GO id	Description	q-value	Occurrences in Sample	Occurrences in Genome
GO:0030335	positive regulation of cell migration	3.33682e-12	29	274
GO:0031589	cell-substrate adhesion	1.05985e-11	28	271
GO:0071902	positive regulation of protein serine/threonine kinase activity	1.16669e-11	25	212
GO:0007178	transmembrane receptor protein serine/threonine kinase signaling pathway	1.18164e-11	28	282
GO:0002431	Fc receptor mediated stimulatory signaling pathway	1.18164e-11	17	80
GO:0043405	regulation of MAP kinase activity	3.31783e-11	26	250
GO:0038094	Fc-gamma receptor signaling pathway	5.6141e-11	16	76
GO:0002433	immune response-regulating cell surface receptor signaling pathway involved in phagocytosis	5.6141e-11	16	76
GO:0032147	activation of protein kinase activity	9.64334e-10	23	223
GO:0030198	extracellular matrix organization	1.32025e-09	20	164
GO:0018212	peptidyl-tyrosine modification	1.38117e-09	24	252
GO:0051403	stress-activated MAPK cascade	1.90304e-09	22	211
GO:0038093	Fc receptor signaling pathway	2.24388e-09	20	171
GO:0071559	response to transforming growth factor beta	2.8757e-09	21	195
GO:0010810	regulation of cell-substrate adhesion	3.44272e-09	19	156
GO:0004713	protein tyrosine kinase activity	3.45883e-09	16	102
GO:0048598	embryonic morphogenesis	4.29855e-09	25	296
GO:0031098	stress-activated protein kinase signaling cascade	4.64211e-09	22	225
GO:0048015	phosphatidylinositol-mediated signaling	9.60939e-09	17	128
GO:0071560	cellular response to transforming growth factor beta stimulus	1.08574e-08	19	169
GO:0051896	regulation of protein kinase B signaling	1.09772e-08	20	191
GO:0043491	protein kinase B signaling	2.67813e-08	20	201
GO:0048017	inositol lipid-mediated signaling	3.16112e-08	18	160
GO:0007596	blood coagulation	3.16112e-08	19	181
GO:0150115	cell-substrate junction organization	3.66229e-08	14	87
GO:0010631	epithelial cell migration	3.82524e-08	22	255
GO:0090132	epithelium migration	5.7921e-08	22	261
GO:0090130	tissue migration	8.06562e-08	22	266
GO:0038127	ERBB signaling pathway	1.1847e-07	16	133
GO:0045785	positive regulation of cell adhesion	1.19739e-07	23	299
GO:0005201	extracellular matrix structural constituent	1.34493e-07	11	51
GO:0031294	lymphocyte costimulation	2.03021e-07	11	53
GO:0007160	cell-matrix adhesion	2.54631e-07	15	121
GO:0014065	phosphatidylinositol 3-kinase signaling	3.14774e-07	14	104
GO:0007599	hemostasis	3.83271e-07	22	292
GO:0050817	coagulation	3.97464e-07	22	293
GO:0001503	ossification	4.77671e-07	19	218
GO:0150116	regulation of cell-substrate junction organization	4.77671e-07	11	58
GO:0043406	positive regulation of MAP kinase activity	4.85082e-07	16	149
GO:0001525	angiogenesis	4.91909e-07	22	298
GO:0007409	axonogenesis	5.44104e-07	22	300
GO:0001952	regulation of cell-matrix adhesion	5.76655e-07	13	92
GO:0006909	phagocytosis	6.99613e-07	18	200
GO:0001501	skeletal system development	7.4087e-07	18	201
GO:0018108	peptidyl-tyrosine phosphorylation	7.89454e-07	19	227
GO:0031252	cell leading edge	1.01893e-06	20	257
GO:0019897	extrinsic component of plasma membrane	1.14624e-06	15	138
GO:0019898	extrinsic component of membrane	1.36934e-06	18	210
GO:0097485	neuron projection guidance	1.64725e-06	18	213
GO:0046777	protein autophosphorylation	1.64725e-06	12	83
GO:0098643	banded collagen fibril	1.86873e-06	6	11
GO:0005581	collagen trimer	2.19906e-06	8	28
GO:1901653	cellular response to peptide	2.65466e-06	20	274
GO:0001706	endoderm formation	3.74482e-06	9	42
GO:2000209	regulation of anoikis	3.86851e-06	7	20
GO:0010632	regulation of epithelial cell migration	4.58177e-06	17	203
GO:0060348	bone development	5.43188e-06	11	75
GO:0043276	anoikis	5.43188e-06	7	21
GO:0001704	formation of primary germ layer	6.08397e-06	11	76
GO:0070371	ERK1 and ERK2 cascade	7.81274e-06	18	238
GO:0051219	phosphoprotein binding	9.33067e-06	9	47
GO:0045309	protein phosphorylated amino acid binding	9.33067e-06	9	47
GO:0043434	response to peptide hormone	9.62176e-06	18	242
GO:0007044	cell-substrate junction assembly	1.11064e-05	11	81
GO:0019901	protein kinase binding	1.22656e-05	16	193
GO:0150117	positive regulation of cell-substrate junction organization	1.36673e-05	7	24
GO:0071375	cellular response to peptide hormone stimulus	1.53807e-05	17	223
GO:0014066	regulation of phosphatidylinositol 3-kinase signaling	1.53854e-05	11	84
GO:0043618	regulation of transcription from RNA polymerase II promoter in response to stress	1.58225e-05	12	104
GO:0043542	endothelial cell migration	1.67889e-05	15	173
GO:0043620	regulation of DNA-templated transcription in response to stress	1.70162e-05	12	105
GO:0007492	endoderm development	1.70162e-05	9	51
GO:0035872	nucleotide-binding domain, leucine rich repeat containing receptor signaling pathway	2.1623e-05	8	38
GO:0010634	positive regulation of epithelial cell migration	2.25586e-05	12	108
GO:0048041	focal adhesion assembly	2.70851e-05	9	54
GO:0090109	regulation of cell-substrate junction assembly	2.70851e-05	9	54
GO:0090596	sensory organ morphogenesis	3.25469e-05	12	112
GO:0001654	eye development	3.45395e-05	14	159
GO:1903039	positive regulation of leukocyte cell-cell adhesion	4.15216e-05	15	187
GO:0050870	positive regulation of T cell activation	4.24921e-05	14	162
GO:0005583	fibrillar collagen trimer	4.33628e-05	5	10
GO:0030879	mammary gland development	4.40922e-05	8	42
GO:0007159	leukocyte cell-cell adhesion	4.78568e-05	18	274
GO:0048705	skeletal system morphogenesis	5.44235e-05	10	77
GO:0050730	regulation of peptidyl-tyrosine phosphorylation	5.44235e-05	15	192
GO:0032956	regulation of actin cytoskeleton organization	5.54996e-05	17	248
GO:0060326	cell chemotaxis	5.60349e-05	16	220
GO:0007423	sensory organ development	5.68035e-05	17	249
GO:0098644	complex of collagen trimers	5.68035e-05	6	19
GO:0050863	regulation of T cell activation	6.65504e-05	17	252
GO:1901342	regulation of vasculature development	7.266e-05	16	225
GO:1903037	regulation of leukocyte cell-cell adhesion	7.28047e-05	17	254
GO:0090092	regulation of transmembrane receptor protein serine/threonine kinase signaling pathway	8.98732e-05	15	201
GO:0035591	signaling adaptor activity	9.59926e-05	8	47
GO:0045765	regulation of angiogenesis	9.98912e-05	15	203
GO:0001933	negative regulation of protein phosphorylation	0.000111084	18	293
GO:0043009	chordate embryonic development	0.000119251	14	179
GO:0009898	cytoplasmic side of plasma membrane	0.000131034	11	107
GO:0009792	embryo development ending in birth or egg hatching	0.000142875	14	182
GO:0030522	intracellular receptor signaling pathway	0.00014621	15	210
GO:0070302	regulation of stress-activated protein kinase signaling cascade	0.000152166	13	157
GO:1905475	regulation of protein localization to membrane	0.000161994	13	158
GO:0007369	gastrulation	0.000164823	11	110
GO:0001649	osteoblast differentiation	0.000175469	10	89
GO:0070372	regulation of ERK1 and ERK2 cascade	0.000196964	15	216
GO:0022409	positive regulation of cell-cell adhesion	0.000196964	15	216
GO:0022604	regulation of cell morphogenesis	0.000206807	15	217
GO:0071378	cellular response to growth hormone stimulus	0.000215929	6	24
GO:0060416	response to growth hormone	0.000215929	6	24
GO:1904018	positive regulation of vasculature development	0.000240968	11	115
GO:0050900	leukocyte migration	0.000246212	17	281
GO:0051251	positive regulation of lymphocyte activation	0.000248478	15	221
GO:0090287	regulation of cellular response to growth factor stimulus	0.000258305	15	222
GO:0002690	positive regulation of leukocyte chemotaxis	0.000258305	9	73
GO:0150063	visual system development	0.000280959	14	195
GO:0031032	actomyosin structure organization	0.000306827	12	143
GO:0002224	toll-like receptor signaling pathway	0.000318271	11	119
GO:0051091	positive regulation of DNA-binding transcription factor activity	0.000320285	13	170
GO:0048880	sensory system development	0.000322616	14	198
GO:0002696	positive regulation of leukocyte activation	0.000322616	16	257
GO:0019902	phosphatase binding	0.000390353	11	122
GO:0010594	regulation of endothelial cell migration	0.000390353	12	147
GO:0046686	response to cadmium ion	0.000405112	6	27
GO:0050867	positive regulation of cell activation	0.000420249	16	263
GO:0002011	morphogenesis of an epithelial sheet	0.000438838	7	42
GO:0043550	regulation of lipid kinase activity	0.000438838	7	42
GO:1902903	regulation of supramolecular fiber organization	0.000438838	17	296
GO:0050920	regulation of chemotaxis	0.000462951	13	177
GO:0051098	regulation of binding	0.000467629	16	266
GO:0070849	response to epidermal growth factor	0.000481428	6	28
GO:0051056	regulation of small GTPase mediated signal transduction	0.000481428	12	151
GO:0036293	response to decreased oxygen levels	0.000523027	14	208
GO:0051099	positive regulation of binding	0.00053102	11	127
GO:1905477	positive regulation of protein localization to membrane	0.000620394	10	105
GO:0002688	regulation of leukocyte chemotaxis	0.000620394	10	105
GO:0051495	positive regulation of cytoskeleton organization	0.00066614	13	184
GO:0002687	positive regulation of leukocyte migration	0.00066614	10	106
GO:0090218	positive regulation of lipid kinase activity	0.000697264	6	30
GO:0071453	cellular response to oxygen levels	0.00082701	12	160
GO:0007265	Ras protein signal transduction	0.000849595	14	218
GO:0002221	pattern recognition receptor signaling pathway	0.000878236	13	190
GO:0006023	aminoglycan biosynthetic process	0.000878236	10	110
GO:0110053	regulation of actin filament organization	0.000878236	14	219
GO:0010517	regulation of phospholipase activity	0.000878236	8	66
GO:0030595	leukocyte chemotaxis	0.000878236	13	190
GO:0030038	contractile actin filament bundle assembly	0.000878236	9	87
GO:0002753	cytoplasmic pattern recognition receptor signaling pathway	0.000878236	8	66
GO:0070482	response to oxygen levels	0.000892593	14	220
GO:0007507	heart development	0.00089285	15	251
GO:0090505	epiboly involved in wound healing	0.000948181	6	32
GO:0043551	regulation of phosphatidylinositol 3-kinase activity	0.000948181	6	32
GO:0062197	cellular response to chemical stress	0.000962994	15	253
GO:0001936	regulation of endothelial cell proliferation	0.000978862	10	112
GO:0046578	regulation of Ras protein signal transduction	0.00101797	11	138
GO:0002685	regulation of leukocyte migration	0.00101797	12	165
GO:0071456	cellular response to hypoxia	0.00109089	9	90
GO:0090504	epiboly	0.00110057	6	33
GO:0060191	regulation of lipase activity	0.0011797	9	91
GO:0010811	positive regulation of cell-substrate adhesion	0.00126213	8	70
GO:0098562	cytoplasmic side of membrane	0.00133478	12	170
GO:0048736	appendage development	0.00138656	8	71
GO:0050678	regulation of epithelial cell proliferation	0.00149277	14	232
GO:0050673	epithelial cell proliferation	0.00162257	15	266
GO:0044389	ubiquitin-like protein ligase binding	0.00162257	15	266
GO:0045667	regulation of osteoblast differentiation	0.00166547	8	73
GO:0036294	cellular response to decreased oxygen levels	0.00171301	11	147
GO:0006022	aminoglycan metabolic process	0.00171301	11	147
GO:0001666	response to hypoxia	0.00171301	11	147
GO:0001935	endothelial cell proliferation	0.00175889	10	121
GO:0048592	eye morphogenesis	0.00177852	8	74
GO:0005172	vascular endothelial growth factor receptor binding	0.00177852	4	11
GO:0045834	positive regulation of lipid metabolic process	0.00185779	10	122
GO:0030278	regulation of ossification	0.00194242	8	75
GO:0005911	cell-cell junction	0.00198915	15	272
GO:0071897	DNA biosynthetic process	0.00239447	11	153
GO:0061041	regulation of wound healing	0.00246058	9	101
GO:1904375	regulation of protein localization to cell periphery	0.00246058	9	101
GO:1903829	positive regulation of cellular protein localization	0.00261697	14	246
GO:0090101	negative regulation of transmembrane receptor protein serine/threonine kinase signaling pathway	0.00263375	9	102
GO:0062023	collagen-containing extracellular matrix	0.00298906	8	80
GO:0110020	regulation of actomyosin structure organization	0.00298906	8	80
GO:0030203	glycosaminoglycan metabolic process	0.00305327	10	130
GO:1901888	regulation of cell junction assembly	0.00324441	10	131
GO:0098794	postsynapse	0.00330309	14	252
GO:0008543	fibroblast growth factor receptor signaling pathway	0.00332436	5	25
GO:0051017	actin filament bundle assembly	0.0034298	9	106
GO:0050921	positive regulation of chemotaxis	0.0034298	9	106
GO:0035051	cardiocyte differentiation	0.003766	8	83
GO:0061572	actin filament bundle organization	0.00381737	10	134
GO:0032526	response to retinoic acid	0.00384374	6	42
GO:0072006	nephron development	0.00404414	8	84
GO:0046794	transport of virus	0.00409094	7	62
GO:0007254	JNK cascade	0.00451834	10	137
GO:0010762	regulation of fibroblast migration	0.0045657	4	14
GO:0010506	regulation of autophagy	0.00457337	14	261
GO:0010038	response to metal ion	0.00471193	12	197
GO:0032233	positive regulation of actin filament bundle assembly	0.00486412	6	44
GO:0060193	positive regulation of lipase activity	0.00488388	7	64
GO:0002220	innate immune response activating cell surface receptor signaling pathway	0.00498475	9	112
GO:0048732	gland development	0.00524314	10	140
GO:1902579	multi-organism localization	0.00527042	7	65
GO:0044766	multi-organism transport	0.00527042	7	65
GO:0002758	innate immune response-activating signal transduction	0.00527042	9	113
GO:1900274	regulation of phospholipase C activity	0.00532173	6	45
GO:0060148	positive regulation of posttranscriptional gene silencing	0.00532173	5	28
GO:0004714	transmembrane receptor protein tyrosine kinase activity	0.00532173	6	45
GO:1902905	positive regulation of supramolecular fiber organization	0.00534473	11	170
GO:0002218	activation of innate immune response	0.00540456	9	114
GO:0032869	cellular response to insulin stimulus	0.00540456	9	114
GO:0019058	viral life cycle	0.00540456	14	267
GO:0015629	actin cytoskeleton	0.00540456	14	267
GO:0051271	negative regulation of cellular component movement	0.00549212	13	234
GO:0051492	regulation of stress fiber assembly	0.00554728	7	66
GO:0048308	organelle inheritance	0.0055513	4	15
GO:0048313	Golgi inheritance	0.0055513	4	15
GO:0001822	kidney development	0.00565099	9	115
GO:0048144	fibroblast proliferation	0.00571331	6	46
GO:0032963	collagen metabolic process	0.00597523	7	67
GO:0017048	Rho GTPase binding	0.00637665	9	117
GO:0097581	lamellipodium organization	0.00651624	7	68
GO:0061458	reproductive system development	0.00670189	10	146
GO:0000302	response to reactive oxygen species	0.00670189	9	118
GO:0048608	reproductive structure development	0.00670189	10	146
GO:0072073	kidney epithelium development	0.00700043	7	69
GO:0044319	wound healing, spreading of cells	0.00700043	4	16
GO:0030166	proteoglycan biosynthetic process	0.00700782	6	48
GO:0051147	regulation of muscle cell differentiation	0.00707236	8	93
GO:0042692	muscle cell differentiation	0.00716045	12	209
GO:1903034	regulation of response to wounding	0.0074235	9	120
GO:0030139	endocytic vesicle	0.00773895	12	211
GO:0034446	substrate adhesion-dependent cell spreading	0.00773895	6	49
GO:0019838	growth factor binding	0.00862886	8	96
GO:0044344	cellular response to fibroblast growth factor stimulus	0.00862886	8	96
GO:2000377	regulation of reactive oxygen species metabolic process	0.0087907	9	123
GO:0006029	proteoglycan metabolic process	0.00880625	7	72
GO:0006979	response to oxidative stress	0.00888062	13	248
GO:0018209	peptidyl-serine modification	0.00894687	14	283
GO:0060485	mesenchyme development	0.00937842	12	216
GO:0008593	regulation of Notch signaling pathway	0.00941589	7	73
GO:0043149	stress fiber assembly	0.00941589	7	73
GO:0048589	developmental growth	0.00976593	13	251
GO:0048762	mesenchymal cell differentiation	0.00976593	11	185
GO:0071347	cellular response to interleukin-1	0.0102326	8	99
GO:0002756	MyD88-independent toll-like receptor signaling pathway	0.0102326	5	33
GO:2000637	positive regulation of gene silencing by miRNA	0.0104949	4	18
GO:0045022	early endosome to late endosome transport	0.0104949	4	18
GO:0034599	cellular response to oxidative stress	0.0105013	10	156
GO:0048568	embryonic organ development	0.0114136	11	189
GO:0040013	negative regulation of locomotion	0.0114136	13	256
GO:0008285	negative regulation of cell population proliferation	0.0114136	12	222
GO:0032386	regulation of intracellular transport	0.0114136	14	291
GO:0050731	positive regulation of peptidyl-tyrosine phosphorylation	0.0114136	8	101
GO:0046324	regulation of glucose import	0.0114136	5	34
GO:1903321	negative regulation of protein modification by small protein conjugation or removal	0.0114874	7	76
GO:0071248	cellular response to metal ion	0.0115682	9	129
GO:0051100	negative regulation of binding	0.0115682	9	129
GO:2000146	negative regulation of cell motility	0.011718	12	223
GO:0007219	Notch signaling pathway	0.0127608	8	103
GO:0051893	regulation of focal adhesion assembly	0.0128257	5	35
GO:0060090	molecular adaptor activity	0.0131189	12	226
GO:0072659	protein localization to plasma membrane	0.0135073	9	132
GO:0051348	negative regulation of transferase activity	0.0135638	12	227
GO:0031668	cellular response to extracellular stimulus	0.0139965	10	163
GO:0032868	response to insulin	0.0139965	10	163
GO:0030674	protein-macromolecule adaptor activity	0.0139965	10	163
GO:0044409	entry into host	0.0139965	7	79
GO:0033673	negative regulation of kinase activity	0.0140506	11	195
GO:0060173	limb development	0.0140834	6	56
GO:0030295	protein kinase activator activity	0.0140834	6	56
GO:1901214	regulation of neuron death	0.0143674	10	164
GO:0061013	regulation of mRNA catabolic process	0.0143674	11	196
GO:0060070	canonical Wnt signaling pathway	0.0143674	13	264
GO:0007162	negative regulation of cell adhesion	0.0143674	11	196
GO:0048704	embryonic skeletal system morphogenesis	0.0145683	4	20
GO:0070997	neuron death	0.0149078	11	197
GO:0033002	muscle cell proliferation	0.0155273	8	107
GO:0001837	epithelial to mesenchymal transition	0.0164941	8	108
GO:0032231	regulation of actin filament bundle assembly	0.0169028	7	82
GO:0071354	cellular response to interleukin-6	0.0173406	4	21
GO:0010761	fibroblast migration	0.0173406	4	21
GO:0034332	adherens junction organization	0.0173406	4	21
GO:0043010	camera-type eye development	0.0174597	9	138
GO:0019199	transmembrane receptor protein kinase activity	0.0179031	7	83
GO:1903320	regulation of protein modification by small protein conjugation or removal	0.0179285	11	202
GO:0045089	positive regulation of innate immune response	0.0191403	10	171
GO:0009991	response to extracellular stimulus	0.0191403	12	238
GO:0043065	positive regulation of apoptotic process	0.0191403	10	171
GO:1903426	regulation of reactive oxygen species biosynthetic process	0.0192872	6	60
GO:0035924	cellular response to vascular endothelial growth factor stimulus	0.0194072	5	39
GO:0043393	regulation of protein binding	0.0199272	9	141
GO:0071774	response to fibroblast growth factor	0.0201374	8	112
GO:0045927	positive regulation of growth	0.0207847	9	142
GO:0044853	plasma membrane raft	0.0207847	6	61
GO:0007420	brain development	0.0209414	12	241
GO:0033135	regulation of peptidyl-serine phosphorylation	0.021103	8	113
GO:0098927	vesicle-mediated transport between endosomal compartments	0.021176	5	40
GO:0017015	regulation of transforming growth factor beta receptor signaling pathway	0.021176	7	86
GO:0009267	cellular response to starvation	0.021176	7	86
GO:0060964	regulation of gene silencing by miRNA	0.021176	5	40
GO:0098857	membrane microdomain	0.0218096	11	208
GO:0048872	homeostasis of number of cells	0.0219575	8	114
GO:0048246	macrophage chemotaxis	0.0230826	4	23
GO:0033612	receptor serine/threonine kinase binding	0.0230826	4	23
GO:0001954	positive regulation of cell-matrix adhesion	0.0230826	4	23
GO:0070696	transmembrane receptor protein serine/threonine kinase binding	0.0230826	4	23
GO:0071241	cellular response to inorganic substance	0.0231265	9	145
GO:1990928	response to amino acid starvation	0.0231265	5	41
GO:0055006	cardiac cell development	0.0231265	5	41
GO:0031334	positive regulation of protein-containing complex assembly	0.0233306	10	177
GO:0051057	positive regulation of small GTPase mediated signal transduction	0.0234183	6	63
GO:0060443	mammary gland morphogenesis	0.0236776	3	10
GO:0007259	receptor signaling pathway via JAK-STAT	0.0236776	8	116
GO:0050803	regulation of synapse structure or activity	0.0236776	8	116
GO:0060977	coronary vasculature morphogenesis	0.0236776	3	10
GO:0071496	cellular response to external stimulus	0.0244194	11	212
GO:0031669	cellular response to nutrient levels	0.0247177	9	147
GO:0032872	regulation of stress-activated MAPK cascade	0.0247177	9	147
GO:0032279	asymmetric synapse	0.0247177	9	147
GO:0072009	nephron epithelium development	0.0247982	6	64
GO:0032835	glomerulus development	0.0248039	5	42
GO:0060840	artery development	0.0248039	5	42
GO:0035108	limb morphogenesis	0.0248039	5	42
GO:0099572	postsynaptic specialization	0.025575	9	148
GO:0090305	nucleic acid phosphodiester bond hydrolysis	0.0267835	9	149
GO:0097529	myeloid leukocyte migration	0.0288602	10	183
GO:0044309	neuron spine	0.0292312	7	92
GO:0072001	renal system development	0.0292482	9	151
GO:0043487	regulation of RNA stability	0.0298452	10	184
GO:1903649	regulation of cytoplasmic transport	0.0298531	4	25
GO:0098984	neuron to neuron synapse	0.0304074	9	152
GO:0031998	regulation of fatty acid beta-oxidation	0.0304452	3	11
GO:0045088	regulation of innate immune response	0.0307974	12	255
GO:0071773	cellular response to BMP stimulus	0.031315	8	122
GO:0048145	regulation of fibroblast proliferation	0.0328081	5	45
GO:0031532	actin cytoskeleton reorganization	0.0328081	5	45
GO:0009895	negative regulation of catabolic process	0.0328081	12	257
GO:0033627	cell adhesion mediated by integrin	0.0328081	5	45
GO:0010828	positive regulation of glucose transmembrane transport	0.0339369	4	26
GO:0031349	positive regulation of defense response	0.0342692	13	296
GO:0006024	glycosaminoglycan biosynthetic process	0.0349375	6	69
GO:1900024	regulation of substrate adhesion-dependent cell spreading	0.0357244	5	46
GO:0010827	regulation of glucose transmembrane transport	0.0357244	5	46
GO:0046323	glucose import	0.0357244	5	46
GO:2000278	regulation of DNA biosynthetic process	0.0358144	7	96
GO:0010769	regulation of cell morphogenesis involved in differentiation	0.0371896	6	70
GO:1904948	midbrain dopaminergic neuron differentiation	0.0381809	3	12
GO:0001655	urogenital system development	0.0381809	9	158
GO:0005942	phosphatidylinositol 3-kinase complex	0.0381809	3	12
GO:0051216	cartilage development	0.0396564	6	71
GO:0030099	myeloid cell differentiation	0.0396696	12	264
GO:0019216	regulation of lipid metabolic process	0.0407709	12	265
GO:0071772	response to BMP	0.0407709	8	128
GO:0030218	erythrocyte differentiation	0.0419551	5	48
GO:0031256	leading edge membrane	0.0419551	7	99
GO:0034101	erythrocyte homeostasis	0.0419551	6	72
GO:0035107	appendage morphogenesis	0.0419551	5	48
GO:0048562	embryonic organ morphogenesis	0.0422441	8	129
GO:0007249	I-kappaB kinase/NF-kappaB signaling	0.0424001	11	230
GO:0019985	translesion synthesis	0.0427358	4	28
GO:0046328	regulation of JNK cascade	0.0436767	7	100
GO:0030100	regulation of endocytosis	0.0437028	8	130
GO:0018105	peptidyl-serine phosphorylation	0.0437028	8	130
GO:0042594	response to starvation	0.0437028	8	130
GO:1903076	regulation of protein localization to plasma membrane	0.0440742	6	73
GO:2000401	regulation of lymphocyte migration	0.0450158	5	49
GO:1900078	positive regulation of cellular response to insulin stimulus	0.0465422	3	13
GO:0006359	regulation of transcription by RNA polymerase III	0.0465422	3	13
GO:0032535	regulation of cellular component size	0.0473868	12	271
GO:0098858	actin-based cell projection	0.0474058	8	132
GO:0022612	gland morphogenesis	0.0474058	4	29
GO:1902745	positive regulation of lamellipodium organization	0.0474058	4	29
GO:0052126	movement in host environment	0.0474077	7	102
GO:0048738	cardiac muscle tissue development	0.0474077	7	102
GO:0030856	regulation of epithelial cell differentiation	0.0494306	7	103
GO:0003158	endothelium development	0.0494306	7	103
GO:0031346	positive regulation of cell projection organization	0.0494306	11	236
GO:0000956	nuclear-transcribed mRNA catabolic process	0.0494306	10	200
GO:0031214	biomineral tissue development	0.0494306	7	103
GO:0007179	transforming growth factor beta receptor signaling pathway	0.0494306	7	103
