# Supplementary material for: A genome-wide association meta-analysis implicates Hedgehog and Notch signaling in Dupuytren’s disease
Source: Nat Commun. 2024 Jan 3;15:199. doi: 10.1038/s41467-023-44451-0 (PMC10764787; doi:10.1038/s41467-023-44451-0)
Supplement: Supplementary file 13 — Supplementary Data 11 [file 41467_2023_44451_MOESM13_ESM.xlsx]

## Sheet: Blad1
Supplementary Data 11. False Discovery Rates (FDR) of the number of DD genes expressed in 54 GTEx tissues, based on 10,000 permutation runs.
Tissue	FDR
Brain - Amygdala	0
Brain - Substantia nigra	0
Muscle - Skeletal	0
Whole Blood	0
Brain - Putamen (basal ganglia)	0.0003
Heart - Left Ventricle	0.0004
Brain - Spinal cord (cervical c-1)	0.0014
Brain - Hippocampus	0.0031
Liver	0.004
Brain - Anterior cingulate cortex (BA24)	0.005
Cells - Cultured fibroblasts	0.0054
Brain - Frontal Cortex (BA9)	0.0081
Brain - Nucleus accumbens (basal ganglia)	0.0104
Brain - Caudate (basal ganglia)	0.0114
Brain - Hypothalamus	0.0152
Brain - Cortex	0.0631
Heart - Atrial Appendage	0.0675
Pancreas	0.0989
Artery - Tibial	0.1237
Kidney - Cortex	0.1586
Stomach	0.1623
Adrenal Gland	0.1648
Artery - Aorta	0.1696
Artery - Coronary	0.1941
Adipose - Visceral (Omentum)	0.2139
Esophagus - Muscularis	0.2169
Esophagus - Gastroesophageal Junction	0.2204
Colon - Sigmoid	0.2208
Esophagus - Mucosa	0.2227
Cells - EBV-transformed lymphocytes	0.2437
Spleen	0.2479
Adipose - Subcutaneous	0.2568
Bladder	0.2653
Lung	0.2756
Colon - Transverse	0.3252
Breast - Mammary Tissue	0.3547
Small Intestine - Terminal Ileum	0.4052
Skin - Sun Exposed (Lower leg)	0.4859
Uterus	0.4963
Minor Salivary Gland	0.5048
Brain - Cerebellar Hemisphere	0.5291
Vagina	0.5383
Fallopian Tube	0.5864
Pituitary	0.6525
Prostate	0.655
Skin - Not Sun Exposed (Suprapubic)	0.7006
Cervix - Ectocervix	0.7205
Cervix - Endocervix	0.7506
Nerve - Tibial	0.7524
Brain - Cerebellum	0.7538
Ovary	0.7693
Thyroid	0.7876
Kidney - Medulla	0.7914
Testis	0.8489
