# Supplementary material for: A genome-wide association meta-analysis implicates Hedgehog and Notch signaling in Dupuytren’s disease
Source: Nat Commun. 2024 Jan 3;15:199. doi: 10.1038/s41467-023-44451-0 (PMC10764787; doi:10.1038/s41467-023-44451-0)
Supplement: Supplementary file 14 — Supplementary Data 12 [file 41467_2023_44451_MOESM14_ESM.xlsx]

## Sheet: Blad1
Supplementary Data 12. Significant Summary-data-based Mendelian Randomization (SMR) analysis results of Dupuytren GWAS using the GTEx dataset of fibroblast cis-eQTLs in European individuals. We performed a heterogeneity in dependent instruments (HEIDI) test to filter out confouned results and used Bonferroni corrected significance levels of <3.23x10-6 (i.e. 0.05/15,491) for SMR ≥2.08x10-3 (i.e., …
Gene ID	Gene name	Gene type	topSNP	Chr of topSNP	Position of topSNP	Effect allele	Alt allele	Frequency	beta GWAS	SE GWAS	p-value GWAS	beta eQTL	SE eQTL	p-value eQTL	beta SMR	SE SMR	p-value SMR
ENSG00000249476	CTD-2587M2.1	lncRNA	rs414724	5	109334720	G	A	0.248509	-0.1895	0.0223	1.933e-17	0.601635	0.0517192	2.81031e-31	-0.314975	0.0459022	6.79618e-12
ENSG00000151208	DLG5	protein_coding	rs61854186	10	77943497	A	G	0.269384	-0.1054	0.0206	3.112e-07	0.462797	0.0351038	1.08955e-39	-0.227746	0.0477466	1.8433e-06
ENSG00000007866	TEAD3	protein_coding	rs1051952	6	35498009	C	A	0.431412	0.0914	0.0187	1.02e-06	-0.565773	0.0370951	1.59747e-52	-0.161549	0.0347078	3.24709e-06
ENSG00000089157	RPLP0	protein_coding	rs2238155	12	120229391	C	A	0.156064	0.1331	0.0254	1.604e-07	0.196256	0.0218894	3.08037e-19	0.678196	0.149907	6.06484e-06
SMR p-value threshold is 6.84E-06. Only HEIDI passed results are shown (PHEIDI ≥ 7.14E-03)
topSNP: the top cis-eQTL SNP of each gene that is used for the SMR analysis.
