# Supplementary material for: A genome-wide association meta-analysis implicates Hedgehog and Notch signaling in Dupuytren’s disease
Source: Nat Commun. 2024 Jan 3;15:199. doi: 10.1038/s41467-023-44451-0 (PMC10764787; doi:10.1038/s41467-023-44451-0)
Supplement: Supplementary file 15 — Supplementary Data 13 [file 41467_2023_44451_MOESM15_ESM.xlsx]

## Sheet: Blad1
Supplementary Data 13. Significant Summary-data-based Mendelian Randomization (SMR) analysis results of Dupuytren GWAS using the eQTLGen dataset of whole blood cis-eQTLs. We performed a heterogeneity in dependent instruments (HEIDI) test to filter out confouned results and used Bonferroni corrected significance levels of <3.23x10-6 (i.e. 0.05/15,491) for SMR ≥2.08x10-3 (i.e., 0.05/number of SMR s…
Gene ID	Gene name	Gene type	topSNP	Chr of topSNP	Position of topSNP	Effect allele	Alt allele	Frequency	beta GWAS	SE GWAS	p-value GWAS	beta eQTL	SE eQTL	p-value eQTL	beta SMR	SE SMR	p-value SMR
ENSG00000249476	CTD-2587M2.1	lincRNA	rs414724	5	108670421	G	A	0.248509	-0.1895	0.0223	1.933e-17	1.10488	0.0166796	0	-0.171511	0.0203485	3.49568e-17
ENSG00000153774	CFDP1	protein_coding	rs40217	16	75480066	A	C	0.150099	0.193	0.0244	2.577e-15	0.4523	0.0113588	0	0.426708	0.0550005	8.61098e-15
ENSG00000198961	PJA2	protein_coding	rs400277	5	108675737	T	C	0.353877	-0.1441	0.0194	1.104e-13	0.448366	0.00784984	0	-0.321389	0.0436326	1.76071e-13
ENSG00000006042	TMEM98	protein_coding	rs9303654	17	31036765	A	G	0.198807	-0.1372	0.023	2.443e-09	0.222452	0.0102566	2.62874e-104	-0.616762	0.107232	8.83834e-09
ENSG00000198793	MTOR	protein_coding	rs10864490	1	11236410	A	C	0.235586	0.12	0.0205	4.809e-09	0.240192	0.00916224	1.77387e-151	0.499601	0.0874502	1.11021e-08
ENSG00000196526	AFAP1	protein_coding	rs62290601	4	7939008	A	T	0.380716	-0.0959	0.0193	6.733e-07	0.873284	0.00664545	0	-0.109815	0.0221163	6.85725e-07
ENSG00000088179	PTPN4	protein_coding	rs56369236	2	120532588	A	T	0.279324	-0.1126	0.0207	5.34e-08	-0.103985	0.00882527	4.79895e-32	1.08285	0.219258	7.86409e-07
ENSG00000198380	GFPT1	protein_coding	rs6720415	2	69614161	A	G	0.402584	-0.0899	0.0187	1.528e-06	0.47932	0.00768203	0	-0.187557	0.0391292	1.64076e-06
SMR p-value threshold is 3.23E-06. Only HEIDI passed results are shown (PHEIDI ≥ 2.08E-03)
topSNP: the top cis-eQTL SNP of each gene that is used for the SMR analysis.
