# Supplementary material for: A genome-wide association meta-analysis implicates Hedgehog and Notch signaling in Dupuytren’s disease
Source: Nat Commun. 2024 Jan 3;15:199. doi: 10.1038/s41467-023-44451-0 (PMC10764787; doi:10.1038/s41467-023-44451-0)
Supplement: Supplementary file 16 — Supplementary Data 14 [file 41467_2023_44451_MOESM16_ESM.xlsx]

## Sheet: Blad1
Supplementary Data 14. Cell-population specific gene analysis using SNPsea. For each SNP and cell type, the gene with greatest specificity to that cell type and its specificity score are given, adjusted for the number of genes overlapping the given SNP’s linkage interval. SNPs with shared genes (column linked SNPs) were merged into a single locus (represented by column SNP) to avoid multiple coun…
SNP	linked SNPs	Condition	Gene	Specificity score
rs9770861	-	myofibroblast	GET4	0.232648
rs9770861	-	fibroblast	FAM20C	0.57216
rs9770861	-	pericytes	PDGFA	0.83485
rs9770861	-	endothelial	SUN1	0.662722
rs9770861	-	myeloid immune cells	ADAP1	0.862207
rs9770861	-	T cells	PRKAR1B	0.729272
rs9770861	-	cycling myofibroblast	FAM20C	0.99971
rs8032158	-	myofibroblast	-	1
rs8032158	-	fibroblast	NEDD4	0.419167
rs8032158	-	pericytes	-	1
rs8032158	-	endothelial	NEDD4	0.359826
rs8032158	-	myeloid immune cells	NEDD4	0.958422
rs8032158	-	T cells	NEDD4	0.968732
rs8032158	-	cycling myofibroblast	NEDD4	0.458132
rs7816361	-	myofibroblast	OPLAH	0.990697
rs7816361	-	fibroblast	SCRT1	0.030908
rs7816361	-	pericytes	PARP10	0.992363
rs7816361	-	endothelial	HSF1	0.993334
rs7816361	-	myeloid immune cells	GRINA	0.962501
rs7816361	-	T cells	SMPD5	0.992482
rs7816361	-	cycling myofibroblast	CYC1	0.995576
rs78030362	-	myofibroblast	SSBP4	0.887009
rs78030362	-	fibroblast	SSBP4	0.881946
rs78030362	-	pericytes	ISYNA1	0.691028
rs78030362	-	endothelial	ELL	0.529658
rs78030362	-	myeloid immune cells	SSBP4	0.996442
rs78030362	-	T cells	SSBP4	0.990704
rs78030362	-	cycling myofibroblast	SSBP4	0.871926
rs77727254	-	myofibroblast	MYO1D	0.936991
rs77727254	-	fibroblast	MYO1D	0.267841
rs77727254	-	pericytes	MYO1D	0.997908
rs77727254	-	endothelial	-	1
rs77727254	-	myeloid immune cells	-	1
rs77727254	-	T cells	MYO1D	0.994393
rs77727254	-	cycling myofibroblast	TMEM98	0.831169
rs77660995	-	myofibroblast	PXN-AS1	0.496726
rs77660995	-	fibroblast	SIRT4	0.802885
rs77660995	-	pericytes	MSI1	0.708084
rs77660995	-	endothelial	PXN	0.667043
rs77660995	-	myeloid immune cells	RPLP0	0.293425
rs77660995	-	T cells	RPLP0	0.404511
rs77660995	-	cycling myofibroblast	PLA2G1B	0.041939
rs7562714	-	myofibroblast	-	1
rs7562714	-	fibroblast	TRIB2	0.854356
rs7562714	-	pericytes	TRIB2	0.345644
rs7562714	-	endothelial	TRIB2	0.235866
rs7562714	-	myeloid immune cells	-	1
rs7562714	-	T cells	-	1
rs7562714	-	cycling myofibroblast	TRIB2	0.699419
rs7537281	-	myofibroblast	-	1
rs7537281	-	fibroblast	ZBTB40	0.883204
rs7537281	-	pericytes	ZBTB40	0.994337
rs7537281	-	endothelial	ZBTB40	0.378606
rs7537281	-	myeloid immune cells	-	1
rs7537281	-	T cells	ZBTB40	0.224201
rs7537281	-	cycling myofibroblast	ZBTB40	0.696805
rs12881869	rs17791680	myofibroblast	ATL1	0.407372
rs12881869	rs17791680	fibroblast	CDKL1	0.554165
rs12881869	rs17791680	pericytes	CDKL1	0.629279
rs12881869	rs17791680	endothelial	SAV1	0.509137
rs12881869	rs17791680	myeloid immune cells	SAV1	0.350649
rs12881869	rs17791680	T cells	MAP4K5	0.997079
rs12881869	rs17791680	cycling myofibroblast	ATL1	0.36688
rs62524109	-	myofibroblast	-	1
rs62524109	-	fibroblast	-	1
rs62524109	-	pericytes	PTK2	0.452715
rs62524109	-	endothelial	PTK2	0.380968
rs62524109	-	myeloid immune cells	AGO2	0.361857
rs62524109	-	T cells	AGO2	0.476303
rs62524109	-	cycling myofibroblast	AGO2	0.999866
rs117999064	-	myofibroblast	-	1
rs117999064	-	fibroblast	ERG	0.998161
rs117999064	-	pericytes	-	1
rs117999064	-	endothelial	ERG	0.0675702
rs117999064	-	myeloid immune cells	-	1
rs117999064	-	T cells	-	1
rs117999064	-	cycling myofibroblast	-	1
rs149796768	rs2598100, rs62443137, rs75958946	myofibroblast	EPDR1	0.391731
rs149796768	rs2598100, rs62443137, rs75958946	fibroblast	SFRP4	0.195743
rs149796768	rs2598100, rs62443137, rs75958946	pericytes	EPDR1	1
rs149796768	rs2598100, rs62443137, rs75958946	endothelial	EPDR1	0.999796
rs149796768	rs2598100, rs62443137, rs75958946	myeloid immune cells	NME8	0.607864
rs149796768	rs2598100, rs62443137, rs75958946	T cells	EPDR1	1
rs149796768	rs2598100, rs62443137, rs75958946	cycling myofibroblast	EPDR1	0.985817
rs10793726	-	myofibroblast	DSTYK	0.962807
rs10793726	-	fibroblast	RBBP5	0.879897
rs10793726	-	pericytes	DSTYK	0.887933
rs10793726	-	endothelial	TMCC2	0.203283
rs10793726	-	myeloid immune cells	DSTYK	0.996283
rs10793726	-	T cells	TMEM81	0.736576
rs10793726	-	cycling myofibroblast	RBBP5	0.986397
rs17238923	-	myofibroblast	-	1
rs17238923	-	fibroblast	-	1
rs17238923	-	pericytes	EBF2	0.167328
rs17238923	-	endothelial	-	1
rs17238923	-	myeloid immune cells	-	1
rs17238923	-	T cells	-	1
rs17238923	-	cycling myofibroblast	EBF2	0.97212
rs1398882	-	myofibroblast	-	1
rs1398882	-	fibroblast	MEOX1	0.974637
rs1398882	-	pericytes	-	1
rs1398882	-	endothelial	MEOX1	0.00842207
rs1398882	-	myeloid immune cells	-	1
rs1398882	-	T cells	-	1
rs1398882	-	cycling myofibroblast	-	1
rs11672486	-	myofibroblast	ZNF805	0.894984
rs11672486	-	fibroblast	ZNF805	0.580498
rs11672486	-	pericytes	AURKC	0.999998
rs11672486	-	endothelial	ZNF264	0.621118
rs11672486	-	myeloid immune cells	AURKC	0.934269
rs11672486	-	T cells	ZNF264	0.997832
rs11672486	-	cycling myofibroblast	DUXA	0.907133
rs247436	-	myofibroblast	CHST6	0.978772
rs247436	-	fibroblast	CFDP1	0.834721
rs247436	-	pericytes	BCAR1	0.970627
rs247436	-	endothelial	BCAR1	0.596217
rs247436	-	myeloid immune cells	TMEM170A	0.968497
rs247436	-	T cells	TMEM170A	0.329098
rs247436	-	cycling myofibroblast	CHST6	0.964624
rs11581010	-	myofibroblast	MASP2	0.986916
rs11581010	-	fibroblast	MTOR-AS1	0.194951
rs11581010	-	pericytes	TARDBP	1
rs11581010	-	endothelial	EXOSC10	0.971808
rs11581010	-	myeloid immune cells	UBIAD1	0.999151
rs11581010	-	T cells	MTOR	0.828787
rs11581010	-	cycling myofibroblast	UBIAD1	0.994188
rs10089785	-	myofibroblast	EMC2	0.212101
rs10089785	-	fibroblast	EMC2	0.190126
rs10089785	-	pericytes	EMC2	0.663746
rs10089785	-	endothelial	EMC2	0.42454
rs10089785	-	myeloid immune cells	EMC2	0.88272
rs10089785	-	T cells	EMC2	0.754259
rs10089785	-	cycling myofibroblast	EMC2	0.964327
rs1042704	-	myofibroblast	MMP14	0.219368
rs1042704	-	fibroblast	MMP14	0.779791
rs1042704	-	pericytes	-	1
rs1042704	-	endothelial	MRPL52	0.855077
rs1042704	-	myeloid immune cells	SLC7A7	0.417726
rs1042704	-	T cells	SLC7A7	0.941547
rs1042704	-	cycling myofibroblast	MRPL52	0.231615
rs11665156	-	myofibroblast	RAB31	0.709777
rs11665156	-	fibroblast	RAB31	0.272168
rs11665156	-	pericytes	RAB31	0.943708
rs11665156	-	endothelial	RAB31	0.914424
rs11665156	-	myeloid immune cells	RAB31	0.697677
rs11665156	-	T cells	RAB31	0.924685
rs11665156	-	cycling myofibroblast	RAB31	0.679284
rs10264803	-	myofibroblast	SDK1	0.11878
rs10264803	-	fibroblast	SDK1	0.125605
rs10264803	-	pericytes	-	1
rs10264803	-	endothelial	SDK1	0.942014
rs10264803	-	myeloid immune cells	-	1
rs10264803	-	T cells	-	1
rs10264803	-	cycling myofibroblast	SDK1	0.940949
rs13439053	rs648596	myofibroblast	RSPO2	0.391207
rs13439053	rs648596	fibroblast	RSPO2	0.139308
rs13439053	rs648596	pericytes	EIF3E	0.886836
rs13439053	rs648596	endothelial	EIF3E	0.608194
rs13439053	rs648596	myeloid immune cells	EIF3E	0.398212
rs13439053	rs648596	T cells	EIF3E	0.512166
rs13439053	rs648596	cycling myofibroblast	EIF3E	0.999271
rs56098053	-	myofibroblast	LPP	0.636254
rs56098053	-	fibroblast	LPP	0.884221
rs56098053	-	pericytes	LPP	0.20668
rs56098053	-	endothelial	LPP	0.557648
rs56098053	-	myeloid immune cells	-	1
rs56098053	-	T cells	LPP	0.880445
rs56098053	-	cycling myofibroblast	LPP	0.757551
rs12441312	-	myofibroblast	-	1
rs12441312	-	fibroblast	-	1
rs12441312	-	pericytes	-	1
rs12441312	-	endothelial	ISG20	0.848645
rs12441312	-	myeloid immune cells	ISG20	0.446031
rs12441312	-	T cells	ISG20	0.0723621
rs12441312	-	cycling myofibroblast	-	1
rs10125663	rs34810955	myofibroblast	DEC1	0.442209
rs10125663	rs34810955	fibroblast	TNC	0.810105
rs10125663	rs34810955	pericytes	-	1
rs10125663	rs34810955	endothelial	-	1
rs10125663	rs34810955	myeloid immune cells	-	1
rs10125663	rs34810955	T cells	DEC1	0.994937
rs10125663	rs34810955	cycling myofibroblast	TNC	0.511084
rs34412930	-	myofibroblast	LDHAL6B	0.195045
rs34412930	-	fibroblast	MYO1E	0.800408
rs34412930	-	pericytes	LDHAL6B	0.739337
rs34412930	-	endothelial	MYO1E	0.268089
rs34412930	-	myeloid immune cells	LDHAL6B	0.829054
rs34412930	-	T cells	LDHAL6B	0.773846
rs34412930	-	cycling myofibroblast	LDHAL6B	0.700686
rs11200062	rs1649199	myofibroblast	FGFR2	0.525128
rs11200062	rs1649199	fibroblast	ATE1	0.568708
rs11200062	rs1649199	pericytes	ATE1	0.895645
rs11200062	rs1649199	endothelial	ATE1	0.595674
rs11200062	rs1649199	myeloid immune cells	ATE1	0.984825
rs11200062	rs1649199	T cells	ATE1	0.128768
rs11200062	rs1649199	cycling myofibroblast	-	1
rs73818546	-	myofibroblast	-	1
rs73818546	-	fibroblast	KDR	0.992836
rs73818546	-	pericytes	-	1
rs73818546	-	endothelial	KDR	0.113166
rs73818546	-	myeloid immune cells	-	1
rs73818546	-	T cells	-	1
rs73818546	-	cycling myofibroblast	-	1
rs10174596	-	myofibroblast	PTPN4	0.97986
rs10174596	-	fibroblast	TMEM177	0.584707
rs10174596	-	pericytes	EPB41L5	0.928098
rs10174596	-	endothelial	PTPN4	0.870481
rs10174596	-	myeloid immune cells	EPB41L5	0.95216
rs10174596	-	T cells	PTPN4	0.0922639
rs10174596	-	cycling myofibroblast	TMEM177	0.910134
rs4942308	-	myofibroblast	SMIM2	0.177269
rs4942308	-	fibroblast	SMIM2	0.589778
rs4942308	-	pericytes	SMIM2	0.214434
rs4942308	-	endothelial	SMIM2	0.235628
rs4942308	-	myeloid immune cells	SMIM2	0.358624
rs4942308	-	T cells	SMIM2	0.862169
rs4942308	-	cycling myofibroblast	SMIM2	0.369683
rs10831757	-	myofibroblast	MICAL2	0.254259
rs10831757	-	fibroblast	MICAL2	0.52333
rs10831757	-	pericytes	-	1
rs10831757	-	endothelial	-	1
rs10831757	-	myeloid immune cells	MICAL2	0.996563
rs10831757	-	T cells	-	1
rs10831757	-	cycling myofibroblast	MICAL2	0.904792
rs6472419	-	myofibroblast	C8orf34	0.206776
rs6472419	-	fibroblast	C8orf34	0.119409
rs6472419	-	pericytes	-	1
rs6472419	-	endothelial	-	1
rs6472419	-	myeloid immune cells	-	1
rs6472419	-	T cells	-	1
rs6472419	-	cycling myofibroblast	-	1
rs11126214	-	myofibroblast	ANTXR1	0.420668
rs11126214	-	fibroblast	ANTXR1	0.264666
rs11126214	-	pericytes	-	1
rs11126214	-	endothelial	ANTXR1	0.936157
rs11126214	-	myeloid immune cells	-	1
rs11126214	-	T cells	ANTXR1	0.972168
rs11126214	-	cycling myofibroblast	ANTXR1	0.95213
rs11966122	-	myofibroblast	UST	0.105324
rs11966122	-	fibroblast	UST	0.148984
rs11966122	-	pericytes	-	1
rs11966122	-	endothelial	UST	0.932575
rs11966122	-	myeloid immune cells	UST	0.308664
rs11966122	-	T cells	-	1
rs11966122	-	cycling myofibroblast	-	1
rs11743708	rs74516628	myofibroblast	-	1
rs11743708	rs74516628	fibroblast	EBF1	0.189545
rs11743708	rs74516628	pericytes	EBF1	0.211423
rs11743708	rs74516628	endothelial	EBF1	0.444482
rs11743708	rs74516628	myeloid immune cells	-	1
rs11743708	rs74516628	T cells	EBF1	0.745837
rs11743708	rs74516628	cycling myofibroblast	EBF1	0.810891
rs112116858	rs11704955, rs117707689, rs145039496, rs283633932, rs28755830, rs9626908	myofibroblast	WNT7B	0.419167
rs112116858	rs11704955, rs117707689, rs145039496, rs283633932, rs28755830, rs9626908	fibroblast	WNT7B	0.975218
rs112116858	rs11704955, rs117707689, rs145039496, rs283633932, rs28755830, rs9626908	pericytes	-	1
rs112116858	rs11704955, rs117707689, rs145039496, rs283633932, rs28755830, rs9626908	endothelial	-	1
rs112116858	rs11704955, rs117707689, rs145039496, rs283633932, rs28755830, rs9626908	myeloid immune cells	-	1
rs112116858	rs11704955, rs117707689, rs145039496, rs283633932, rs28755830, rs9626908	T cells	WNT7B	0.589642
rs112116858	rs11704955, rs117707689, rs145039496, rs283633932, rs28755830, rs9626908	cycling myofibroblast	WNT7B	0.9894
rs1965670	-	myofibroblast	PJA2	0.139255
rs1965670	-	fibroblast	PJA2	0.54971
rs1965670	-	pericytes	PJA2	0.665634
rs1965670	-	endothelial	PJA2	0.381946
rs1965670	-	myeloid immune cells	PJA2	0.85726
rs1965670	-	T cells	PJA2	0.646563
rs1965670	-	cycling myofibroblast	PJA2	0.703824
rs17573837	-	myofibroblast	ATXN10	0.432672
rs17573837	-	fibroblast	ATXN10	0.391481
rs17573837	-	pericytes	ATXN10	0.83698
rs17573837	-	endothelial	ATXN10	0.629138
rs17573837	-	myeloid immune cells	ATXN10	0.878412
rs17573837	-	T cells	ATXN10	0.797435
rs17573837	-	cycling myofibroblast	ATXN10	0.708664
rs2044830	-	myofibroblast	EPDR1	0.152711
rs2044830	-	fibroblast	EPDR1	0.119216
rs2044830	-	pericytes	EPDR1	0.997435
rs2044830	-	endothelial	EPDR1	0.941094
rs2044830	-	myeloid immune cells	-	1
rs2044830	-	T cells	EPDR1	0.999613
rs2044830	-	cycling myofibroblast	EPDR1	0.757938
rs72711557	-	myofibroblast	DDR2	0.755487
rs72711557	-	fibroblast	HSD17B7	0.397385
rs72711557	-	pericytes	DDR2	0.592158
rs72711557	-	endothelial	HSD17B7	0.353789
rs72711557	-	myeloid immune cells	HSD17B7	0.865106
rs72711557	-	T cells	HSD17B7	0.959319
rs72711557	-	cycling myofibroblast	DDR2	0.810358
rs2048047	-	myofibroblast	BRE	0.668066
rs2048047	-	fibroblast	BRE	0.762238
rs2048047	-	pericytes	-	1
rs2048047	-	endothelial	RBKS	0.795185
rs2048047	-	myeloid immune cells	BRE	0.993474
rs2048047	-	T cells	RBKS	0.0730579
rs2048047	-	cycling myofibroblast	BRE	0.914502
rs61092548	-	myofibroblast	HS3ST3A1	0.622072
rs61092548	-	fibroblast	HS3ST3A1	0.946999
rs61092548	-	pericytes	-	1
rs61092548	-	endothelial	-	1
rs61092548	-	myeloid immune cells	-	1
rs61092548	-	T cells	-	1
rs61092548	-	cycling myofibroblast	HS3ST3A1	0.548596
rs28522005	-	myofibroblast	ITGA11	0.107696
rs28522005	-	fibroblast	ITGA11	0.1409
rs28522005	-	pericytes	-	1
rs28522005	-	endothelial	ITGA11	0.938141
rs28522005	-	myeloid immune cells	-	1
rs28522005	-	T cells	-	1
rs28522005	-	cycling myofibroblast	-	1
rs34203781	-	myofibroblast	TFEB	0.121249
rs34203781	-	fibroblast	TFEB	0.408712
rs34203781	-	pericytes	TFEB	0.30697
rs34203781	-	endothelial	TFEB	0.26515
rs34203781	-	myeloid immune cells	TFEB	0.0559051
rs34203781	-	T cells	TFEB	0.759729
rs34203781	-	cycling myofibroblast	-	1
rs366905	-	myofibroblast	TAB2	0.422069
rs366905	-	fibroblast	-	1
rs366905	-	pericytes	SUMO4	0.993448
rs366905	-	endothelial	SUMO4	0.860887
rs366905	-	myeloid immune cells	TAB2	0.626089
rs366905	-	T cells	ZC3H12D	0.505818
rs366905	-	cycling myofibroblast	SUMO4	0.999872
rs9429893	-	myofibroblast	AVPR1B	1
rs9429893	-	fibroblast	SRGAP2	0.980949
rs9429893	-	pericytes	AVPR1B	0.999831
rs9429893	-	endothelial	SRGAP2	0.874734
rs9429893	-	myeloid immune cells	FAM72A	0.969376
rs9429893	-	T cells	C1orf186	0.807123
rs9429893	-	cycling myofibroblast	SRGAP2	0.993102
rs38896	rs6977665	myofibroblast	CTTNBP2	0.777961
rs38896	rs6977665	fibroblast	WNT2	0.113682
rs38896	rs6977665	pericytes	CFTR	0.520393
rs38896	rs6977665	endothelial	WNT2	0.999976
rs38896	rs6977665	myeloid immune cells	CTTNBP2	1
rs38896	rs6977665	T cells	CFTR	0.515577
rs38896	rs6977665	cycling myofibroblast	CTTNBP2	0.993098
rs4669784	-	myofibroblast	-	1
rs4669784	-	fibroblast	LPIN1	0.87091
rs4669784	-	pericytes	-	1
rs4669784	-	endothelial	LPIN1	0.316167
rs4669784	-	myeloid immune cells	LPIN1	0.480929
rs4669784	-	T cells	LPIN1	0.596902
rs4669784	-	cycling myofibroblast	LPIN1	0.590416
rs6462772	-	myofibroblast	-	1
rs6462772	-	fibroblast	-	1
rs6462772	-	pericytes	GPR141	0.912004
rs6462772	-	endothelial	-	1
rs6462772	-	myeloid immune cells	-	1
rs6462772	-	T cells	GPR141	0.231171
rs6462772	-	cycling myofibroblast	-	1
rs71325072	-	myofibroblast	LIMD1	0.997271
rs71325072	-	fibroblast	LIMD1-AS1	0.201804
rs71325072	-	pericytes	LIMD1	0.893584
rs71325072	-	endothelial	SACM1L	0.876641
rs71325072	-	myeloid immune cells	LIMD1	0.934344
rs71325072	-	T cells	SACM1L	0.173812
rs71325072	-	cycling myofibroblast	SLC6A20	0.988959
rs181089987	rs58716951	myofibroblast	MAFB	0.417861
rs181089987	rs58716951	fibroblast	MAFB	0.84182
rs181089987	rs58716951	pericytes	-	1
rs181089987	rs58716951	endothelial	MAFB	0.933446
rs181089987	rs58716951	myeloid immune cells	MAFB	0.706776
rs181089987	rs58716951	T cells	MAFB	0.976234
rs181089987	rs58716951	cycling myofibroblast	MAFB	0.954647
rs73130881	-	myofibroblast	ATP9A	0.662858
rs73130881	-	fibroblast	ATP9A	0.574348
rs73130881	-	pericytes	NFATC2	0.973361
rs73130881	-	endothelial	NFATC2	0.368798
rs73130881	-	myeloid immune cells	-	1
rs73130881	-	T cells	NFATC2	0.962907
rs73130881	-	cycling myofibroblast	NFATC2	0.840619
rs73214051	-	myofibroblast	AFAP1	0.685092
rs73214051	-	fibroblast	AFAP1	0.850145
rs73214051	-	pericytes	-	1
rs73214051	-	endothelial	AFAP1	0.23364
rs73214051	-	myeloid immune cells	-	1
rs73214051	-	T cells	AFAP1	0.981317
rs73214051	-	cycling myofibroblast	AFAP1	0.106147
rs75306755	-	myofibroblast	-	1
rs75306755	-	fibroblast	-	1
rs75306755	-	pericytes	STARD3NL	0.965848
rs75306755	-	endothelial	STARD3NL	0.529388
rs75306755	-	myeloid immune cells	STARD3NL	0.47448
rs75306755	-	T cells	TRGC2	0.407562
rs75306755	-	cycling myofibroblast	STARD3NL	0.998615
