# Supplementary material for: A genome-wide association meta-analysis implicates Hedgehog and Notch signaling in Dupuytren’s disease
Source: Nat Commun. 2024 Jan 3;15:199. doi: 10.1038/s41467-023-44451-0 (PMC10764787; doi:10.1038/s41467-023-44451-0)
Supplement: Supplementary file 17 — Supplementary Data 15 [file 41467_2023_44451_MOESM17_ESM.xlsx]

## Sheet: Blad1
Supplementary Data 15. Genetic correlation between DD and resembling or associated traits and disorders, using LD score regression and a Bonferroni‐corrected threshold of α=0.05/14=0.0036.
Trait or disease	Reference	Sample size	Genetic correlation (SE)	p-value*
Frozen shoulder	Green et al. 2021	187003	0.2968 (0.0623)	1.8777e-06
Body mass index	Yengo et al. 2018	795640	-0.1379 (0.0242)	1.1887e-08
High density lipoprotein	Willer et al. 2013	99994	0.1179 (0.0286)	3.651e-05
Psoriasis	Bycroft et al. 2018	337159	0.0661 (0.0905)	0.4655
Idiopathic pulmonary fibrosis	Allen et al. 2020	11259	-0.1166 (0.0826)	0.1582
Systemic scleroderma	Lopez-Isac et al. 2019	26679	0.0919 (0.0651)	0.1581
Triglycerides	Willer et al. 2013	99962	-0.0622 (0.0323)	0.054
Type 2 diabetes, adjusted for body mass index	Mahajan et al. 2018	157401	0.0002 (0.0337)	0.9957
Type 2 diabetes, unadjusted for body mass index	Mahajan et al. 2018	231436	-0.0538 (0.0314)	0.0862
Type 2 diabetes, only containing variants available from the Haplotype Reference Consortium and European UK Biobank subjects	Mahajan et al. 2018	6000	-0.0664 (0.0341)	0.0516
Fasting glucose	Chen et al. 2021	281416	0.1511 (0.089)	0.0897
HbA1c	Chen et al. 2021	281416	0.0018 (0.0376)	0.961
*α=0.05/14=0.0036
