# Supplementary material for: A genome-wide association meta-analysis implicates Hedgehog and Notch signaling in Dupuytren’s disease
Source: Nat Commun. 2024 Jan 3;15:199. doi: 10.1038/s41467-023-44451-0 (PMC10764787; doi:10.1038/s41467-023-44451-0)
Supplement: Supplementary file 18 — Supplementary Data 16 [file 41467_2023_44451_MOESM18_ESM.xlsx]

## Sheet: Blad1
Supplementary Data 16. A list of genes discovered in at least 3 gene prioritization analyses and replicated in SMR fibroblast analysis, and genes identified by SMR fibroblast analysis.
Gene stable ID	Gene name	Gene type	Gene product	Function according to the NCBI Gene database (https://www.ncbi.nlm.nih.gov/gene) and OMIM (omim.org)	Involvement in signalling pathways
ENSG00000041982	TNC	protein_coding	Tenascin-C	This gene encodes an extracellular matrix protein with a spatially and temporally restricted tissue distribution. This protein is homohexameric with disulfide-linked subunits, and contains multiple EGF-like and fibronectin type-III domains. It is implicated in guidance of migrating neurons as well as axons during development, synaptic plasticity, and neuronal regeneration. In the adult, it remain…	Hedgehog signalling, Notch signalling
ENSG00000196526	AFAP1	protein_coding	Actin filament associated protein 1	The protein encoded by this gene is a Src binding partner. It may represent a potential modulator of actin filament integrity in response to cellular signals, and may function as an adaptor protein by linking Src family members and/or other signaling proteins to actin filaments. Multiple transcript variants encoding different isoforms have been found for this gene.	Src signaling
ENSG00000131873	CHSY1	protein_coding	Chondroitin sulfate synthase 1	CHSY1 synthesizes chondroitin sulfate, a glycosaminoglycan expressed on the surface of most cells and in extracellular matrices. Glycosaminoglycan chains are covalently linked to a wide range of core protein families and regulate many biologic processes, including cell proliferation and recognition, extracellular matrix deposition, and morphogenesis. Decreased expression of this gene may play a r…	Hedgehog signalling, Notch signalling
ENSG00000069869	NEDD4	protein_coding	Neural precursor cell expressed, developmentally downregulated 4	This gene is the founding member of the NEDD4 family of HECT ubiquitin ligases that function in the ubiquitin proteasome system of protein degradation. The encoded protein contains an N-terminal calcium and phospholipid binding C2 domain followed by multiple tryptophan-rich WW domains and, a C-terminal HECT ubiquitin ligase catalytic domain. It plays critical role in the regulation of a number of…	Hippo signalling, Wnt signalling, Hedgehog signalling, PI3 kinase signalling
ENSG00000153774	CFDP1	protein_coding	Craniofacial development protein 1	Predicted to act upstream of or within several processes, including cell adhesion; negative regulation of fibroblast apoptotic process; and regulation of cell shape. Predicted to be located in kinetochore.	Neurodevelopmental pathways
ENSG00000249476	CTD-2587M2.1	lncRNA	-	-	Unknown
ENSG00000151208	DLG5	protein_coding	Discs large homolog 5	This gene encodes a member of the family of discs large (DLG) homologs, a subset of the membrane-associated guanylate kinase (MAGUK) superfamily. The MAGUK proteins are composed of a catalytically inactive guanylate kinase domain, in addition to PDZ and SH3 domains, and are thought to function as scaffolding molecules at sites of cell-cell contact. The protein encoded by this gene localizes to th…	Hedgehog signalling, Hippo signalling, Wnt signalling
ENSG00000007866	TEAD3	protein_coding	TEA domain transcription factor 3	This gene product is a member of the transcriptional enhancer factor (TEF) family of transcription factors, which contain the TEA/ATTS DNA-binding domain. It is predominantly expressed in the placenta and is involved in the transactivation of the chorionic somatomammotropin-B gene enhancer. Translation of this protein is initiated at a non-AUG (AUA) start codon.	Hippo signalling
ENSG00000089157	RPLP0	protein_coding	Ribosomal protein lateral stalk subunit P0	Ribosomes, the organelles that catalyze protein synthesis, consist of a small 40S subunit and a large 60S subunit. Together these subunits are composed of 4 RNA species and approximately 80 structurally distinct proteins. This gene encodes a ribosomal protein that is a component of the 60S subunit. Acidic ribosomal proteins, called A-proteins (acidic) or P-proteins (phosphorylated acidic), such a…	Unknown
