# Supplementary material for: A genome-wide association meta-analysis implicates Hedgehog and Notch signaling in Dupuytren’s disease
Source: Nat Commun. 2024 Jan 3;15:199. doi: 10.1038/s41467-023-44451-0 (PMC10764787; doi:10.1038/s41467-023-44451-0)
Supplement: Supplementary file 19 — Supplementary Data 17 [file 41467_2023_44451_MOESM19_ESM.xlsx]

## Sheet: Blad1
Supplementary Table 17. List of prioritized genes from all bioinformatic follow-up analyses.
						Gene Prioritization analyses*
Gene stable ID	Gene name	Chr	Position	Strand	Gene type	nsSNP	DEPICT gene prioritization	SMR blood	ML SNP	MultiQTL	Number of evidence	SMR fibroblast replication	Novelty compared to previous GWAS
ENSG00000041982	TNC	9	117831671	-1	protein_coding	×	×		×		3	×	Novel
ENSG00000196526	AFAP1	4	7851047	-1	protein_coding		×	×		×	3	×	Novel
ENSG00000131873	CHSY1	15	1.01754e+08	-1	protein_coding		×		×	×	3	×	Novel
ENSG00000069869	NEDD4	15	56202532	-1	protein_coding		×		×	×	3	×	Known
ENSG00000153774	CFDP1	16	7.53975e+07	-1	protein_coding			×	×	×	3	×	Known
ENSG00000169398	PTK2	8	141840157	-1	protein_coding		×		×	×	3		Known
ENSG00000204103	MAFB	20	39316184	-1	protein_coding		×		×	×	3		Known
ENSG00000157227	MMP14	14	23312001	1	protein_coding	×	×				2		-
ENSG00000144791	LIMD1	3	45662358	1	protein_coding		×			×	2		-
ENSG00000088179	PTPN4	2	1.20629e+08	1	protein_coding			×		×	2	×	-
ENSG00000173077	DEC1	9	118034510	1	protein_coding				×	×	2	×	Novel
ENSG00000166822	TMEM170A	16	7.54882e+07	-1	protein_coding				×	×	2	×	-
ENSG00000174529	TMEM81	1	2.05053e+08	-1	protein_coding	×				×	2		-
ENSG00000177688	SUMO4	6	149721836	1	protein_coding	×				×	2		-
ENSG00000133059	DSTYK	1	2.05146e+08	-1	protein_coding	×			×		2		-
ENSG00000198961	PJA2	5	1.08708e+08	-1	protein_coding			×		×	2		-
ENSG00000006042	TMEM98	17	31263526	1	protein_coding			×		×	2		-
ENSG00000198793	MTOR	1	11244578	-1	protein_coding			×	×		2		-
ENSG00000146555	SDK1	7	3824856	1	protein_coding				×	×	2		-
ENSG00000112561	TFEB	6	4.16779e+07	-1	protein_coding				×	×	2		-
ENSG00000104408	EIF3E	8	1.09331e+08	-1	protein_coding				×	×	2		-
ENSG00000050820	BCAR1	16	7.52824e+07	-1	protein_coding				×	×	2		-
ENSG00000258873	DUXA	19	57672100	-1	protein_coding				×	×	2		-
ENSG00000055208	TAB2	6	149636263	1	protein_coding		×				1	×	-
ENSG00000249476	CTD-2587M2.1	5	1.08617e+08	-1	lincRNA			×			1	×	-
ENSG00000105146	AURKC	19	5.77446e+07	1	protein_coding					×	1	×	-
ENSG00000104412	EMC2	8	1.09477e+08	1	protein_coding					×	1	×	-
ENSG00000268379	CTC-360J11.4	19	57687945	1	pseudogene					×	1	×	-
ENSG00000086289	EPDR1	7	3.78575e+07	1	protein_coding				×		1	×	-
ENSG00000001626	CFTR	7	1.17231e+08	1	protein_coding	×					1		-
ENSG00000171989	LDHAL6B	15	5.94999e+07	1	protein_coding	×					1		-
ENSG00000071575	TRIB2	2	1.28699e+07	1	protein_coding		×				1		-
ENSG00000012983	MAP4K5	14	5.09565e+07	-1	protein_coding		×				1		-
ENSG00000151748	SAV1	14	5.11169e+07	-1	protein_coding		×				1		-
ENSG00000162733	DDR2	1	1.62679e+08	1	protein_coding		×				1		-
ENSG00000169604	ANTXR1	2	6.93584e+07	1	protein_coding		×				1		-
ENSG00000145012	LPP	3	188239766	1	protein_coding		×				1		-
ENSG00000106483	SFRP4	7	38005420	-1	protein_coding		×				1		-
ENSG00000089159	PXN	12	120675912	-1	protein_coding		×				1		-
ENSG00000157483	MYO1E	15	59546106	-1	protein_coding		×				1		-
ENSG00000153976	HS3ST3A1	17	13452125	-1	protein_coding		×				1		-
ENSG00000176658	MYO1D	17	3.10119e+07	-1	protein_coding		×				1		-
ENSG00000157554	ERG	21	3.98928e+07	-1	protein_coding		×				1		-
ENSG00000188064	WNT7B	22	4.63446e+07	-1	protein_coding		×				1		-
ENSG00000101384	JAG1	20	10636513	-1	protein_coding		×				1		-
ENSG00000107249	GLIS3	9	4.08626e+06	-1	protein_coding		×				1		-
ENSG00000170776	AKAP13	15	86108194	1	protein_coding		×				1		-
ENSG00000224184	MIR3681HG	2	12353611	1	LncRNA		×				1		-
ENSG00000109787	KLF3	4	38684240	1	protein_coding		×				1		-
ENSG00000198380	GFPT1	2	6.95806e+07	-1	protein_coding			×			1		-
ENSG00000123908	AGO2	8	141593491	-1	protein_coding					×	1		-
ENSG00000172590	MRPL52	14	23301667	1	protein_coding					×	1		-
ENSG00000144120	TMEM177	2	120440413	1	protein_coding					×	1		-
ENSG00000120948	TARDBP	1	11079105	1	protein_coding					×	1		-
ENSG00000009724	MASP2	1	11096935	-1	protein_coding					×	1		-
ENSG00000171824	EXOSC10	1	1.11433e+07	-1	protein_coding					×	1		-
ENSG00000120942	UBIAD1	1	1.13447e+07	1	protein_coding					×	1		-
ENSG00000133069	TMCC2	1	2.0522e+08	1	protein_coding					×	1		-
ENSG00000115109	EPB41L5	2	120853638	1	protein_coding					×	1		-
ENSG00000178199	ZC3H12D	6	1.49787e+08	-1	protein_coding					×	1		-
ENSG00000187037	GPR141	7	3.77984e+07	1	protein_coding					×	1		-
ENSG00000086288	NME8	7	37914101	1	protein_coding					×	1		-
ENSG00000010270	STARD3NL	7	38244048	1	protein_coding					×	1		-
ENSG00000227191	TRGC2	7	38284177	-1	TR_C_gene					×	1		-
ENSG00000105989	WNT2	7	116940014	-1	protein_coding					×	1		-
ENSG00000185122	HSF1	8	1.45527e+08	1	protein_coding					×	1		-
ENSG00000066468	FGFR2	10	123297910	-1	protein_coding					×	1		-
ENSG00000172183	ISG20	15	89189549	1	protein_coding					×	1		-
ENSG00000005102	MEOX1	17	41728539	-1	protein_coding					×	1		-
ENSG00000130638	ATXN10	22	4.61544e+07	1	protein_coding					×	1		-
ENSG00000226479	TMEM185B	2	120979919	-1	protein_coding					×	1		-
ENSG00000231711	LINC00899	22	46438260	-1	processed_transcript					×	1		-
ENSG00000175832	ETV4	17	41631100	-1	protein_coding					×	1		-
ENSG00000143466	IKBKE	1	206657007	1	protein_coding					×	1		-
ENSG00000261000	RP11-534L20.5	1	206677535	1	antisense					×	1		-
ENSG00000128973	CLN6	15	6.85244e+07	-1	protein_coding					×	1		-
ENSG00000108861	DUSP3	17	4.18499e+07	-1	protein_coding					×	1		-
ENSG00000104472	CHRAC1	8	1.41524e+08	1	protein_coding					×	1		-
ENSG00000261783	RP11-252K23.2	16	75414437	-1	sense_intronic					×	1		-
ENSG00000221983	UBA52	19	18685450	1	protein_coding					×	1		-
ENSG00000101115	SALL4	20	50409820	-1	protein_coding					×	1		-
ENSG00000182257	C22orf26	22	46447691	-1	protein_coding					×	1		-
ENSG00000157766	ACAN	15	8.93826e+07	1	protein_coding					×	1		-
ENSG00000249978	TRGV7	7	3.83749e+07	-1	TR_V_pseudogene					×	1		-
ENSG00000184144	CNTN2	1	205029976	1	protein_coding					×	1		-
ENSG00000163545	NUAK2	1	205281035	-1	protein_coding					×	1		-
ENSG00000264370	MIR3125	2	1.28775e+07	1	miRNA					×	1		-
ENSG00000157992	KRTCAP3	2	2.76673e+07	1	protein_coding					×	1		-
ENSG00000144118	RALB	2	1.21025e+08	1	protein_coding					×	1		-
ENSG00000272620	AFAP1-AS1	4	7768236	1	antisense					×	1		-
ENSG00000231102	RP11-298J23.5	6	41694952	1	antisense					×	1		-
ENSG00000120265	PCMT1	6	1.50102e+08	1	protein_coding					×	1		-
ENSG00000211689	TRGC1	7	3.83014e+07	-1	TR_C_gene					×	1		-
ENSG00000211692	TRGJP1	7	3.83159e+07	-1	TR_J_gene					×	1		-
ENSG00000211694	TRGV10	7	3.83397e+07	-1	TR_V_gene					×	1		-
ENSG00000211701	TRGV1	7	3.84075e+07	-1	TR_V_gene					×	1		-
ENSG00000137573	SULF1	8	7.0476e+07	1	protein_coding					×	1		-
ENSG00000188686	SCXA	8	1.45492e+08	1	protein_coding					×	1		-
ENSG00000185000	DGAT1	8	1.45545e+08	-1	protein_coding					×	1		-
ENSG00000227258	SMIM2-AS1	13	44764846	1	antisense					×	1		-
ENSG00000125375	ATP5S	14	50790660	1	protein_coding					×	1		-
ENSG00000181026	AEN	15	89170020	1	protein_coding					×	1		-
ENSG00000131871	VIMP	15	1.01814e+08	-1	protein_coding					×	1		-
ENSG00000168925	CTRB1	16	75255860	1	protein_coding					×	1		-
ENSG00000176749	CDK5R1	17	3.0816e+07	1	protein_coding					×	1		-
ENSG00000267440	CTC-501O10.1	17	4.17704e+07	1	lincRNA					×	1		-
ENSG00000130513	GDF15	19	1.84928e+07	1	protein_coding					×	1		-
ENSG00000175489	LRRC25	19	1.85052e+07	-1	protein_coding					×	1		-
ENSG00000006015	C19orf60	19	1.87013e+07	1	protein_coding					×	1		-
ENSG00000241990	RP6-109B7.3	22	4.64513e+07	1	antisense					×	1		-
ENSG00000197182	FLJ27365	22	4.64798e+07	1	protein_coding					×	1		-
ENSG00000163486	SRGAP2	1	2.06577e+08	1	protein_coding				×		1		-
ENSG00000183196	CHST6	16	7.55201e+07	-1	protein_coding				×		1		-
ENSG00000105656	ELL	19	18593205	-1	protein_coding				×		1		-
ENSG00000158019	BABAM2	2	28337288	1	Protein coding				×		1		-
-	LOC100505736	2	28400625	-1	LncRNA				×		1		-
ENSG00000155849	ELMO1	7	3.71914e+07	-1	protein_coding				×		1		-
ENSG00000236461	LOC101928748	9	117891253	-1	LncRNA				×		1		-
ENSG00000054793	ATP9A	20	50299113	-1	protein_coding					×	1		-
*Gene association that we consider robust are in bold.
nsSNP: non-synonymous SNP; ML SNP: multilayer SNP; SE: standard error.
