# Supplementary material for: A genome-wide association meta-analysis implicates Hedgehog and Notch signaling in Dupuytren’s disease
Source: Nat Commun. 2024 Jan 3;15:199. doi: 10.1038/s41467-023-44451-0 (PMC10764787; doi:10.1038/s41467-023-44451-0)
Supplement: Supplementary file 20 — Supplementary Data 18 [file 41467_2023_44451_MOESM20_ESM.xlsx]

## Sheet: Blad1
Supplementary Data 18. Co-regulation analysis results acquired using using DEPICT and its accompanying expression dataset of 77,840 samples. Reported are DEPICT significant (false discovery rate ≤ 0.01) gene prioritization results using Dupuytren GWAS summary statistics. We used a p-value threshold of 5x10-8, an r^2 of 0.1 (as an LD metric), and a physical distance of 500 kb for clumping.
Ensembl gene ID	Gene symbol	Nominal P value	Locus	Nr of genes in locus	Chromosome and position	GWAS P value	Gene closest to lead SNP
ENSG00000145012	LPP	2.61e-07	rs56098053	1	chr3:187871072-188608460	4.98e-11	FALSE
ENSG00000101384	JAG1	2.39e-06	rs35308216	1	chr20:10618332-10654608	2.94e-13	TRUE
ENSG00000188064	WNT7B	2.49e-06	rs10448605;rs111440071;rs112116858;rs117707689;rs118176697;rs17573837;rs28363932;rs28532344;rs28584180;rs28681555;rs28755830;rs3935881	2	chr22:46067678-46373009	1.63e-19	TRUE
ENSG00000157227	MMP14	5.49e-06	rs1042704;rs12893368	3	chr14:23242431-23318236	8.61e-23	TRUE
ENSG00000157483	MYO1E	1.31e-05	rs34412930	2	chr15:59427113-59665099	9.69e-14	FALSE
ENSG00000151748	SAV1	1.56e-05	rs12881869;rs17791680	5	chr14:50796310-51297839	1.55e-22	FALSE
ENSG00000109787	KLF3	1.77e-05	rs11726170	1	chr4:38665817-38702663	2.91e-09	TRUE
ENSG00000153976	HS3ST3A1	1.8e-05	rs61092548	1	chr17:13399006-13505244	1.62e-09	TRUE
ENSG00000107249	GLIS3	2.48e-05	rs74573085	1	chr9:3824127-4348392	7.03e-09	TRUE
ENSG00000069869	NEDD4	2.59e-05	rs8032158	1	chr15:56119120-56285835	7.16e-24	TRUE
ENSG00000012983	MAP4K5	3.65e-05	rs12881869;rs17791680	5	chr14:50796310-51297839	1.55e-22	FALSE
ENSG00000176658	MYO1D	4.51e-05	rs77727254	1	chr17:30819628-31203902	1.82e-12	FALSE
ENSG00000170776	AKAP13	5.97e-05	rs67253156	2	chr15:85777817-86338261	4.38e-08	FALSE
ENSG00000204103	MAFB	6.16e-05	rs12481661;rs2143876;rs58716951;rs6101964	1	chr20:39314488-39317880	8.83e-22	TRUE
ENSG00000144791	LIMD1	7.92e-05	rs71325072	4	chr3:45596886-45838027	1.41e-10	TRUE
ENSG00000169398	PTK2	0.000133	rs62524109	1	chr8:141667999-142012315	2.26e-10	FALSE
ENSG00000106483	SFRP4	0.000141	rs12674182;rs149796768;rs2007664;rs2044830;rs2598100;rs62444774;rs6462772;rs6943200;rs6965805;rs71546622;rs78007943;rs7811872;rs75306755;rs9648061	4	chr7:37723446-38270272	9.98e-142	TRUE
ENSG00000157554	ERG	0.00021	rs117999064	2	chr21:38437942-43816955	4.68e-13	TRUE
ENSG00000089159	PXN	0.000329	rs77660995	2	chr12:120639094-120703574	4.35e-13	TRUE
ENSG00000131873	CHSY1	0.000418	rs67101161	1	chr15:101715928-101792137	1.58e-08	TRUE
ENSG00000196526	AFAP1	0.000445	rs73214051	1	chr4:7760441-7941653	8.86e-09	FALSE
ENSG00000162733	DDR2	0.000463	rs72711557	1	chr1:162601163-162750237	1.74e-12	TRUE
ENSG00000224184	MIR3681HG	0.000553	rs4669784	1	chr2:11988748-12718474	9.21e-11	TRUE
ENSG00000071575	TRIB2	0.000731	rs7562714	1	chr2:12857015-12882860	1.29e-08	TRUE
ENSG00000041982	TNC	0.000743	rs10125663;rs34810955	3	chr9:117782806-118164923	4.42e-13	TRUE
ENSG00000169604	ANTXR1	0.000924	rs11126214;rs6710260	1	chr2:69240310-69476459	3.16e-18	TRUE
ENSG00000055208	TAB2	0.000932	rs366905	3	chr6:149539777-149806197	2.08e-16	FALSE
