# Supplementary material for: A genome-wide association meta-analysis implicates Hedgehog and Notch signaling in Dupuytren’s disease
Source: Nat Commun. 2024 Jan 3;15:199. doi: 10.1038/s41467-023-44451-0 (PMC10764787; doi:10.1038/s41467-023-44451-0)
Supplement: Supplementary file 21 — Supplementary Data 19 [file 41467_2023_44451_MOESM21_ESM.xlsx]

## Sheet: Blad1
Supplementary Data 19. Genes with variants showing associations with three or four molecular layers.
Gene	SNP	Locus	Methylation	Transcription	Protein levels	Metabolite levels
DEC1	rs1414137	rs10125663	cg16682686, cg21236655	DEC1, TNC, GRAMD1B	GDP-fucose protein O-fucosyltransferase 2, Prolargin, Protein FAM163A, Protein eva-1 homolog C, Pulmonary surfactant-associated protein C
BABAM2	rs6741499	rs2048047	cg27639613, cg25422678, cg26803969, cg01273330, cg11535839, H3K27ac, H3K4me1, cg02592271, cg11618577, cg12648201, cg18428193, cg21248554, cg04845466, cg07920525, cg17158414, cg20102877, cg27432699	SNX17, NRBP1, KRTCAP3		Serum ratio of (mannose)/(stearate (18:0)), Mannose/stearate (18:0)
BCAR1	rs4887812	rs247436	cg09490523, cg03315344, cg04987608, cg03598338, cg00908828, cg16519668, cg05552543, cg00151810, cg27284034, cg04384112, cg10121429, cg02625749, cg00319595, cg04914057, cg08467866, cg02490847, cg04154142, cg04060571, cg09745791, cg06888900, cg01262865, cg26748568, cg02287325, cg19094438, cg05727149, cg12532477, cg02583183, cg05389731, cg00439261, H3K4me1, cg24753998	CFDP1, BCAR1, CFDP1;RP11-77K12.1, RP11-252K23.2, TMEM170A	Chymotrypsinogen B, Inactive pancreatic lipase-related protein 1
	rs4887813	rs247436	cg09490523, cg03315344, cg04987608, cg03598338, cg16519668, cg27284034, cg05552543, cg00908828, cg00151810, cg10121429, cg04384112, cg00319595, cg02625749, cg04914057, cg09745791, cg02490847, cg04154142, cg08467866, cg01262865, cg02287325, cg04060571, cg06888900, cg26748568, cg19094438, cg12532477, cg05727149, cg00439261, cg21686987, cg02583183, H3K4me1, cg24753998, cg21442040	CFDP1, BCAR1, CFDP1;RP11-77K12.1, RP11-252K23.2, TMEM170A	Chymotrypsinogen B, Inactive pancreatic lipase-related protein 1
	rs4888369	rs247436	cg09490523, cg03315344, cg04987608, cg03598338, cg00908828, cg16519668, cg05552543, cg00151810, cg27284034, cg04384112, cg10121429, cg02625749, cg00319595, cg04914057, cg08467866, cg02490847, cg04154142, cg04060571, cg09745791, cg06888900, cg26748568, cg01262865, cg02287325, cg19094438, cg05727149, cg12532477, cg02583183, cg00439261, cg05389731, H3K4me1, cg24753998, cg02555788	CFDP1, BCAR1, CFDP1;RP11-77K12.1, RP11-252K23.2, TMEM170A	Chymotrypsinogen B, Inactive pancreatic lipase-related protein 1
	rs4888370	rs247436	cg09490523, cg03315344, cg04987608, cg03598338, cg00908828, cg16519668, cg05552543, cg00151810, cg27284034, cg04384112, cg10121429, cg02625749, cg00319595, cg04914057, cg08467866, cg02490847, cg04154142, cg04060571, cg09745791, cg06888900, cg26748568, cg01262865, cg02287325, cg19094438, cg05727149, cg12532477, cg02583183, cg00439261, cg05389731, H3K4me1, cg24753998	CFDP1, BCAR1, CFDP1;RP11-77K12.1, RP11-252K23.2, TMEM170A	Chymotrypsinogen B, Inactive pancreatic lipase-related protein 1
	rs6564245	rs247436	cg09490523, cg03315344, cg04987608, cg03598338, cg00908828, cg16519668, cg05552543, cg00151810, cg27284034, cg04384112, cg10121429, cg02625749, cg00319595, cg04914057, cg08467866, cg02490847, cg04154142, cg04060571, cg09745791, cg06888900, cg01262865, cg26748568, cg02287325, cg19094438, cg05727149, cg12532477, cg02583183, cg05389731, cg00439261, H3K4me1, cg24753998	CFDP1, BCAR1, CFDP1;RP11-77K12.1, RP11-252K23.2, TMEM170A	Chymotrypsinogen B, Inactive pancreatic lipase-related protein 1
	rs7187263	rs247436	cg09490523, cg03315344, cg04987608, cg03598338, cg00908828, cg16519668, cg05552543, cg00151810, cg27284034, cg04384112, cg10121429, cg02625749, cg00319595, cg04914057, cg08467866, cg02490847, cg04154142, cg09745791, cg04060571, cg06888900, cg01262865, cg26748568, cg02287325, cg19094438, cg05727149, cg12532477, cg02583183, cg05389731, cg00439261, H3K4me1, cg24753998	CFDP1, BCAR1, CFDP1;RP11-77K12.1, RP11-252K23.2, TMEM170A	Chymotrypsinogen B, Inactive pancreatic lipase-related protein 1
CFDP1	rs1010631	rs247436	cg04987608, cg08467866, cg03598338, cg09490523, cg27284034, cg09745791, cg02287325, cg00151810, cg21686987, cg16519668, cg00908828, cg04914057, cg04251828, cg04060571, cg10121429, cg04154142, cg03315344, cg00319595, cg02512559, cg04384234, cg04384112, cg21442040	CFDP1, BCAR1, CFDP1;RP11-77K12.1, TMEM170A	Chymotrypsinogen B, Inactive pancreatic lipase-related protein 1
	rs1074961	rs247436	cg09490523, cg03315344, cg04987608, cg03598338, cg16519668, cg00908828, cg27284034, cg05552543, cg00151810, cg10121429, cg00319595, cg04384112, cg02625749, cg04914057, cg09745791, cg02490847, cg04060571, cg08467866, cg04154142, cg01262865, cg02287325, cg26748568, cg06888900, cg19094438, cg05727149, cg12532477, cg00439261, cg02583183, cg21686987, cg07171864, H3K4me1, cg01123926, cg21442040	CFDP1, BCAR1, CFDP1;RP11-77K12.1, RP11-252K23.2, TMEM170A	Chymotrypsinogen B, Inactive pancreatic lipase-related protein 1
	rs10871307	rs247436	cg09490523, cg03315344, cg04987608, cg03598338, cg16519668, cg27284034, cg05552543, cg00908828, cg00151810, cg04384112, cg10121429, cg00319595, cg04914057, cg02625749, cg09745791, cg02490847, cg04060571, cg08467866, cg01262865, cg02287325, cg04154142, cg06888900, cg26748568, cg19094438, cg02583183, cg05727149, cg00439261, cg12532477, H3K4me1, cg01123926	CFDP1, BCAR1, CFDP1;RP11-77K12.1, RP11-252K23.2, TMEM170A	Chymotrypsinogen B, Inactive pancreatic lipase-related protein 1
	rs11149812	rs247436	cg09490523, cg03315344, cg04987608, cg03598338, cg16519668, cg27284034, cg05552543, cg00908828, cg00151810, cg10121429, cg04384112, cg00319595, cg02625749, cg04914057, cg09745791, cg02490847, cg04060571, cg04154142, cg02287325, cg08467866, cg01262865, cg06888900, cg26748568, cg19094438, cg12532477, cg05727149, cg00439261, cg21686987, cg02583183, H3K4me1, cg01123926, cg21442040	CFDP1, BCAR1, CFDP1;RP11-77K12.1, RP11-252K23.2, TMEM170A	Chymotrypsinogen B, Inactive pancreatic lipase-related protein 1
	rs11149814	rs247436	cg09490523, cg03315344, cg04987608, cg03598338, cg16519668, cg27284034, cg05552543, cg00908828, cg00151810, cg04384112, cg10121429, cg00319595, cg04914057, cg02625749, cg09745791, cg02490847, cg04060571, cg08467866, cg01262865, cg02287325, cg04154142, cg06888900, cg26748568, cg19094438, cg02583183, cg05727149, cg00439261, cg12532477, H3K4me1, cg01123926	CFDP1, BCAR1, CFDP1;RP11-77K12.1, RP11-252K23.2, TMEM170A	Chymotrypsinogen B, Inactive pancreatic lipase-related protein 1
	rs11646418	rs247436	cg09490523, cg03315344, cg04987608, cg03598338, cg05552543, cg16519668, cg00908828, cg27284034, cg00151810, cg10121429, cg04384112, cg02625749, cg00319595, cg04914057, cg09745791, cg04060571, cg02490847, cg01262865, cg26748568, cg04154142, cg06888900, cg02287325, cg08467866, cg19094438, cg02583183, cg07171864, cg00439261, cg05727149, H3K4me1, cg01123926	CFDP1, BCAR1, CFDP1;RP11-77K12.1, RP11-252K23.2, TMEM170A	Chymotrypsinogen B, Inactive pancreatic lipase-related protein 1
	rs12445211	rs247436	cg09490523, cg03315344, cg04987608, cg03598338, cg16519668, cg27284034, cg00908828, cg05552543, cg00151810, cg04384112, cg10121429, cg00319595, cg04914057, cg02625749, cg09745791, cg02490847, cg04060571, cg08467866, cg01262865, cg26748568, cg06888900, cg02287325, cg04154142, cg19094438, cg02583183, cg05727149, cg00439261, cg12532477	CFDP1, BCAR1, CFDP1;RP11-77K12.1, RP11-252K23.2, TMEM170A	Chymotrypsinogen B, Inactive pancreatic lipase-related protein 1
	rs12932952	rs247436	cg09490523, cg03315344, cg04987608, cg03598338, cg16519668, cg27284034, cg00908828, cg00151810, cg05552543, cg04384112, cg10121429, cg00319595, cg04914057, cg02625749, cg09745791, cg02490847, cg04060571, cg08467866, cg02287325, cg04154142, cg01262865, cg26748568, cg06888900, cg19094438, cg00439261, cg05727149, cg12532477, cg02583183, cg21686987, cg07171864, H3K4me1, cg01123926	CFDP1, BCAR1, CFDP1;RP11-77K12.1, RP11-252K23.2, TMEM170A	Carboxypeptidase B, Chymotrypsinogen B, Inactive pancreatic lipase-related protein 1
	rs12935329	rs247436	cg09490523, cg03315344, cg04987608, cg03598338, cg16519668, cg27284034, cg00908828, cg05552543, cg00151810, cg04384112, cg10121429, cg00319595, cg04914057, cg02625749, cg09745791, cg02490847, cg04060571, cg08467866, cg01262865, cg26748568, cg02287325, cg04154142, cg06888900, cg19094438, cg02583183, cg05727149, cg00439261, cg12532477, H3K4me1, cg24753998	CFDP1, BCAR1, CFDP1;RP11-77K12.1, RP11-252K23.2, TMEM170A	Chymotrypsinogen B, Inactive pancreatic lipase-related protein 1
	rs185052	rs247436	cg09490523, cg03315344, cg04987608, cg03598338, cg16519668, cg27284034, cg00908828, cg05552543, cg00151810, cg10121429, cg00319595, cg04384112, cg02625749, cg04914057, cg09745791, cg02490847, cg04060571, cg08467866, cg04154142, cg02287325, cg01262865, cg26748568, cg06888900, cg12532477, cg05727149, cg19094438, cg21686987, cg00439261, cg02583183, cg07171864, H3K4me1, cg01123926	CFDP1, BCAR1, CFDP1;RP11-77K12.1, RP11-252K23.2, TMEM170A	Chymotrypsinogen B, Inactive pancreatic lipase-related protein 1
	rs1895489	rs247436	cg09490523, cg03315344, cg04987608, cg03598338, cg16519668, cg27284034, cg05552543, cg00908828, cg00151810, cg10121429, cg04384112, cg00319595, cg02625749, cg04914057, cg09745791, cg02490847, cg02287325, cg04154142, cg04060571, cg08467866, cg01262865, cg06888900, cg26748568, cg19094438, cg12532477, cg00439261, cg05727149, cg21686987, cg02583183, H3K4me1, cg01123926, cg21442040	CFDP1, BCAR1, CFDP1;RP11-77K12.1, RP11-252K23.2, TMEM170A	Chymotrypsinogen B, Inactive pancreatic lipase-related protein 1
	rs2059257	rs247436	cg09490523, cg03315344, cg04987608, cg03598338, cg16519668, cg00908828, cg27284034, cg05552543, cg00151810, cg10121429, cg00319595, cg04384112, cg02625749, cg04914057, cg09745791, cg02490847, cg04060571, cg08467866, cg04154142, cg01262865, cg02287325, cg26748568, cg06888900, cg19094438, cg05727149, cg12532477, cg02583183, cg00439261, cg21686987, cg07171864, H3K4me1, cg01123926	CFDP1, BCAR1, CFDP1;RP11-77K12.1, RP11-252K23.2, TMEM170A	Chymotrypsinogen B, Inactive pancreatic lipase-related protein 1
	rs247423	rs247436	cg09490523, cg03315344, cg04987608, cg03598338, cg16519668, cg00908828, cg27284034, cg05552543, cg00151810, cg10121429, cg00319595, cg04384112, cg02625749, cg04914057, cg09745791, cg02490847, cg08467866, cg04060571, cg02287325, cg01262865, cg04154142, cg26748568, cg06888900, cg12532477, cg19094438, cg05727149, cg21686987, cg02583183, cg00439261, cg07171864, cg01123926	CFDP1, BCAR1, CFDP1;RP11-77K12.1, RP11-252K23.2, TMEM170A	Chymotrypsinogen B, Inactive pancreatic lipase-related protein 1
	rs247424	rs247436	cg09490523, cg03315344, cg04987608, cg03598338, cg16519668, cg00908828, cg27284034, cg05552543, cg00151810, cg10121429, cg00319595, cg04384112, cg02625749, cg04914057, cg09745791, cg02490847, cg08467866, cg04060571, cg02287325, cg01262865, cg04154142, cg26748568, cg06888900, cg12532477, cg19094438, cg05727149, cg21686987, cg02583183, cg00439261, cg07171864, cg01123926	CFDP1, BCAR1, CFDP1;RP11-77K12.1, RP11-252K23.2, TMEM170A	Chymotrypsinogen B, Inactive pancreatic lipase-related protein 1
	rs247425	rs247436	cg09490523, cg03315344, cg04987608, cg03598338, cg16519668, cg00908828, cg27284034, cg05552543, cg00151810, cg10121429, cg00319595, cg04384112, cg02625749, cg04914057, cg09745791, cg02490847, cg08467866, cg04060571, cg01262865, cg02287325, cg04154142, cg26748568, cg06888900, cg12532477, cg19094438, cg05727149, cg21686987, cg02583183, cg00439261, cg07171864, H3K4me1, cg01123926	CFDP1, BCAR1, CFDP1;RP11-77K12.1, RP11-252K23.2, TMEM170A	Chymotrypsinogen B, Inactive pancreatic lipase-related protein 1
	rs247427	rs247436	cg09490523, cg03315344, cg04987608, cg03598338, cg16519668, cg00908828, cg27284034, cg05552543, cg00151810, cg10121429, cg00319595, cg04384112, cg02625749, cg04914057, cg09745791, cg02490847, cg08467866, cg04060571, cg04154142, cg02287325, cg01262865, cg26748568, cg06888900, cg19094438, cg05727149, cg12532477, cg21686987, cg02583183, cg00439261, cg07171864, H3K4me1, cg01123926	CFDP1, BCAR1, CFDP1;RP11-77K12.1, RP11-252K23.2, TMEM170A	Chymotrypsinogen B, Inactive pancreatic lipase-related protein 1	3-methoxytyrosine/hexanoylcarnitine
	rs247431	rs247436	cg09490523, cg03315344, cg04987608, cg03598338, cg16519668, cg00908828, cg27284034, cg05552543, cg00151810, cg10121429, cg00319595, cg04384112, cg02625749, cg04914057, cg09745791, cg02490847, cg08467866, cg04060571, cg04154142, cg02287325, cg01262865, cg26748568, cg06888900, cg19094438, cg05727149, cg12532477, cg21686987, cg02583183, cg00439261, cg07171864, H3K4me1, cg01123926	CFDP1, BCAR1, CFDP1;RP11-77K12.1, RP11-252K23.2, TMEM170A	Chymotrypsinogen B, Inactive pancreatic lipase-related protein 1
	rs247434	rs247436	cg09490523, cg03315344, cg04987608, cg03598338, cg16519668, cg00908828, cg27284034, cg05552543, cg00151810, cg10121429, cg00319595, cg04384112, cg02625749, cg04914057, cg09745791, cg02490847, cg08467866, cg04060571, cg04154142, cg02287325, cg01262865, cg26748568, cg06888900, cg19094438, cg05727149, cg12532477, cg21686987, cg02583183, cg00439261, cg07171864, H3K4me1, cg01123926	CFDP1, BCAR1, CFDP1;RP11-77K12.1, RP11-252K23.2, TMEM170A	Chymotrypsinogen B, Inactive pancreatic lipase-related protein 1
	rs247436	rs247436	cg09490523, cg03315344, cg04987608, cg03598338, cg16519668, cg00908828, cg27284034, cg05552543, cg00151810, cg10121429, cg00319595, cg04384112, cg02625749, cg04914057, cg09745791, cg02490847, cg08467866, cg04060571, cg04154142, cg02287325, cg01262865, cg26748568, cg06888900, cg19094438, cg05727149, cg12532477, cg21686987, cg02583183, cg00439261, cg07171864, H3K4me1, cg01123926	CFDP1, BCAR1, CFDP1;RP11-77K12.1, RP11-252K23.2, TMEM170A	Chymotrypsinogen B, Inactive pancreatic lipase-related protein 1
	rs247437	rs247436	cg09490523, cg03315344, cg04987608, cg03598338, cg16519668, cg00908828, cg27284034, cg05552543, cg00151810, cg10121429, cg00319595, cg04384112, cg02625749, cg04914057, cg09745791, cg02490847, cg04060571, cg08467866, cg02287325, cg04154142, cg01262865, cg26748568, cg06888900, cg19094438, cg05727149, cg12532477, cg00439261, cg21686987, cg02583183, cg07171864, H3K4me1, cg01123926	CFDP1, BCAR1, CFDP1;RP11-77K12.1, RP11-252K23.2, TMEM170A	Chymotrypsinogen B, Inactive pancreatic lipase-related protein 1
	rs247438	rs247436	cg09490523, cg03315344, cg04987608, cg03598338, cg16519668, cg00908828, cg27284034, cg05552543, cg00151810, cg10121429, cg00319595, cg04384112, cg02625749, cg04914057, cg09745791, cg02490847, cg04060571, cg08467866, cg04154142, cg02287325, cg01262865, cg26748568, cg06888900, cg19094438, cg05727149, cg12532477, cg21686987, cg00439261, cg02583183, cg07171864, H3K4me1, cg01123926	CFDP1, BCAR1, CFDP1;RP11-77K12.1, RP11-252K23.2, RHPN1, TMEM170A	Chymotrypsinogen B, Inactive pancreatic lipase-related protein 1
	rs247442	rs247436	cg09490523, cg03315344, cg04987608, cg03598338, cg27284034, cg05552543, cg09745791, cg00908828, cg16519668, cg00151810, cg10121429, cg02625749, cg04384112, cg02287325, cg00319595, cg21686987, cg04914057, cg02490847, cg01262865, cg04060571, cg08467866, cg04251828, cg26748568, cg04154142, cg12532477, cg19094438, cg06888900, cg02583183, cg00439261, H3K4me1	CFDP1, BCAR1, CFDP1;RP11-77K12.1, RP11-252K23.2, TMEM170A	Chymotrypsinogen B, Inactive pancreatic lipase-related protein 1
	rs247443	rs247436	cg09490523, cg03315344, cg04987608, cg03598338, cg16519668, cg00908828, cg27284034, cg05552543, cg00151810, cg10121429, cg04384112, cg00319595, cg02625749, cg04914057, cg09745791, cg02490847, cg04060571, cg08467866, cg01262865, cg02287325, cg04154142, cg26748568, cg06888900, cg12532477, cg19094438, cg05727149, cg21686987, cg02583183, cg00439261, cg07171864, H3K4me1, cg01123926	CFDP1, BCAR1, CFDP1;RP11-77K12.1, RP11-252K23.2, TMEM170A	Chymotrypsinogen B, Inactive pancreatic lipase-related protein 1
	rs2865532	rs247436	cg09490523, cg03315344, cg04987608, cg03598338, cg16519668, cg27284034, cg00908828, cg05552543, cg00151810, cg04384112, cg10121429, cg00319595, cg04914057, cg02625749, cg09745791, cg02490847, cg04060571, cg08467866, cg01262865, cg26748568, cg02287325, cg06888900, cg04154142, cg19094438, cg02583183, cg05727149, cg00439261, cg12532477, H3K4me1	CFDP1, BCAR1, CFDP1;RP11-77K12.1, RP11-252K23.2, TMEM170A	Chymotrypsinogen B, Inactive pancreatic lipase-related protein 1
	rs3743606	rs247436	cg09490523, cg03315344, cg04987608, cg03598338, cg16519668, cg27284034, cg05552543, cg00908828, cg00151810, cg04384112, cg00319595, cg10121429, cg04914057, cg02625749, cg09745791, cg02490847, cg04060571, cg08467866, cg01262865, cg02287325, cg04154142, cg06888900, cg26748568, cg19094438, cg02583183, cg05727149, cg00439261, cg12532477	CFDP1, BCAR1, CFDP1;RP11-77K12.1, RP11-252K23.2, TMEM170A	Chymotrypsinogen B, Inactive pancreatic lipase-related protein 1
	rs37588	rs247436	cg09490523, cg03315344, cg04987608, cg03598338, cg16519668, cg00908828, cg27284034, cg05552543, cg00151810, cg10121429, cg04384112, cg00319595, cg02625749, cg04914057, cg09745791, cg02490847, cg04060571, cg08467866, cg02287325, cg01262865, cg26748568, cg04154142, cg06888900, cg12532477, cg05727149, cg19094438, cg21686987, cg02583183, cg00439261, cg07171864, cg01123926	CFDP1, BCAR1, CFDP1;RP11-77K12.1, RP11-252K23.2, TMEM170A	Carboxypeptidase B, Chymotrypsinogen B, Inactive pancreatic lipase-related protein 1
	rs37589	rs247436	cg09490523, cg03315344, cg04987608, cg03598338, cg16519668, cg00908828, cg27284034, cg05552543, cg00151810, cg10121429, cg04384112, cg00319595, cg02625749, cg04914057, cg09745791, cg02490847, cg04060571, cg08467866, cg01262865, cg02287325, cg04154142, cg26748568, cg06888900, cg12532477, cg05727149, cg19094438, cg21686987, cg07171864, cg02583183, cg00439261, H3K4me1, cg01123926	CFDP1, BCAR1, CFDP1;RP11-77K12.1, RP11-252K23.2, TMEM170A	Carboxypeptidase B, Chymotrypsinogen B, Inactive pancreatic lipase-related protein 1
	rs3784936	rs247436	cg09490523, cg03315344, cg04987608, cg03598338, cg16519668, cg27284034, cg05552543, cg00908828, cg00151810, cg04384112, cg10121429, cg00319595, cg04914057, cg02625749, cg09745791, cg02490847, cg04060571, cg08467866, cg01262865, cg02287325, cg26748568, cg04154142, cg06888900, cg19094438, cg02583183, cg05727149, cg00439261, cg12532477	CFDP1, BCAR1, CFDP1;RP11-77K12.1, RP11-252K23.2, TMEM170A	Carboxypeptidase B, Chymotrypsinogen B, Inactive pancreatic lipase-related protein 1
	rs3844219	rs247436	cg09490523, cg03315344, cg04987608, cg03598338, cg16519668, cg27284034, cg00908828, cg00151810, cg05552543, cg04384112, cg10121429, cg00319595, cg04914057, cg02625749, cg09745791, cg02490847, cg04060571, cg08467866, cg04154142, cg02287325, cg01262865, cg26748568, cg06888900, cg19094438, cg00439261, cg05727149, cg12532477, cg02583183, cg21686987, cg07171864, H3K4me1, cg01123926	CFDP1, BCAR1, CFDP1;RP11-77K12.1, RP11-252K23.2, TMEM170A	Carboxypeptidase B, Chymotrypsinogen B, Inactive pancreatic lipase-related protein 1
	rs3851735	rs247436	cg09490523, cg03315344, cg04987608, cg03598338, cg16519668, cg27284034, cg00908828, cg00151810, cg05552543, cg04384112, cg10121429, cg00319595, cg04914057, cg02625749, cg09745791, cg02490847, cg04060571, cg08467866, cg04154142, cg01262865, cg02287325, cg26748568, cg06888900, cg19094438, cg05727149, cg00439261, cg12532477, cg02583183, cg07171864, cg21686987, H3K4me1	CFDP1, BCAR1, CFDP1;RP11-77K12.1, RP11-252K23.2, TMEM170A	Chymotrypsinogen B, Inactive pancreatic lipase-related protein 1
	rs3851736	rs247436	cg09490523, cg03315344, cg04987608, cg03598338, cg16519668, cg00908828, cg27284034, cg05552543, cg00151810, cg10121429, cg00319595, cg04384112, cg02625749, cg04914057, cg09745791, cg02490847, cg04060571, cg08467866, cg04154142, cg01262865, cg02287325, cg26748568, cg06888900, cg19094438, cg05727149, cg12532477, cg00439261, cg02583183, cg21686987, cg07171864, H3K4me1, cg01123926, cg21442040	CFDP1, BCAR1, CFDP1;RP11-77K12.1, RP11-252K23.2, TMEM170A	Chymotrypsinogen B, Inactive pancreatic lipase-related protein 1
	rs4536500	rs247436	cg09490523, cg03315344, cg04987608, cg03598338, cg16519668, cg27284034, cg00908828, cg05552543, cg00151810, cg04384112, cg10121429, cg00319595, cg04914057, cg02625749, cg09745791, cg02490847, cg04060571, cg01262865, cg08467866, cg26748568, cg04154142, cg02287325, cg06888900, cg19094438, cg02583183, cg05727149, cg00439261, cg12532477, H3K4me1	CFDP1, BCAR1, CFDP1;RP11-77K12.1, RP11-252K23.2, FGF6, RHPN1, ZNF436, TMEM170A, CDRT1	Chymotrypsinogen B, Inactive pancreatic lipase-related protein 1
	rs455407	rs247436	cg09490523, cg03315344, cg04987608, cg03598338, cg16519668, cg00908828, cg27284034, cg05552543, cg00151810, cg10121429, cg00319595, cg04384112, cg02625749, cg04914057, cg09745791, cg02490847, cg04060571, cg08467866, cg04154142, cg02287325, cg01262865, cg26748568, cg06888900, cg19094438, cg05727149, cg12532477, cg21686987, cg00439261, cg02583183, cg07171864, H3K4me1, cg01123926	CFDP1, BCAR1, CFDP1;RP11-77K12.1, RP11-252K23.2, TMEM170A	Chymotrypsinogen B, Inactive pancreatic lipase-related protein 1
	rs467223	rs247436	cg09490523, cg03315344, cg04987608, cg03598338, cg16519668, cg05552543, cg00908828, cg27284034, cg00151810, cg10121429, cg04384112, cg00319595, cg02625749, cg04914057, cg09745791, cg08467866, cg02490847, cg04154142, cg02287325, cg01262865, cg04060571, cg26748568, cg06888900, cg05727149, cg21686987, cg19094438, cg12532477, cg02583183, cg00439261, cg07171864, cg05483125, H3K4me1, cg01123926	CFDP1, BCAR1, CFDP1;RP11-77K12.1, RP11-252K23.2, TMEM170A	Chymotrypsinogen B, Inactive pancreatic lipase-related protein 1
	rs467780	rs247436	cg09490523, cg03315344, cg04987608, cg03598338, cg16519668, cg00908828, cg27284034, cg05552543, cg00151810, cg10121429, cg00319595, cg04384112, cg02625749, cg04914057, cg09745791, cg02490847, cg08467866, cg04060571, cg04154142, cg02287325, cg01262865, cg26748568, cg06888900, cg19094438, cg05727149, cg12532477, cg21686987, cg02583183, cg00439261, cg07171864, H3K4me1, cg01123926	CFDP1, BCAR1, CFDP1;RP11-77K12.1, RP11-252K23.2, TMEM170A	Chymotrypsinogen B, Inactive pancreatic lipase-related protein 1
	rs468079	rs247436	cg09490523, cg03315344, cg04987608, cg03598338, cg16519668, cg00908828, cg27284034, cg05552543, cg00151810, cg10121429, cg00319595, cg04384112, cg02625749, cg04914057, cg09745791, cg02490847, cg04060571, cg08467866, cg04154142, cg02287325, cg01262865, cg26748568, cg06888900, cg19094438, cg05727149, cg12532477, cg21686987, cg00439261, cg02583183, cg07171864, H3K4me1, cg01123926	CFDP1, BCAR1, CFDP1;RP11-77K12.1, RP11-252K23.2, TMEM170A	Chymotrypsinogen B, Inactive pancreatic lipase-related protein 1
	rs4887814	rs247436	cg09490523, cg03315344, cg04987608, cg03598338, cg16519668, cg27284034, cg05552543, cg00908828, cg00151810, cg10121429, cg04384112, cg00319595, cg02625749, cg04914057, cg09745791, cg02490847, cg04154142, cg08467866, cg02287325, cg04060571, cg01262865, cg06888900, cg26748568, cg19094438, cg12532477, cg05727149, cg00439261, cg21686987, cg02583183, cg01123926, cg21442040	CFDP1, BCAR1, CFDP1;RP11-77K12.1, RP11-252K23.2, TMEM170A	Chymotrypsinogen B, Inactive pancreatic lipase-related protein 1
	rs4888374	rs247436	cg09490523, cg03315344, cg04987608, cg03598338, cg16519668, cg27284034, cg05552543, cg00908828, cg00151810, cg04384112, cg10121429, cg00319595, cg02625749, cg04914057, cg09745791, cg02490847, cg04060571, cg02287325, cg04154142, cg08467866, cg01262865, cg06888900, cg26748568, cg19094438, cg12532477, cg05727149, cg00439261, cg21686987, cg02583183, H3K4me1, cg01123926, cg21442040	CFDP1, BCAR1, CFDP1;RP11-77K12.1, RP11-252K23.2, TMEM170A	Chymotrypsinogen B, Inactive pancreatic lipase-related protein 1
	rs4888375	rs247436	cg09490523, cg03315344, cg04987608, cg03598338, cg16519668, cg27284034, cg05552543, cg00908828, cg00151810, cg04384112, cg10121429, cg00319595, cg02625749, cg04914057, cg09745791, cg02490847, cg04154142, cg08467866, cg02287325, cg04060571, cg01262865, cg06888900, cg26748568, cg19094438, cg12532477, cg05727149, cg00439261, cg21686987, cg02583183, H3K4me1, cg01123926, cg21442040	CFDP1, BCAR1, CFDP1;RP11-77K12.1, RP11-252K23.2, TMEM170A	Chymotrypsinogen B, Inactive pancreatic lipase-related protein 1
	rs4888381	rs247436	cg09490523, cg03315344, cg04987608, cg03598338, cg16519668, cg27284034, cg00908828, cg05552543, cg00151810, cg04384112, cg10121429, cg00319595, cg04914057, cg02625749, cg09745791, cg02490847, cg04060571, cg08467866, cg01262865, cg26748568, cg02287325, cg04154142, cg06888900, cg19094438, cg02583183, cg05727149, cg00439261, cg12532477, H3K4me1	CFDP1, BCAR1, CFDP1;RP11-77K12.1, RP11-252K23.2, TMEM170A	Chymotrypsinogen B, Inactive pancreatic lipase-related protein 1
	rs4888393	rs247436	cg09490523, cg03315344, cg04987608, cg03598338, cg16519668, cg00908828, cg27284034, cg05552543, cg00151810, cg10121429, cg00319595, cg04384112, cg02625749, cg04914057, cg09745791, cg02490847, cg04060571, cg08467866, cg04154142, cg02287325, cg01262865, cg26748568, cg06888900, cg19094438, cg05727149, cg12532477, cg21686987, cg00439261, cg02583183, cg07171864, H3K4me1, cg01123926	CFDP1, BCAR1, CFDP1;RP11-77K12.1, RP11-252K23.2, TMEM170A	Chymotrypsinogen B, Inactive pancreatic lipase-related protein 1
	rs4888394	rs247436	cg09490523, cg03315344, cg04987608, cg03598338, cg16519668, cg00908828, cg27284034, cg05552543, cg00151810, cg10121429, cg00319595, cg04384112, cg02625749, cg04914057, cg09745791, cg02490847, cg04060571, cg08467866, cg04154142, cg02287325, cg01262865, cg26748568, cg06888900, cg19094438, cg05727149, cg12532477, cg21686987, cg00439261, cg02583183, cg07171864, H3K4me1, cg01123926	CFDP1, BCAR1, CFDP1;RP11-77K12.1, RP11-252K23.2, TMEM170A	Chymotrypsinogen B, Inactive pancreatic lipase-related protein 1
	rs4888395	rs247436	cg09490523, cg03315344, cg04987608, cg03598338, cg16519668, cg00908828, cg27284034, cg05552543, cg00151810, cg10121429, cg00319595, cg04384112, cg02625749, cg04914057, cg09745791, cg02490847, cg04060571, cg08467866, cg04154142, cg02287325, cg01262865, cg26748568, cg06888900, cg19094438, cg05727149, cg12532477, cg21686987, cg00439261, cg02583183, cg07171864, H3K4me1, cg01123926	CFDP1, BCAR1, CFDP1;RP11-77K12.1, RP11-252K23.2, TMEM170A	Chymotrypsinogen B, Inactive pancreatic lipase-related protein 1
	rs4993971	rs247436	cg09490523, cg03315344, cg04987608, cg03598338, cg16519668, cg00908828, cg27284034, cg05552543, cg00151810, cg10121429, cg00319595, cg04384112, cg02625749, cg04914057, cg09745791, cg02490847, cg04060571, cg08467866, cg04154142, cg02287325, cg01262865, cg26748568, cg06888900, cg19094438, cg05727149, cg12532477, cg21686987, cg00439261, cg02583183, cg07171864, H3K4me1, cg01123926	CFDP1, BCAR1, CFDP1;RP11-77K12.1, RP11-252K23.2, RHPN1, TMEM170A	Chymotrypsinogen B, Inactive pancreatic lipase-related protein 1
	rs58213835	rs247436	H3K4me1, cg05552543, cg09490523	CFDP1, TMEM170A	Chymotrypsinogen B, Inactive pancreatic lipase-related protein 1
	rs62062595	rs247436	cg09490523, cg03315344, cg04987608, cg03598338, cg16519668, cg00908828, cg27284034, cg05552543, cg00151810, cg10121429, cg04384112, cg00319595, cg02625749, cg04914057, cg09745791, cg02490847, cg04060571, cg08467866, cg01262865, cg02287325, cg04154142, cg06888900, cg26748568, cg12532477, cg19094438, cg05727149, cg21686987, cg07171864, cg00439261, cg02583183, H3K4me1, cg01123926	CFDP1, BCAR1, CFDP1;RP11-77K12.1, RP11-252K23.2, TMEM170A	Chymotrypsinogen B, Inactive pancreatic lipase-related protein 1
	rs6564249	rs247436	cg09490523, cg03315344, cg04987608, cg03598338, cg16519668, cg27284034, cg00908828, cg05552543, cg00151810, cg04384112, cg10121429, cg00319595, cg04914057, cg02625749, cg09745791, cg02490847, cg04060571, cg08467866, cg01262865, cg26748568, cg02287325, cg04154142, cg06888900, cg19094438, cg02583183, cg05727149, cg00439261, cg12532477, H3K4me1	CFDP1, BCAR1, CFDP1;RP11-77K12.1, RP11-252K23.2, TMEM170A	Chymotrypsinogen B, Inactive pancreatic lipase-related protein 1
	rs6564256	rs247436	cg09490523, cg03315344, cg04987608, cg03598338, cg16519668, cg00908828, cg27284034, cg05552543, cg00151810, cg10121429, cg00319595, cg04384112, cg02625749, cg04914057, cg09745791, cg02490847, cg04060571, cg08467866, cg04154142, cg01262865, cg02287325, cg26748568, cg06888900, cg19094438, cg05727149, cg12532477, cg00439261, cg02583183, cg21686987, cg07171864, cg01123926	CFDP1, BCAR1, CFDP1;RP11-77K12.1, RP11-252K23.2, TMEM170A	Chymotrypsinogen B, Inactive pancreatic lipase-related protein 1
	rs6624	rs247436	cg09490523, cg03315344, cg04987608, cg03598338, cg16519668, cg27284034, cg05552543, cg00908828, cg00151810, cg04384112, cg10121429, cg00319595, cg04914057, cg02625749, cg09745791, cg02490847, cg04060571, cg08467866, cg01262865, cg04154142, cg02287325, cg06888900, cg26748568, cg19094438, cg02583183, cg05727149, cg00439261, cg12532477, cg07171864, H3K4me1, cg01123926, cg24753998	CFDP1, BCAR1, CFDP1;RP11-77K12.1, TMEM170A, FGF6, PPP5C, RHPN1, RP11-252K23.2	Chymotrypsinogen B, Inactive pancreatic lipase-related protein 1
	rs71394208	rs247436	cg01123926, cg03315344, cg04384112, cg09490523, cg03598338, cg04987608	CFDP1, TMEM170A, TRNAU1AP	Chymotrypsinogen B, Inactive pancreatic lipase-related protein 1
	rs7202284	rs247436	cg09490523, cg03315344, cg04987608, cg03598338, cg16519668, cg27284034, cg00908828, cg05552543, cg00151810, cg04384112, cg10121429, cg00319595, cg04914057, cg02625749, cg09745791, cg02490847, cg04060571, cg08467866, cg04154142, cg02287325, cg01262865, cg26748568, cg06888900, cg19094438, cg00439261, cg05727149, cg12532477, cg02583183, cg07171864, cg21686987, H3K4me1, cg01123926	CFDP1, BCAR1, CFDP1;RP11-77K12.1, RP11-252K23.2, TMEM170A	Carboxypeptidase B, Chymotrypsinogen B, Inactive pancreatic lipase-related protein 1
	rs8046184	rs247436	cg09490523, cg03315344, cg04987608, cg03598338, cg16519668, cg00908828, cg27284034, cg05552543, cg00151810, cg10121429, cg00319595, cg04384112, cg02625749, cg04914057, cg09745791, cg02490847, cg04060571, cg08467866, cg04154142, cg02287325, cg01262865, cg26748568, cg06888900, cg19094438, cg05727149, cg12532477, cg21686987, cg00439261, cg02583183, cg07171864, H3K4me1, cg01123926	CFDP1, BCAR1, CFDP1;RP11-77K12.1, RP11-252K23.2, TMEM170A	Chymotrypsinogen B, Inactive pancreatic lipase-related protein 1
	rs8047811	rs247436	cg09490523, cg03315344, cg04987608, cg03598338, cg16519668, cg27284034, cg05552543, cg00908828, cg00151810, cg04384112, cg00319595, cg10121429, cg04914057, cg02625749, cg09745791, cg02490847, cg04060571, cg08467866, cg01262865, cg02287325, cg04154142, cg06888900, cg26748568, cg19094438, cg02583183, cg05727149, cg00439261, cg12532477	CFDP1, BCAR1, CFDP1;RP11-77K12.1, RP11-252K23.2	Chymotrypsinogen B, Inactive pancreatic lipase-related protein 1
	rs8048677	rs247436	cg09490523, cg03315344, cg04987608, cg03598338, cg16519668, cg00908828, cg27284034, cg05552543, cg00151810, cg10121429, cg00319595, cg04384112, cg02625749, cg04914057, cg09745791, cg02490847, cg04060571, cg08467866, cg04154142, cg02287325, cg01262865, cg26748568, cg06888900, cg19094438, cg05727149, cg12532477, cg00439261, cg02583183, cg21686987, cg07171864, cg01123926	CFDP1, BCAR1, CFDP1;RP11-77K12.1, RP11-252K23.2, TMEM170A	Chymotrypsinogen B, Inactive pancreatic lipase-related protein 1
	rs8049611	rs247436	cg09490523, cg03315344, cg04987608, cg03598338, cg16519668, cg00908828, cg27284034, cg05552543, cg00151810, cg10121429, cg00319595, cg04384112, cg02625749, cg04914057, cg09745791, cg02490847, cg04060571, cg08467866, cg04154142, cg02287325, cg01262865, cg26748568, cg06888900, cg19094438, cg05727149, cg12532477, cg21686987, cg00439261, cg02583183, cg07171864, H3K4me1, cg01123926	CFDP1, BCAR1, CFDP1;RP11-77K12.1, RP11-252K23.2, TMEM170A	Chymotrypsinogen B, Inactive pancreatic lipase-related protein 1
	rs8050662	rs247436	cg09490523, cg03315344, cg04987608, cg03598338, cg16519668, cg27284034, cg00908828, cg05552543, cg00151810, cg04384112, cg10121429, cg00319595, cg04914057, cg02625749, cg09745791, cg02490847, cg04060571, cg08467866, cg01262865, cg26748568, cg02287325, cg04154142, cg06888900, cg19094438, cg02583183, cg05727149, cg00439261, cg12532477, H3K4me1	CFDP1, BCAR1, CFDP1;RP11-77K12.1, RP11-252K23.2, TMEM170A	Chymotrypsinogen B, Inactive pancreatic lipase-related protein 1
	rs8051611	rs247436	cg09490523, cg03315344, cg04987608, cg03598338, cg16519668, cg00908828, cg27284034, cg05552543, cg00151810, cg10121429, cg00319595, cg04384112, cg02625749, cg04914057, cg09745791, cg02490847, cg04060571, cg04154142, cg08467866, cg01262865, cg02287325, cg26748568, cg06888900, cg19094438, cg05727149, cg12532477, cg00439261, cg02583183, cg21686987, cg07171864, cg01123926, cg21442040	CFDP1, BCAR1, CFDP1;RP11-77K12.1, RP11-252K23.2, TMEM170A	Chymotrypsinogen B, Inactive pancreatic lipase-related protein 1
	rs8053632	rs247436	cg09490523, cg03315344, cg04987608, cg03598338, cg16519668, cg27284034, cg00908828, cg00151810, cg05552543, cg04384112, cg10121429, cg00319595, cg04914057, cg02625749, cg09745791, cg02490847, cg04060571, cg08467866, cg02287325, cg04154142, cg01262865, cg26748568, cg06888900, cg19094438, cg00439261, cg05727149, cg12532477, cg02583183, cg21686987, cg07171864, H3K4me1, cg01123926	CFDP1, BCAR1, CFDP1;RP11-77K12.1, RP11-252K23.2, TMEM170A	Carboxypeptidase B, Chymotrypsinogen B, Inactive pancreatic lipase-related protein 1
	rs8054586	rs247436	cg09490523, cg03315344, cg04987608, cg03598338, cg16519668, cg00908828, cg27284034, cg05552543, cg00151810, cg10121429, cg00319595, cg04384112, cg02625749, cg04914057, cg09745791, cg02490847, cg04060571, cg08467866, cg04154142, cg02287325, cg01262865, cg26748568, cg06888900, cg19094438, cg05727149, cg12532477, cg21686987, cg00439261, cg02583183, cg07171864, H3K4me1, cg01123926	CFDP1, BCAR1, CFDP1;RP11-77K12.1, RP11-252K23.2, TMEM170A	Chymotrypsinogen B, Inactive pancreatic lipase-related protein 1
	rs8055609	rs247436	cg09490523, cg03315344, cg04987608, cg03598338, cg16519668, cg00908828, cg27284034, cg05552543, cg00151810, cg10121429, cg00319595, cg04384112, cg02625749, cg04914057, cg09745791, cg02490847, cg04060571, cg08467866, cg04154142, cg01262865, cg02287325, cg26748568, cg06888900, cg19094438, cg05727149, cg12532477, cg00439261, cg02583183, cg21686987, cg07171864, H3K4me1, cg01123926	CFDP1, BCAR1, CFDP1;RP11-77K12.1, RP11-252K23.2, TMEM170A	Chymotrypsinogen B, Inactive pancreatic lipase-related protein 1
	rs9933956	rs247436	cg09490523, cg03315344, cg04987608, cg03598338, cg16519668, cg27284034, cg00908828, cg05552543, cg00151810, cg04384112, cg10121429, cg00319595, cg04914057, cg02625749, cg09745791, cg02490847, cg04060571, cg01262865, cg08467866, cg26748568, cg04154142, cg06888900, cg02287325, cg19094438, cg02583183, cg05727149, cg12532477, cg07171864, cg00439261, cg24753998	CFDP1, BCAR1, CFDP1;RP11-77K12.1, RP11-252K23.2, TMEM170A	Chymotrypsinogen B, Inactive pancreatic lipase-related protein 1
CHST6	rs37601	rs247436	cg09490523, cg03315344, cg04987608, cg03598338, cg16519668, cg00908828, cg05552543, cg00151810, cg10121429, cg00319595, cg04914057, cg02625749, cg04384112, cg04060571, cg02490847, cg01262865, cg06888900, cg04154142, cg12532477, cg05727149, cg19094438, cg02583183, cg00439261	CFDP1, BCAR1, CFDP1;RP11-77K12.1, RP11-252K23.2, TMEM170A	Carboxypeptidase B, Chymotrypsinogen B, Inactive pancreatic lipase-related protein 1
	rs37602	rs247436	cg03315344, cg09490523, cg04987608, cg03598338, cg16519668, cg00908828, cg05552543, cg00151810, cg10121429, cg04384112, cg00319595, cg02625749, cg04914057, cg02490847, cg04060571, cg01262865, cg04154142, cg06888900, cg12532477, cg19094438, cg05727149, cg02583183, H3K4me1	CFDP1, BCAR1, CFDP1;RP11-77K12.1, RP11-252K23.2, RHPN1, TMEM170A	Chymotrypsinogen B
	rs37605	rs247436	cg09490523, cg03315344, cg04987608, cg03598338, cg16519668, cg05552543, cg00908828, cg00151810, cg10121429, cg04384112, cg00319595, cg02625749, cg04914057, cg02490847, cg04154142, cg04060571, cg06888900, cg01262865, cg12532477, cg19094438, cg05727149, cg02583183, cg00439261, H3K4me1, cg01123926, cg24753998	CFDP1, BCAR1, CFDP1;RP11-77K12.1, RP11-252K23.2, TMEM170A	Carboxypeptidase B, Chymotrypsinogen B, Inactive pancreatic lipase-related protein 1
	rs8043945	rs247436	cg09490523, cg03315344, cg04987608, cg03598338, cg16519668, cg00908828, cg00151810, cg05552543, cg10121429, cg04384112, cg00319595, cg02625749, cg04914057, cg02490847, cg04060571, cg01262865, cg04154142, cg06888900, cg12532477, cg19094438, cg05727149, cg02583183, cg00439261	CFDP1, BCAR1, CFDP1;RP11-77K12.1, RP11-252K23.2, TMEM170A	Chymotrypsinogen B, Inactive pancreatic lipase-related protein 1
	rs977986	rs247436	cg09490523, cg03315344, cg04987608, cg03598338, cg16519668, cg05552543, cg00908828, cg00151810, cg10121429, cg04384112, cg00319595, cg02625749, cg04914057, cg02490847, cg04154142, cg04060571, cg06888900, cg01262865, cg12532477, cg19094438, cg05727149, cg02583183, cg00439261, H3K4me1, cg01123926, cg24753998	CFDP1, BCAR1, CFDP1;RP11-77K12.1, RP11-252K23.2, TMEM170A	Chymotrypsinogen B
	rs9923834	rs247436	cg09490523, cg03315344, cg04987608, cg03598338, cg16519668, cg05552543, cg00908828, cg00151810, cg10121429, cg04384112, cg00319595, cg02625749, cg04914057, cg02490847, cg04060571, cg04154142, cg06888900, cg01262865, cg12532477, cg19094438, cg02583183, cg05727149, cg00439261, H3K4me1, cg01123926, cg24753998	CFDP1, BCAR1, CFDP1;RP11-77K12.1, RP11-252K23.2, TMEM170A	Chymotrypsinogen B, Inactive pancreatic lipase-related protein 1
CHSY1	rs2412005	rs12442366	cg19997662, cg25731553, cg25960063, cg01435442, cg17794524, cg19589317, cg24312730, cg11120450, cg27372452, cg23074762, cg14397171, cg12042714, cg24254196, cg02286809, cg02725065, cg20354319, Percent-splice-in, cg25114630	CHSY1, CALCA, VIMP		Carnitine
	rs8043243	rs12442366	cg19997662, cg25731553, cg25960063, cg01435442, cg17794524, cg19589317, cg24312730, cg11120450, cg27372452, cg23074762, cg14397171, cg12042714, cg24254196, cg02286809, cg02725065, cg20388165, cg20354319, Percent-splice-in, cg25114630	CHSY1, CALCA, VIMP		Carnitine
DSTYK	rs10793726	rs10793726	cg19384775, cg23225103, cg11703745, cg24159697, cg03948781, cg20414749, cg03732545, cg17889831, cg03975844, cg10529555, cg01243924, cg00857998, cg24692170, cg06617202, cg03466326, cg24077277, cg21214746, cg03537215, cg20824939, cg12303813, cg12730826, cg14945297, cg10768996, cg13074813, cg17860158, cg19917714, cg17030415, cg11841127, cg07972983, cg11140044, cg03212480, cg18597677	TMEM81, TMCC2, NUAK2, CNTN2, RBBP5, GYPA;GYPB, TFDP1;TFDP3, UBAP1, CSDE1, ACP1, HIST3H2A, DSTYK	Contactin-2
DUXA	rs11672447	rs11672486	cg13337047, cg22682154, cg18344466, cg02779761, cg27176357, cg13122377, cg13472369, cg10368128, cg00368987, cg15402156, cg26587228, cg08047939, cg20715764, cg24716275, cg12355110, cg05606841, cg26730619, cg12096988, cg01044608, cg07642463, cg14603375, cg14383655, cg26562972, H3K4me1, cg07502444	CTC-360J11.4, DUXA, ZNF776, ZNF586, TRAPPC2P1, AURKC	ELAV-like protein 1
	rs11672486	rs11672486	cg13337047, cg22682154, cg18344466, cg02779761, cg27176357, cg13122377, cg13472369, cg10368128, cg00368987, cg15402156, cg26587228, cg08047939, cg20715764, cg12355110, cg24716275, cg05606841, cg26730619, cg12096988, cg01044608, cg14603375, cg07642463, cg14383655, cg26562972, cg22338152, H3K4me1, cg07502444	CTC-360J11.4, DUXA, ZNF776, ZNF586, TRAPPC2P1, AURKC, ZNF154	ELAV-like protein 1
	rs11672517	rs11672486	cg13337047, cg22682154, cg18344466, cg02779761, cg27176357, cg13122377, cg13472369, cg10368128, cg00368987, cg15402156, cg26587228, cg08047939, cg20715764, cg12355110, cg24716275, cg05606841, cg26730619, cg01044608, cg12096988, cg14603375, cg14383655, cg07642463, cg26562972, cg22338152, H3K4me1, cg07502444	CTC-360J11.4, DUXA, ZNF776, ZNF586, TRAPPC2P1, AURKC	ELAV-like protein 1
	rs34945782	rs11672486	cg13337047, cg22682154, cg18344466, cg02779761, cg27176357, cg13122377, cg13472369, cg10368128, cg00368987, cg15402156, cg26587228, cg08047939, cg20715764, cg24716275, cg12355110, cg05606841, cg26730619, cg12096988, cg14383655, cg01044608, cg14603375, cg07642463, cg26562972, H3K4me1, cg07502444	CTC-360J11.4, DUXA, ZNF776, ZNF586, TRAPPC2P1, ZNF154, AURKC	ELAV-like protein 1
	rs60333289	rs11672486	cg22682154, cg18344466, cg13337047, cg02779761, cg27176357, cg10368128, cg13472369, cg08047939, cg20715764, cg26587228, cg00368987, cg15402156, cg24716275, cg13122377, cg12355110, cg12096988, cg01044608, cg14383655, cg05606841, cg14603375, cg19395056, cg16636110, cg07502444	CTC-360J11.4, DUXA, ZNF586, TRAPPC2P1, AURKC	ELAV-like protein 1, Glutathione S-transferase P, Heterogeneous nuclear ribonucleoprotein A/B, Pyridoxal kinase, Serine/arginine-rich splicing factor 7, Transformer-2 protein homolog beta
	rs62131268	rs11672486	cg13337047, cg22682154, cg18344466, cg02779761, cg27176357, cg13122377, cg13472369, cg10368128, cg26587228, cg00368987, cg15402156, cg08047939, cg20715764, cg24716275, cg12355110, cg05606841, cg14383655, cg12096988, cg26730619, cg14603375, cg07642463, H3K4me1, cg07502444	CTC-360J11.4, DUXA, ZNF776, ZNF586, TRAPPC2P1	ELAV-like protein 1, Heterogeneous nuclear ribonucleoprotein A/B, Transformer-2 protein homolog beta
EIF3E	rs688746	rs648596	cg21045802, cg13700897, cg18478394, cg00997551, cg22600043, cg03025061, cg00306198, cg09970569, cg09981361, cg21328389, cg04549460, cg11186933, cg07015195, cg26763380, H3K27ac, H3K4me1, cg16845394, cg10299610	RSPO2, EIF3E, , EMC2		Eicosenoate (20:1n9 or 11)/palmitoylcarnitine
ELL	rs11670056	rs78030362	cg25234359, cg15428479, cg00667525, cg15007983, cg22038059, cg10790698, cg25828334, cg19492423, cg02528768, cg06462663, cg25460262, cg03540731, cg14292368, cg06953865, cg01065977, cg21977234, cg14865907, cg15073853, cg18499339, cg08900409, cg16673477, cg14700230, cg11102782, cg19640821, cg19839325, cg25979108, cg22813097, cg21962901, cg12034943, cg12008047, cg15136870, cg27426436, cg25902939, H3K…	UBA52, LRRC25, GDF15, C19orf60, LSM4, AC005253.2	Growth/differentiation factor 15
	rs78030362	rs78030362	cg25234359, cg15428479, cg00667525, cg15007983, cg22038059, cg10790698, cg25828334, cg19492423, cg02528768, cg06462663, cg25460262, cg03540731, cg14292368, cg06953865, cg01065977, cg21977234, cg15073853, cg14865907, cg18499339, cg08900409, cg16673477, cg14700230, cg11102782, cg19640821, cg19839325, cg25979108, cg22813097, cg21962901, cg12034943, cg12008047, cg15136870, cg27426436, cg25902939, H3K…	UBA52, LRRC25, GDF15, C19orf60, LSM4, AC005253.2	Growth/differentiation factor 15
ELMO1	rs2392504	rs6462772	cg21446981, cg02443148, H3K4me1, cg00512425, cg24998770	GPR141, NME8, PADI3, TRGV3, TRGV4	Transformer-2 protein homolog beta
	rs6462772	rs6462772	cg21446981, cg02443148, H3K4me1, cg00512425, cg24998770	GPR141, NME8, PADI3, TRGV3, TRGV4	Transformer-2 protein homolog beta
	rs6462775	rs6462772	cg21446981, cg02443148, H3K4me1, cg00512425, cg24998770	GPR141, NME8, PADI3, TRGV3, TRGV4	Transformer-2 protein homolog beta
EPDR1	rs62443137	rs62443137	cg23835783, cg26679912, cg06962768, cg16433922, H3K4me1	EPDR1, NME8	RNA-binding protein Nova-1
	rs77336872	rs62443137	cg23835783, cg26679912, cg06962768, cg10754659	EPDR1	RNA-binding protein Nova-1
LOC100505736	rs17006590	rs2048047	cg27639613, cg26803969, cg25422678, cg01273330, cg10036892, cg11535839, H3K27ac, H3K4me1, cg07920525	NRBP1, KRTCAP3, ATRAID		Serum ratio of (cortisol)/(n-Butyl Oleate), Cortisol/n-Butyl Oleate
LOC101928748	rs10125663	rs10125663	cg16682686, cg21236655	DEC1, GRAMD1B	GDP-fucose protein O-fucosyltransferase 2, Prolargin, Protein FAM163A, Protein eva-1 homolog C, Pulmonary surfactant-associated protein C
	rs10817713	rs10125663	cg16682686, cg21236655	DEC1	GDP-fucose protein O-fucosyltransferase 2, Prolargin, Protein FAM163A, Protein eva-1 homolog C, Pulmonary surfactant-associated protein C
	rs10982553	rs10125663	cg16682686, cg21236655	DEC1, TNC	GDP-fucose protein O-fucosyltransferase 2, Prolargin, Protein FAM163A, Protein eva-1 homolog C, Pulmonary surfactant-associated protein C
	rs1335332	rs10125663	cg16682686, cg21236655	DEC1	GDP-fucose protein O-fucosyltransferase 2, Prolargin, Protein FAM163A, Protein eva-1 homolog C, Pulmonary surfactant-associated protein C
	rs1537015	rs10125663	cg16682686, cg21236655	DEC1, TNC, GRAMD1B	GDP-fucose protein O-fucosyltransferase 2, Prolargin, Protein FAM163A, Protein eva-1 homolog C, Pulmonary surfactant-associated protein C
	rs1537016	rs10125663	cg16682686, cg21236655	DEC1	GDP-fucose protein O-fucosyltransferase 2, Prolargin, Protein FAM163A, Protein eva-1 homolog C, Pulmonary surfactant-associated protein C
	rs1537720	rs10125663	cg16682686, cg21236655	DEC1, TNC	GDP-fucose protein O-fucosyltransferase 2, Prolargin, Protein FAM163A, Protein eva-1 homolog C, Pulmonary surfactant-associated protein C	1-docosahexaenoylglycerophosphocholine*/1-methylurate
	rs4979496	rs10125663	cg16682686, cg21236655	DEC1, GRAMD1B	GDP-fucose protein O-fucosyltransferase 2, Prolargin, Protein FAM163A, Protein eva-1 homolog C, Pulmonary surfactant-associated protein C
	rs7853883	rs10125663	cg16682686, cg21236655	DEC1, TNC	GDP-fucose protein O-fucosyltransferase 2, Prolargin, Protein FAM163A, Protein eva-1 homolog C, Pulmonary surfactant-associated protein C
	rs884290	rs10125663	cg16682686, cg21236655	DEC1, TNC	GDP-fucose protein O-fucosyltransferase 2, Prolargin, Protein FAM163A, Protein eva-1 homolog C, Pulmonary surfactant-associated protein C
	rs945256	rs10125663	cg16682686, cg21236655	DEC1	GDP-fucose protein O-fucosyltransferase 2, Prolargin, Protein FAM163A, Protein eva-1 homolog C, Pulmonary surfactant-associated protein C	1-docosahexaenoylglycerophosphocholine*/1-methylurate
	rs945257	rs10125663	cg16682686, cg21236655	DEC1, GRAMD1B	GDP-fucose protein O-fucosyltransferase 2, Prolargin, Protein FAM163A, Protein eva-1 homolog C, Pulmonary surfactant-associated protein C
MAFB	rs12481155	rs12481661	cg27638284	MAFB, SV2A		Glycylvaline/quinate
	rs6101964	rs57082097	H3K4me1	MAFB		1-methylurate/1-stearoylglycerophosphoinositol
MTOR	rs11121704	rs11581010	cg08854313, cg07148896, cg04508216, cg19757631, cg10315903, cg05644049, cg22337407, cg09844292, cg04984556, cg07029998, cg04885881, cg03617456, cg22730007, cg10490147, H3K27ac	MTOR, EXOSC10, EXOSC10;RP4-635E18.7, MASP2, FRAP1, ANGPTL7, MTOR;MTOR-AS1, TARDBP;MASP2;LOC643387, MASP2;TARDBP, SLC30A3		Serum concentration of isobutyrylcarnitine, Isobutyrylcarnitine
NEDD4	rs7179116	rs8032158	cg05129572, cg02198044, cg20929476, cg17221584, cg08344524, H3K27ac, H3K4me1	NEDD4, PRTG		Glycochenodeoxycholate/tetradecanedioate
	rs8029247	rs8032158	cg05129572, cg02198044, cg20929476, cg17221584, cg08344524, cg24530489, cg03573179	NEDD4, PRTG		Glycochenodeoxycholate/tetradecanedioate
PTK2	rs11997161	rs62524109	cg18440839, cg01980793, cg26291848, cg26074100, cg27005749, cg12073251, cg21208682, cg16971515, cg08632810, cg07891862, cg23287005, cg13582226, cg17560523, cg16782524, cg14774290, cg00288598, cg14484434, cg07701049, cg18491938, cg00176675, cg25922279, cg15936375, cg02733994, cg05744888, cg19352830, cg13157980, cg26963146, cg23300257, cg23731089, H3K27ac, H3K4me1, Percent-splice-in, cg08444833, cg…	PTK2, AGO2, EIF2C2, LRRIQ1, CHRAC1		1,5-anhydroglucitol (1,5-AG)/7-methylguanine
SDK1	rs10228744	rs10264803	cg21248987, cg03457472, cg18270378, cg15466606, cg24998357, cg13369099, cg02716317, cg04470905, cg13375629, cg22897795, cg01982837, cg05831188, cg20997710, cg11278204, cg12266167, cg17756105, cg01023798, cg27005946, cg19159527, cg09461837, cg05455729, H3K27ac, H3K4me1, cg05067499, cg02491557, cg11998932, cg09329097, cg16321846, cg16339286	SDK1		Free cholesterol in large LDL
	rs10235576	rs10264803	cg21248987, cg18270378, cg24998357, cg13369099, cg15466606, cg02716317, cg13375629, cg04470905, cg22897795, cg20997710, cg11278204, cg05831188, cg01023798, cg05455729, cg27005946, cg22408108, cg19159527, cg09461837, cg11859398, cg00069391, H3K27ac, H3K4me1, cg03457472, cg05067499, cg02491557, cg05220280, cg07526904, cg11791155, cg11998932, cg16321846, cg15587771, cg16339286, cg12777588	SDK1		Phospholipids in very small VLDL
	rs10235581	rs10264803	cg21248987, cg18270378, cg24998357, cg13369099, cg15466606, cg02716317, cg13375629, cg04470905, cg22897795, cg20997710, cg11278204, cg05831188, cg01023798, cg05455729, cg27005946, cg22408108, cg19159527, cg09461837, cg11859398, cg00069391, H3K27ac, H3K4me1, cg03457472, cg05067499, cg02491557, cg05220280, cg07526904, cg11791155, cg11998932, cg16321846, cg15587771, cg16339286, cg12777588	SDK1		Phospholipids in very small VLDL
	rs10241023	rs10264803	cg21248987, cg18270378, cg24998357, cg13369099, cg15466606, cg02716317, cg13375629, cg04470905, cg22897795, cg20997710, cg11278204, cg05831188, cg01023798, cg05455729, cg27005946, cg22408108, cg19159527, cg09461837, cg11859398, cg00069391, H3K27ac, H3K4me1, cg03457472, cg05067499, cg15587771, cg02491557, cg07526904, cg11791155, cg11998932, cg16321846, cg16629262, cg16339286, cg12777588	SDK1		Free cholesterol in large LDL, Phospholipids in very small VLDL, Total cholesterol in IDL, Total lipids in IDL
	rs10256447	rs10264803	cg21248987, cg18270378, cg13369099, cg24998357, cg15466606, cg02716317, cg13375629, cg22897795, cg11278204, cg01982837, cg20997710, cg04470905, cg05831188, cg01023798, cg27005946, cg05455729, cg22408108, cg09461837, cg19159527, cg00069391, cg11859398, cg03457472, cg16339286, cg02491557, cg11998932, cg12777588, cg16321846	NR2F2, SDK1		Phospholipids in very small VLDL
	rs10262394	rs10264803	cg21248987, cg18270378, cg24998357, cg13369099, cg15466606, cg02716317, cg13375629, cg04470905, cg22897795, cg20997710, cg11278204, cg05831188, cg01023798, cg05455729, cg27005946, cg22408108, cg19159527, cg09461837, cg11859398, cg00069391, H3K27ac, H3K4me1, cg03457472, cg05067499, cg15587771, cg02491557, cg07526904, cg11791155, cg11998932, cg16321846, cg16629262, cg16339286, cg12777588	SDK1		Phospholipids in very small VLDL, Total cholesterol in IDL
	rs10278622	rs10264803	H3K27ac, H3K4me1, cg03457472, cg05067499, cg15587771, cg21248987, cg02491557, cg07526904, cg11791155, cg11998932, cg16321846, cg05455729, cg16339286, cg11859398, cg12777588	SDK1		Phospholipids in very small VLDL, Total cholesterol in IDL, Total lipids in IDL
	rs112876040	rs10264803	cg03457472, cg21248987, cg18270378, cg24998357, cg13369099, cg15466606, cg02716317, cg13375629, cg22897795, cg11278204, cg20997710, cg04470905, cg05831188, cg01023798, cg27005946, cg22408108, cg05455729, cg09461837, cg19159527, cg00069391, cg11859398, cg11998932, cg16339286, cg02491557, cg12777588, cg16321846	SDK1		Phospholipids in very small VLDL, Total cholesterol in IDL
	rs17739417	rs10264803	cg21248987, cg18270378, cg24998357, cg13369099, cg15466606, cg02716317, cg13375629, cg04470905, cg22897795, cg20997710, cg11278204, cg05831188, cg01023798, cg05455729, cg27005946, cg22408108, cg19159527, cg09461837, cg11859398, cg00069391, H3K27ac, H3K4me1, cg03457472, cg05067499, cg15587771, cg02491557, cg07526904, cg11791155, cg11998932, cg16321846, cg16629262, cg16339286, cg12777588	SDK1		Phospholipids in very small VLDL, Total cholesterol in IDL
	rs17812271	rs10264803	cg21248987, cg18270378, cg24998357, cg13369099, cg15466606, cg02716317, cg13375629, cg04470905, cg22897795, cg20997710, cg11278204, cg05831188, cg01023798, cg05455729, cg27005946, cg22408108, cg19159527, cg09461837, cg11859398, cg00069391, H3K27ac, H3K4me1, cg03457472, cg05067499, cg15587771, cg02491557, cg07526904, cg11791155, cg11998932, cg16321846, cg16629262, cg16339286, cg12777588	SDK1		Phospholipids in very small VLDL, Total cholesterol in IDL
	rs4236325	rs10264803	cg03457472, cg21248987, cg18270378, cg24998357, cg15466606, cg13369099, cg02716317, cg13375629, cg04470905, cg22897795, cg11278204, cg20997710, cg01982837, cg05831188, cg01023798, cg27005946, cg17756105, cg22408108, cg05455729, cg19159527, cg09461837, cg11859398, cg00069391, H3K27ac, H3K4me1, cg05067499, cg02491557, cg07526904, cg11791155, cg11998932, cg16321846, cg16339286	SDK1		Free cholesterol in large LDL, Total cholesterol in IDL, Total cholesterol in large LDL
	rs4363091	rs10264803	cg03457472, cg18270378, cg15466606, cg24998357, cg13369099, cg02716317, cg04470905, cg13375629, cg22897795, cg11278204, cg20997710, cg01982837, cg05831188, cg01023798, cg27005946, cg17756105, cg09461837, cg22408108, cg05455729, cg19159527, cg11859398, cg00069391, H3K27ac, H3K4me1, cg02491557, cg05067499, cg15587771, cg21248987, cg07526904, cg11998932, cg16321846, cg16339286	SDK1		Free cholesterol in large LDL
	rs57257948	rs10264803	cg21248987, cg18270378, cg13369099, cg24998357, cg15466606, cg02716317, cg13375629, cg22897795, cg11278204, cg20997710, cg04470905, cg05831188, cg01023798, cg27005946, cg05455729, cg22408108, cg09461837, cg19159527, cg00069391, cg11859398, cg03457472, cg16321846, cg16339286, cg02491557, cg11998932, cg12777588	SDK1		Phospholipids in very small VLDL
	rs940782	rs10264803	cg21248987, cg18270378, cg24998357, cg13369099, cg15466606, cg02716317, cg13375629, cg04470905, cg22897795, cg20997710, cg11278204, cg05831188, cg01023798, cg05455729, cg27005946, cg22408108, cg19159527, cg09461837, cg11859398, cg00069391, H3K27ac, H3K4me1, cg03457472, cg05067499, cg15587771, cg02491557, cg07526904, cg11791155, cg11998932, cg16321846, cg16629262, cg16339286, cg12777588	SDK1		Phospholipids in very small VLDL
SRGAP2	rs2297539	rs9429893	cg13052638, cg26897909, cg19452316, cg01352906, cg11166312, cg20530056, cg11739399, cg04144533, cg26859016, cg08128734, cg16619193, cg25213452, H3K4me1	RP11-534L20.5, IKBKE, SRGAP2, EIF2D, HS.551815		Serum ratio of (2-hydroxybutyrate (AHB))/(ADSGEGDFXAEGGGVR*AEGGGVR*), 2-hydroxybutyrate (AHB)/ADSGEGDFXAEGGGVR*AEGGGVR*
	rs4845104	rs9429893	cg13052638, cg26897909, cg19452316, cg01352906, cg11166312, cg20530056, cg04144533, cg11739399, cg26859016, cg08128734, cg16619193, cg25213452, H3K4me1	SRGAP2, RP11-534L20.5, IKBKE		Serum ratio of (2-hydroxybutyrate (AHB))/(ADSGEGDFXAEGGGVR*AEGGGVR*), 2-hydroxybutyrate (AHB)/ADSGEGDFXAEGGGVR*AEGGGVR*
TFEB	rs13193017	rs34203781	cg00049595, cg04637454, cg10696677, cg09324663, cg15823502, cg00750088	TFEB, RP11-298J23.5	Killer cell immunoglobulin-like receptor 2DL4
	rs13193232	rs34203781	cg00049595, cg04637454, cg10696677, cg09324663, cg15823502, cg00750088	TFEB, RP11-298J23.5	Killer cell immunoglobulin-like receptor 2DL4
	rs13193343	rs34203781	cg00049595, cg04637454, cg10696677, cg09324663, cg15823502, cg00750088	TFEB, RP11-298J23.5	Killer cell immunoglobulin-like receptor 2DL4
	rs34880700	rs34203781	cg00049595, cg04637454, cg10696677, cg09324663, cg15823502, cg00750088	TFEB, RP11-298J23.5	Killer cell immunoglobulin-like receptor 2DL4
	rs62396733	rs34203781	cg00049595, cg04637454, cg10696677, cg09324663, cg15823502, cg00750088	TFEB, RP11-298J23.5	Killer cell immunoglobulin-like receptor 2DL4
	rs6916515	rs34203781	cg00049595, cg04637454, cg00750088, cg10696677, cg09324663, cg15823502	TFEB, RP11-298J23.5	Properdin
TMEM170A	rs247447	rs247436	cg09490523, cg03315344, cg04987608, cg03598338, cg16519668, cg00908828, cg27284034, cg05552543, cg00151810, cg10121429, cg04384112, cg00319595, cg02625749, cg04914057, cg09745791, cg02490847, cg04060571, cg08467866, cg01262865, cg02287325, cg26748568, cg04154142, cg06888900, cg12532477, cg19094438, cg05727149, cg21686987, cg02583183, cg07171864, cg00439261, H3K4me1, cg01123926	CFDP1, BCAR1, CFDP1;RP11-77K12.1, RP11-252K23.2, TMEM170A	Chymotrypsinogen B, Inactive pancreatic lipase-related protein 1
	rs247450	rs247436	cg09490523, cg03315344, cg04987608, cg03598338, cg16519668, cg27284034, cg00908828, cg05552543, cg00151810, cg10121429, cg04384112, cg00319595, cg02625749, cg04914057, cg09745791, cg02490847, cg04060571, cg08467866, cg01262865, cg02287325, cg04154142, cg06888900, cg26748568, cg12532477, cg19094438, cg05727149, cg21686987, cg02583183, cg07171864, cg00439261, H3K4me1, cg01123926	CFDP1, BCAR1, CFDP1;RP11-77K12.1, RP11-252K23.2, TMEM170A	Chymotrypsinogen B, Inactive pancreatic lipase-related protein 1
	rs37599	rs247436	cg09490523, cg03315344, cg04987608, cg03598338, cg16519668, cg27284034, cg00908828, cg05552543, cg00151810, cg10121429, cg04384112, cg00319595, cg02625749, cg04914057, cg09745791, cg02490847, cg04060571, cg02287325, cg01262865, cg04154142, cg06888900, cg12532477, cg19094438, cg05727149, cg21686987, cg02583183, cg00439261, H3K4me1, cg01123926	CFDP1, BCAR1, CFDP1;RP11-77K12.1, RP11-252K23.2, TMEM170A	Chymotrypsinogen B, Inactive pancreatic lipase-related protein 1
	rs40217	rs247436	cg09490523, cg03315344, cg04987608, cg03598338, cg16519668, cg00908828, cg27284034, cg05552543, cg00151810, cg10121429, cg04384112, cg00319595, cg02625749, cg04914057, cg09745791, cg02490847, cg08467866, cg04060571, cg01262865, cg02287325, cg04154142, cg26748568, cg06888900, cg12532477, cg19094438, cg05727149, cg21686987, cg07171864, cg02583183, cg00439261, cg01123926	CFDP1, BCAR1, CFDP1;RP11-77K12.1, RP11-252K23.2, TMEM170A	Chymotrypsinogen B, Inactive pancreatic lipase-related protein 1
	rs42472	rs247436	cg09490523, cg03315344, cg04987608, cg03598338, cg16519668, cg27284034, cg00908828, cg05552543, cg00151810, cg10121429, cg04384112, cg00319595, cg02625749, cg04914057, cg09745791, cg02490847, cg08467866, cg04060571, cg02287325, cg01262865, cg26748568, cg04154142, cg06888900, cg12532477, cg05727149, cg19094438, cg21686987, cg02583183, cg00439261, cg07171864, H3K4me1, cg01123926	CFDP1, BCAR1, CFDP1;RP11-77K12.1, RP11-252K23.2, TMEM170A	Chymotrypsinogen B, Inactive pancreatic lipase-related protein 1
TNC	rs2071520	rs10125663	cg16682686, cg21236655	DEC1	GDP-fucose protein O-fucosyltransferase 2, Prolargin, Protein FAM163A, Protein eva-1 homolog C, Pulmonary surfactant-associated protein C
