# Supplementary material for: A genome-wide association meta-analysis implicates Hedgehog and Notch signaling in Dupuytren’s disease
Source: Nat Commun. 2024 Jan 3;15:199. doi: 10.1038/s41467-023-44451-0 (PMC10764787; doi:10.1038/s41467-023-44451-0)
Supplement: Supplementary file 22 — Supplementary Data 20 [file 41467_2023_44451_MOESM22_ESM.xlsx]

## Sheet: Blad1
Supplementary Data 20. Genes having more than one source of association with variants linked to (r2>0.8) genomic loci for Dupuytren's disease (multiQTL).
Gene	Methylation (< 100kb distance)	Expression level	Protein level
CNTN2	yes	yes	yes
GDF15	yes	yes	yes
UBIAD1	yes	yes	no
MASP2	yes	yes	no
EXOSC10	yes	yes	no
TARDBP	yes	yes	no
TMCC2	yes	yes	no
NUAK2	yes	yes	no
TMEM81	yes	yes	no
RP11-534L20.5	yes	yes	no
IKBKE	yes	yes	no
MIR3125	yes	yes	no
KRTCAP3	yes	yes	no
PTPN4	yes	yes	no
TMEM177	yes	yes	no
TMEM185B	yes	yes	no
RALB	yes	yes	no
EPB41L5	yes	yes	no
LIMD1	yes	yes	no
AFAP1	yes	yes	no
AFAP1-AS1	yes	yes	no
PJA2	yes	yes	no
TFEB	yes	yes	no
RP11-298J23.5	yes	yes	no
ZC3H12D	yes	yes	no
SUMO4	yes	yes	no
PCMT1	yes	yes	no
SDK1	yes	yes	no
GPR141	yes	yes	no
NME8	yes	yes	no
TRGC1	yes	yes	no
TRGV1	yes	yes	no
STARD3NL	yes	yes	no
TRGJP1	yes	yes	no
TRGV7	yes	yes	no
TRGC2	yes	yes	no
TRGV10	yes	yes	no
WNT2	yes	yes	no
SULF1	yes	yes	no
EIF3E	yes	yes	no
EMC2	yes	yes	no
PTK2	yes	yes	no
AGO2	yes	yes	no
CHRAC1	yes	yes	no
HSF1	yes	yes	no
SCXA	yes	yes	no
DGAT1	yes	yes	no
44531	yes	yes	no
FGFR2	yes	yes	no
SMIM2-AS1	yes	yes	no
MRPL52	yes	yes	no
ATP5S	yes	yes	no
NEDD4	yes	yes	no
CLN6	yes	yes	no
ISG20	yes	yes	no
ACAN	yes	yes	no
AEN	yes	yes	no
VIMP	yes	yes	no
CHSY1	yes	yes	no
BCAR1	yes	yes	no
CTRB1	yes	no	yes
TMEM170A	yes	yes	no
CFDP1	yes	yes	no
RP11-252K23.2	yes	yes	no
CDK5R1	yes	yes	no
TMEM98	yes	yes	no
MEOX1	yes	yes	no
CTC-501O10.1	yes	yes	no
DUSP3	yes	yes	no
ETV4	yes	yes	no
C19orf60	yes	yes	no
LRRC25	yes	yes	no
UBA52	yes	yes	no
CTC-360J11.4	yes	yes	no
DUXA	yes	yes	no
AURKC	yes	yes	no
MAFB	yes	yes	no
SALL4	yes	yes	no
ATP9A	yes	yes	no
ATXN10	yes	yes	no
LINC00899	yes	yes	no
FLJ27365	yes	yes	no
RP6-109B7.3	yes	yes	no
C22orf26	yes	yes	no
