# Supplementary material for: A genome-wide association meta-analysis implicates Hedgehog and Notch signaling in Dupuytren’s disease
Source: Nat Commun. 2024 Jan 3;15:199. doi: 10.1038/s41467-023-44451-0 (PMC10764787; doi:10.1038/s41467-023-44451-0)
Supplement: Supplementary file 23 — Supplementary Data 21 [file 41467_2023_44451_MOESM23_ESM.xlsx]

## Sheet: Blad1
Supplementary Data 21. Functional enrichment results of the 73 prioritized genes within Dupuytren's GWAS loci (r2>0.5) using GeneMANIA
GO id	Description	q-value	Occurrences in Sample	Occurrences in Genome
GO:0002431	Fc receptor mediated stimulatory signaling pathway	5.41292e-15	18	80
GO:0038094	Fc-gamma receptor signaling pathway	2.04449e-14	17	76
GO:0002433	immune response-regulating cell surface receptor signaling pathway involved in phagocytosis	2.04449e-14	17	76
GO:0038093	Fc receptor signaling pathway	9.31852e-12	20	171
GO:0030335	positive regulation of cell migration	7.79993e-11	23	274
GO:0031589	cell-substrate adhesion	4.9063e-10	22	271
GO:0006909	phagocytosis	1.25603e-09	19	200
GO:0051896	regulation of protein kinase B signaling	5.58622e-08	17	191
GO:0031252	cell leading edge	8.26128e-08	19	257
GO:0043491	protein kinase B signaling	1.00687e-07	17	201
GO:0045785	positive regulation of cell adhesion	1.12738e-07	20	299
GO:0001525	angiogenesis	1.12738e-07	20	298
GO:0048015	phosphatidylinositol-mediated signaling	1.34373e-07	14	128
GO:0150115	cell-substrate junction organization	1.83772e-07	12	87
GO:0048017	inositol lipid-mediated signaling	2.22843e-07	15	160
GO:1904018	positive regulation of vasculature development	3.44608e-07	13	115
GO:0045765	regulation of angiogenesis	6.35094e-07	16	203
GO:0004713	protein tyrosine kinase activity	9.474e-07	12	102
GO:0014065	phosphatidylinositol 3-kinase signaling	1.12731e-06	12	104
GO:0038127	ERBB signaling pathway	1.62348e-06	13	133
GO:0018212	peptidyl-tyrosine modification	1.62348e-06	17	252
GO:0010631	epithelial cell migration	1.84117e-06	17	255
GO:1901342	regulation of vasculature development	2.10938e-06	16	225
GO:0090132	epithelium migration	2.40088e-06	17	261
GO:0090130	tissue migration	3.0691e-06	17	266
GO:0031294	lymphocyte costimulation	3.20869e-06	9	53
GO:0007160	cell-matrix adhesion	4.42433e-06	12	121
GO:1901653	cellular response to peptide	4.42433e-06	17	274
GO:0007596	blood coagulation	5.87255e-06	14	181
GO:0097485	neuron projection guidance	5.91398e-06	15	213
GO:0010810	regulation of cell-substrate adhesion	7.74524e-06	13	156
GO:1903039	positive regulation of leukocyte cell-cell adhesion	8.08203e-06	14	187
GO:0007044	cell-substrate junction assembly	8.4672e-06	10	81
GO:0014066	regulation of phosphatidylinositol 3-kinase signaling	1.17507e-05	10	84
GO:0007409	axonogenesis	1.31207e-05	17	300
GO:0045309	protein phosphorylated amino acid binding	1.64584e-05	8	47
GO:0051219	phosphoprotein binding	1.64584e-05	8	47
GO:0007159	leukocyte cell-cell adhesion	2.09244e-05	16	274
GO:0022409	positive regulation of cell-cell adhesion	4.08236e-05	14	216
GO:0022604	regulation of cell morphogenesis	4.21547e-05	14	217
GO:0001503	ossification	4.35427e-05	14	218
GO:1903037	regulation of leukocyte cell-cell adhesion	4.39698e-05	15	254
GO:0007599	hemostasis	4.45238e-05	16	292
GO:0050817	coagulation	4.55994e-05	16	293
GO:0071375	cellular response to peptide hormone stimulus	5.13914e-05	14	223
GO:0032147	activation of protein kinase activity	5.13914e-05	14	223
GO:0035924	cellular response to vascular endothelial growth factor stimulus	6.60695e-05	7	39
GO:0050870	positive regulation of T cell activation	6.77797e-05	12	162
GO:0150116	regulation of cell-substrate junction organization	6.85507e-05	8	58
GO:0019897	extrinsic component of plasma membrane	0.000102834	11	138
GO:0010632	regulation of epithelial cell migration	0.00010343	13	203
GO:0043550	regulation of lipid kinase activity	0.00010343	7	42
GO:0043434	response to peptide hormone	0.000121442	14	242
GO:0032869	cellular response to insulin stimulus	0.000138391	10	114
GO:0019898	extrinsic component of membrane	0.000144309	13	210
GO:0001952	regulation of cell-matrix adhesion	0.000204382	9	92
GO:0090218	positive regulation of lipid kinase activity	0.000220047	6	30
GO:0048598	embryonic morphogenesis	0.000227377	15	296
GO:0051251	positive regulation of lymphocyte activation	0.000240496	13	221
GO:0043551	regulation of phosphatidylinositol 3-kinase activity	0.000313443	6	32
GO:0018108	peptidyl-tyrosine phosphorylation	0.000314714	13	227
GO:0015629	actin cytoskeleton	0.000338097	14	267
GO:0090109	regulation of cell-substrate junction assembly	0.000488283	7	54
GO:0048041	focal adhesion assembly	0.000488283	7	54
GO:0070371	ERK1 and ERK2 cascade	0.000501609	13	238
GO:2000209	regulation of anoikis	0.000520486	5	20
GO:0010634	positive regulation of epithelial cell migration	0.000647814	9	108
GO:0043276	anoikis	0.000647814	5	21
GO:0099515	actin filament-based transport	0.000647814	5	21
GO:0043542	endothelial cell migration	0.000685728	11	173
GO:0005165	neurotrophin receptor binding	0.000685728	4	10
GO:0046777	protein autophosphorylation	0.000765225	8	83
GO:0071902	positive regulation of protein serine/threonine kinase activity	0.000778765	12	212
GO:0032386	regulation of intracellular transport	0.000778765	14	291
GO:0050863	regulation of T cell activation	0.000818011	13	252
GO:0043009	chordate embryonic development	0.000891806	11	179
GO:0002696	positive regulation of leukocyte activation	0.000988178	13	257
GO:0009792	embryo development ending in birth or egg hatching	0.00102016	11	182
GO:0050867	positive regulation of cell activation	0.00123867	13	263
GO:0030879	mammary gland development	0.0012458	6	42
GO:0045834	positive regulation of lipid metabolic process	0.00150834	9	122
GO:0019901	protein kinase binding	0.00170233	11	193
GO:1905475	regulation of protein localization to membrane	0.00176442	10	158
GO:0097581	lamellipodium organization	0.00177516	7	68
GO:0004714	transmembrane receptor protein tyrosine kinase activity	0.00177516	6	45
GO:0046686	response to cadmium ion	0.00195792	5	27
GO:0010811	positive regulation of cell-substrate adhesion	0.00210656	7	70
GO:0032868	response to insulin	0.00219045	10	163
GO:0035591	signaling adaptor activity	0.00219323	6	47
GO:0050900	leukocyte migration	0.00221919	13	281
GO:0001501	skeletal system development	0.00225395	11	201
GO:0030048	actin filament-based movement	0.0023712	9	131
GO:0010762	regulation of fibroblast migration	0.00240036	4	14
GO:0098858	actin-based cell projection	0.00246795	9	132
GO:0038084	vascular endothelial growth factor signaling pathway	0.00253598	5	29
GO:0002690	positive regulation of leukocyte chemotaxis	0.00253598	7	73
GO:0032956	regulation of actin cytoskeleton organization	0.00290571	12	248
GO:0048010	vascular endothelial growth factor receptor signaling pathway	0.00293093	5	30
GO:0060348	bone development	0.00293093	7	75
GO:0048308	organelle inheritance	0.00298894	4	15
GO:0048313	Golgi inheritance	0.00298894	4	15
GO:1905477	positive regulation of protein localization to membrane	0.00312881	8	105
GO:0098794	postsynapse	0.00320937	12	252
GO:0048705	skeletal system morphogenesis	0.00325777	7	77
GO:0002687	positive regulation of leukocyte migration	0.00325777	8	106
GO:0050921	positive regulation of chemotaxis	0.00325777	8	106
GO:0009898	cytoplasmic side of plasma membrane	0.00342428	8	107
GO:0048732	gland development	0.00344684	9	140
GO:0032432	actin filament bundle	0.00356009	6	53
GO:0097517	contractile actin filament bundle	0.00356009	6	53
GO:0070372	regulation of ERK1 and ERK2 cascade	0.00356009	11	216
GO:0090505	epiboly involved in wound healing	0.00356009	5	32
GO:0042641	actomyosin	0.00356009	6	53
GO:0110053	regulation of actin filament organization	0.00400811	11	219
GO:0090504	epiboly	0.00408747	5	33
GO:0060326	cell chemotaxis	0.00410834	11	220
GO:0001936	regulation of endothelial cell proliferation	0.00436645	8	112
GO:0010594	regulation of endothelial cell migration	0.00465059	9	147
GO:0045022	early endosome to late endosome transport	0.00554663	4	18
GO:0005911	cell-cell junction	0.00584128	12	272
GO:0030038	contractile actin filament bundle assembly	0.00634149	7	87
GO:0050730	regulation of peptidyl-tyrosine phosphorylation	0.00650358	10	192
GO:0001935	endothelial cell proliferation	0.00718721	8	121
GO:0001649	osteoblast differentiation	0.00718721	7	89
GO:0031346	positive regulation of cell projection organization	0.00724871	11	236
GO:0048704	embryonic skeletal system morphogenesis	0.00809312	4	20
GO:0060191	regulation of lipase activity	0.00809312	7	91
GO:0061138	morphogenesis of a branching epithelium	0.0090963	6	64
GO:0060193	positive regulation of lipase activity	0.0090963	6	64
GO:0098927	vesicle-mediated transport between endosomal compartments	0.00943846	5	40
GO:0010761	fibroblast migration	0.00961184	4	21
GO:1903829	positive regulation of cellular protein localization	0.00998054	11	246
GO:0002685	regulation of leukocyte migration	0.0101841	9	165
GO:0010517	regulation of phospholipase activity	0.0104271	6	66
GO:0044344	cellular response to fibroblast growth factor stimulus	0.0106984	7	96
GO:0001706	endoderm formation	0.011103	5	42
GO:0002011	morphogenesis of an epithelial sheet	0.011103	5	42
GO:0043405	regulation of MAP kinase activity	0.011103	11	250
GO:1901888	regulation of cell junction assembly	0.011103	8	131
GO:1901655	cellular response to ketone	0.011103	5	42
GO:0035108	limb morphogenesis	0.011103	5	42
GO:0098562	cytoplasmic side of membrane	0.0120035	9	170
GO:0051403	stress-activated MAPK cascade	0.0121962	10	211
GO:0031256	leading edge membrane	0.0121962	7	99
GO:0001763	morphogenesis of a branching structure	0.0123828	6	69
GO:0061572	actin filament bundle organization	0.0124858	8	134
GO:0048246	macrophage chemotaxis	0.0124858	4	23
GO:0007163	establishment or maintenance of cell polarity	0.0130643	8	135
GO:0061014	positive regulation of mRNA catabolic process	0.0131317	5	44
GO:0150117	positive regulation of cell-substrate junction organization	0.0145366	4	24
GO:0050920	regulation of chemotaxis	0.0153626	9	177
GO:0006417	regulation of translation	0.0156935	11	263
GO:1903649	regulation of cytoplasmic transport	0.0166086	4	25
GO:0008543	fibroblast growth factor receptor signaling pathway	0.0166086	4	25
GO:0002688	regulation of leukocyte chemotaxis	0.0166086	7	105
GO:0050673	epithelial cell proliferation	0.016893	11	266
GO:1903313	positive regulation of mRNA metabolic process	0.0169136	6	74
GO:0051017	actin filament bundle assembly	0.0170949	7	106
GO:0050679	positive regulation of epithelial cell proliferation	0.0180152	7	107
GO:0031032	actomyosin structure organization	0.0180366	8	143
GO:0035107	appendage morphogenesis	0.0183998	5	48
GO:0031098	stress-activated protein kinase signaling cascade	0.0183998	10	225
GO:0001704	formation of primary germ layer	0.0188908	6	76
GO:0034446	substrate adhesion-dependent cell spreading	0.020062	5	49
GO:0043535	regulation of blood vessel endothelial cell migration	0.020062	6	77
GO:0005172	vascular endothelial growth factor receptor binding	0.02151	3	11
GO:0031998	regulation of fatty acid beta-oxidation	0.02151	3	11
GO:0050678	regulation of epithelial cell proliferation	0.0222628	10	232
GO:0002220	innate immune response activating cell surface receptor signaling pathway	0.0222628	7	112
GO:0071774	response to fibroblast growth factor	0.0222628	7	112
GO:0090596	sensory organ morphogenesis	0.0222628	7	112
GO:0007492	endoderm development	0.0231701	5	51
GO:0002758	innate immune response-activating signal transduction	0.0232459	7	113
GO:0060148	positive regulation of posttranscriptional gene silencing	0.0233579	4	28
GO:0002218	activation of innate immune response	0.0242665	7	114
GO:0001822	kidney development	0.0254648	7	115
GO:0018209	peptidyl-serine modification	0.0255014	11	283
GO:1902745	positive regulation of lamellipodium organization	0.0262674	4	29
GO:1904948	midbrain dopaminergic neuron differentiation	0.0264008	3	12
GO:0030971	receptor tyrosine kinase binding	0.0264008	3	12
GO:0019199	transmembrane receptor protein kinase activity	0.0274704	6	83
GO:0061013	regulation of mRNA catabolic process	0.0274704	9	196
GO:0000302	response to reactive oxygen species	0.0283835	7	118
GO:0010595	positive regulation of endothelial cell migration	0.0283835	5	54
GO:0034599	cellular response to oxidative stress	0.0283835	8	156
GO:0072006	nephron development	0.0286946	6	84
GO:0070302	regulation of stress-activated protein kinase signaling cascade	0.0292439	8	157
GO:0000956	nuclear-transcribed mRNA catabolic process	0.0308013	9	200
GO:0001654	eye development	0.03152	8	159
GO:0009267	cellular response to starvation	0.0319262	6	86
GO:0006359	regulation of transcription by RNA polymerase III	0.0320919	3	13
GO:0099024	plasma membrane invagination	0.0321679	5	56
GO:0060173	limb development	0.0321679	5	56
GO:1902903	regulation of supramolecular fiber organization	0.0341428	11	296
GO:0007423	sensory organ development	0.0343674	10	249
GO:0010324	membrane invagination	0.034425	5	57
GO:0030032	lamellipodium assembly	0.0348745	4	32
GO:1905521	regulation of macrophage migration	0.0348745	4	32
GO:0030674	protein-macromolecule adaptor activity	0.0353859	8	163
GO:0001726	ruffle	0.0366041	5	58
GO:0062197	cellular response to chemical stress	0.0378111	10	253
GO:0098857	membrane microdomain	0.0382174	9	208
GO:0009895	negative regulation of catabolic process	0.0421402	10	257
GO:0030901	midbrain development	0.0421402	5	60
GO:0044309	neuron spine	0.0425809	6	92
GO:0045216	cell-cell junction organization	0.0435225	8	169
GO:0003774	motor activity	0.0446849	6	93
GO:0000289	nuclear-transcribed mRNA poly(A) tail shortening	0.0454976	3	15
GO:0060211	regulation of nuclear-transcribed mRNA poly(A) tail shortening	0.0454976	3	15
GO:0030159	signaling receptor complex adaptor activity	0.0454976	3	15
GO:0034483	heparan sulfate sulfotransferase activity	0.0454976	3	15
GO:0010506	regulation of autophagy	0.0457527	10	261
GO:0051893	regulation of focal adhesion assembly	0.0458298	4	35
GO:0001890	placenta development	0.0458298	4	35
GO:2000117	negative regulation of cysteine-type endopeptidase activity	0.0464676	5	62
GO:0043534	blood vessel endothelial cell migration	0.0479795	6	95
GO:0030099	myeloid cell differentiation	0.0488561	10	264
GO:0035770	ribonucleoprotein granule	0.0497601	9	218
GO:0019216	regulation of lipid metabolic process	0.04981	10	265
GO:0019838	growth factor binding	0.04981	6	96
