# Supplementary material for: A genome-wide association meta-analysis implicates Hedgehog and Notch signaling in Dupuytren’s disease
Source: Nat Commun. 2024 Jan 3;15:199. doi: 10.1038/s41467-023-44451-0 (PMC10764787; doi:10.1038/s41467-023-44451-0)
Supplement: Supplementary file 24 — Supplementary Data 22 [file 41467_2023_44451_MOESM24_ESM.xlsx]

## Sheet: Blad1
Supplementary Data 22. Functional enrichment results of the 23 prioritized genes for Dupuytren's disease, with more than one source of evidence, using GeneMANIA
GO id	Description	q-value	Occurrences in Sample	Occurrences in Genome
GO:0001666	response to hypoxia	2.98312e-07	10	147
GO:0036294	cellular response to decreased oxygen levels	2.98312e-07	10	147
GO:0071453	cellular response to oxygen levels	4.61591e-07	10	160
GO:0051896	regulation of protein kinase B signaling	1.9794e-06	10	191
GO:0031589	cell-substrate adhesion	2.44213e-06	11	271
GO:0043491	protein kinase B signaling	2.44213e-06	10	201
GO:0036293	response to decreased oxygen levels	2.59779e-06	10	208
GO:0043620	regulation of DNA-templated transcription in response to stress	2.89522e-06	8	105
GO:0043618	regulation of transcription from RNA polymerase II promoter in response to stress	2.89522e-06	8	104
GO:0070482	response to oxygen levels	3.13318e-06	10	220
GO:0038127	ERBB signaling pathway	1.55447e-05	8	133
GO:0071456	cellular response to hypoxia	1.98947e-05	7	90
GO:0030335	positive regulation of cell migration	1.98947e-05	10	274
GO:0045785	positive regulation of cell adhesion	4.20181e-05	10	299
GO:0018212	peptidyl-tyrosine modification	0.000117205	9	252
GO:0010631	epithelial cell migration	0.000119175	9	255
GO:0007160	cell-matrix adhesion	0.000119175	7	121
GO:0030099	myeloid cell differentiation	0.000126609	9	264
GO:0038094	Fc-gamma receptor signaling pathway	0.000126609	6	76
GO:0090132	epithelium migration	0.000126609	9	261
GO:0090130	tissue migration	0.000126609	9	266
GO:0002433	immune response-regulating cell surface receptor signaling pathway involved in phagocytosis	0.000126609	6	76
GO:0052548	regulation of endopeptidase activity	0.000137452	9	270
GO:1901653	cellular response to peptide	0.000149203	9	274
GO:0002431	Fc receptor mediated stimulatory signaling pathway	0.000149696	6	80
GO:0010632	regulation of epithelial cell migration	0.000175937	8	203
GO:0014066	regulation of phosphatidylinositol 3-kinase signaling	0.000185672	6	84
GO:0033627	cell adhesion mediated by integrin	0.000204245	5	45
GO:0097485	neuron projection guidance	0.00022613	8	213
GO:0007409	axonogenesis	0.00022613	9	300
GO:0045309	protein phosphorylated amino acid binding	0.00022613	5	47
GO:0001525	angiogenesis	0.00022613	9	298
GO:0051219	phosphoprotein binding	0.00022613	5	47
GO:0052547	regulation of peptidase activity	0.00022613	9	299
GO:0001952	regulation of cell-matrix adhesion	0.000246411	6	92
GO:0071375	cellular response to peptide hormone stimulus	0.000259864	8	223
GO:1901342	regulation of vasculature development	0.000270545	8	225
GO:0018108	peptidyl-tyrosine phosphorylation	0.000281686	8	227
GO:0010810	regulation of cell-substrate adhesion	0.000293903	7	156
GO:0031294	lymphocyte costimulation	0.000329397	5	53
GO:0014065	phosphatidylinositol 3-kinase signaling	0.000405072	6	104
GO:0071378	cellular response to growth hormone stimulus	0.000405072	4	24
GO:0060416	response to growth hormone	0.000405072	4	24
GO:0043434	response to peptide hormone	0.000405072	8	242
GO:0150116	regulation of cell-substrate junction organization	0.000461917	5	58
GO:1904018	positive regulation of vasculature development	0.000699469	6	115
GO:1903039	positive regulation of leukocyte cell-cell adhesion	0.000822576	7	187
GO:0007159	leukocyte cell-cell adhesion	0.000915201	8	274
GO:0050730	regulation of peptidyl-tyrosine phosphorylation	0.000940327	7	192
GO:1903706	regulation of hemopoiesis	0.00111671	8	283
GO:0048015	phosphatidylinositol-mediated signaling	0.00117815	6	128
GO:0034101	erythrocyte homeostasis	0.00118009	5	72
GO:0045765	regulation of angiogenesis	0.00125747	7	203
GO:0022409	positive regulation of cell-cell adhesion	0.0018579	7	216
GO:0022604	regulation of cell morphogenesis	0.00188032	7	217
GO:0001503	ossification	0.00190334	7	218
GO:0051251	positive regulation of lymphocyte activation	0.00204536	7	221
GO:0071229	cellular response to acid chemical	0.00205678	4	38
GO:0046777	protein autophosphorylation	0.00210068	5	83
GO:0031543	peptidyl-proline dioxygenase activity	0.00210068	3	12
GO:0002262	myeloid cell homeostasis	0.00215641	5	84
GO:0150115	cell-substrate junction organization	0.00252104	5	87
GO:0071230	cellular response to amino acid stimulus	0.00259501	3	13
GO:0043550	regulation of lipid kinase activity	0.00279994	4	42
GO:0001654	eye development	0.00322372	6	159
GO:0048017	inositol lipid-mediated signaling	0.00329055	6	160
GO:0050870	positive regulation of T cell activation	0.00347941	6	162
GO:0001101	response to acid chemical	0.00348321	4	45
GO:0007423	sensory organ development	0.00367621	7	249
GO:0038201	TOR complex	0.00369892	3	15
GO:0045637	regulation of myeloid cell differentiation	0.00377259	6	166
GO:1903037	regulation of leukocyte cell-cell adhesion	0.00400658	7	254
GO:0002696	positive regulation of leukocyte activation	0.0042054	7	257
GO:0030218	erythrocyte differentiation	0.0042054	4	48
GO:0061041	regulation of wound healing	0.00420724	5	101
GO:0038093	Fc receptor signaling pathway	0.00420724	6	171
GO:0050731	positive regulation of peptidyl-tyrosine phosphorylation	0.00420724	5	101
GO:0004713	protein tyrosine kinase activity	0.00435688	5	102
GO:0050867	positive regulation of cell activation	0.00457103	7	263
GO:0002688	regulation of leukocyte chemotaxis	0.00488925	5	105
GO:1903036	positive regulation of response to wounding	0.00522648	4	52
GO:0007596	blood coagulation	0.00533285	6	181
GO:0010634	positive regulation of epithelial cell migration	0.00540097	5	108
GO:0097529	myeloid leukocyte migration	0.00551415	6	183
GO:0032680	regulation of tumor necrosis factor production	0.00551415	5	109
GO:0090109	regulation of cell-substrate junction assembly	0.00565765	4	54
GO:0048041	focal adhesion assembly	0.00565765	4	54
GO:0050900	leukocyte migration	0.00627378	7	281
GO:0030595	leukocyte chemotaxis	0.00645731	6	190
GO:0048872	homeostasis of number of cells	0.0064657	5	114
GO:0019901	protein kinase binding	0.00689593	6	193
GO:2000209	regulation of anoikis	0.00689777	3	20
GO:0034123	positive regulation of toll-like receptor signaling pathway	0.00689777	3	20
GO:0150063	visual system development	0.00707306	6	195
GO:0032640	tumor necrosis factor production	0.00723045	5	118
GO:0048880	sensory system development	0.0072498	6	198
GO:0007599	hemostasis	0.0072498	7	292
GO:1903034	regulation of response to wounding	0.0072498	5	120
GO:1903555	regulation of tumor necrosis factor superfamily cytokine production	0.0072498	5	119
GO:0018126	protein hydroxylation	0.0072498	3	21
GO:0043276	anoikis	0.0072498	3	21
GO:0050817	coagulation	0.0072498	7	293
GO:0071354	cellular response to interleukin-6	0.0072498	3	21
GO:0006909	phagocytosis	0.00736609	6	200
GO:0019902	phosphatase binding	0.00760377	5	122
GO:0045834	positive regulation of lipid metabolic process	0.00760377	5	122
GO:0071706	tumor necrosis factor superfamily cytokine production	0.00783302	5	123
GO:0048246	macrophage chemotaxis	0.00916552	3	23
GO:0051213	dioxygenase activity	0.00942066	4	65
GO:0097581	lamellipodium organization	0.0111499	4	68
GO:0005506	iron ion binding	0.0115297	3	25
GO:0060326	cell chemotaxis	0.0116218	6	220
GO:0043010	camera-type eye development	0.0127459	5	138
GO:1903557	positive regulation of tumor necrosis factor superfamily cytokine production	0.0127459	4	71
GO:0002690	positive regulation of leukocyte chemotaxis	0.0140875	4	73
GO:0048592	eye morphogenesis	0.0147295	4	74
GO:0030278	regulation of ossification	0.0153901	4	75
GO:0032872	regulation of stress-activated MAPK cascade	0.0165698	5	147
GO:0030098	lymphocyte differentiation	0.01687	6	238
GO:0090218	positive regulation of lipid kinase activity	0.0183109	3	30
GO:0048010	vascular endothelial growth factor receptor signaling pathway	0.0183109	3	30
GO:1900744	regulation of p38MAPK cascade	0.0183109	3	30
GO:0007044	cell-substrate junction assembly	0.0197585	4	81
GO:0070741	response to interleukin-6	0.0199011	3	31
GO:0050863	regulation of T cell activation	0.0212776	6	252
GO:1905475	regulation of protein localization to membrane	0.0212776	5	158
GO:0043551	regulation of phosphatidylinositol 3-kinase activity	0.0212776	3	32
GO:1905521	regulation of macrophage migration	0.0212776	3	32
GO:0070302	regulation of stress-activated protein kinase signaling cascade	0.0212776	5	157
GO:0006898	receptor-mediated endocytosis	0.0215811	5	159
GO:0010952	positive regulation of peptidase activity	0.0215811	5	159
GO:0045646	regulation of erythrocyte differentiation	0.0224205	3	33
GO:0000122	negative regulation of transcription by RNA polymerase II	0.0224205	3	33
GO:0001894	tissue homeostasis	0.0235734	5	163
GO:0032874	positive regulation of stress-activated MAPK cascade	0.0235734	4	87
GO:0030038	contractile actin filament bundle assembly	0.0235734	4	87
GO:0002685	regulation of leukocyte migration	0.0245362	5	165
GO:0098562	cytoplasmic side of membrane	0.0276868	5	170
GO:0038066	p38MAPK cascade	0.0276868	3	36
GO:0043200	response to amino acid	0.0276868	3	36
GO:0062208	positive regulation of pattern recognition receptor signaling pathway	0.029639	3	37
GO:0043542	endothelial cell migration	0.029639	5	173
GO:0016706	2-oxoglutarate-dependent dioxygenase activity	0.0318829	3	38
GO:0050920	regulation of chemotaxis	0.0323525	5	177
GO:0070304	positive regulation of stress-activated protein kinase signaling cascade	0.0349673	4	98
GO:0060964	regulation of gene silencing by miRNA	0.0361619	3	40
GO:0018208	peptidyl-proline modification	0.0361619	3	40
GO:0046328	regulation of JNK cascade	0.0370145	4	100
GO:1905517	macrophage migration	0.0409937	3	42
GO:1902893	regulation of pri-miRNA transcription by RNA polymerase II	0.0409937	3	42
GO:0061614	pri-miRNA transcription by RNA polymerase II	0.0431399	3	43
GO:0031349	positive regulation of defense response	0.0431399	6	296
GO:1905477	positive regulation of protein localization to membrane	0.0431399	4	105
GO:0051017	actin filament bundle assembly	0.0435871	4	106
GO:0002687	positive regulation of leukocyte migration	0.0435871	4	106
GO:0050921	positive regulation of chemotaxis	0.0435871	4	106
GO:0045862	positive regulation of proteolysis	0.0435871	6	298
GO:0009898	cytoplasmic side of plasma membrane	0.0448879	4	107
GO:0045861	negative regulation of proteolysis	0.0465766	5	196
GO:0007162	negative regulation of cell adhesion	0.0465766	5	196
