# Supplementary material for: A genome-wide association meta-analysis implicates Hedgehog and Notch signaling in Dupuytren’s disease
Source: Nat Commun. 2024 Jan 3;15:199. doi: 10.1038/s41467-023-44451-0 (PMC10764787; doi:10.1038/s41467-023-44451-0)
Supplement: Supplementary file 25 — Supplementary Data 23 [file 41467_2023_44451_MOESM25_ESM.xlsx]

## Sheet: Blad1
Supplementary Data 23. Functional enrichment results of the 119 prioritized genes for Dupuytren's disease using STRING
Term ID	Term description	Strength*	False discovery rate
GO:0010604	positive regulation of macromolecule metabolic process	0.4	2.85e-05
GO:0051173	positive regulation of nitrogen compound metabolic process	0.4	4.59e-05
GO:0048522	positive regulation of cellular process	0.31	4.59e-05
GO:0031325	positive regulation of cellular metabolic process	0.38	5.61e-05
GO:0048518	positive regulation of biological process	0.28	6.91e-05
GO:0009792	embryo development ending in birth or egg hatching	0.72	7.55e-05
GO:0071560	cellular response to transforming growth factor beta stimulus	1.06	0.00026
GO:0043009	chordate embryonic development	0.71	0.00026
GO:0009719	response to endogenous stimulus	0.49	0.00082
GO:0001701	in utero embryonic development	0.81	0.00093
GO:0043062	extracellular structure organization	0.77	0.0021
GO:0009790	embryo development	0.56	0.0021
GO:0071495	cellular response to endogenous stimulus	0.51	0.0021
GO:0051247	positive regulation of protein metabolic process	0.44	0.0021
GO:0072359	circulatory system development	0.57	0.0022
GO:0006468	protein phosphorylation	0.54	0.0023
GO:0032270	positive regulation of cellular protein metabolic process	0.45	0.0023
GO:0010647	positive regulation of cell communication	0.43	0.0023
GO:0023056	positive regulation of signaling	0.43	0.0023
GO:0043170	macromolecule metabolic process	0.19	0.0025
GO:0060348	bone development	0.93	0.0026
GO:0030198	extracellular matrix organization	0.78	0.0026
GO:0033674	positive regulation of kinase activity	0.64	0.0026
GO:0007155	cell adhesion	0.55	0.0026
GO:0048584	positive regulation of response to stimulus	0.39	0.0026
GO:0001837	epithelial to mesenchymal transition	1.17	0.0027
GO:0048010	vascular endothelial growth factor receptor signaling pathway	1.17	0.0027
GO:0045667	regulation of osteoblast differentiation	1.03	0.0027
GO:0009887	animal organ morphogenesis	0.54	0.0027
GO:0051239	regulation of multicellular organismal process	0.33	0.0027
GO:0010033	response to organic substance	0.33	0.0028
GO:0007507	heart development	0.66	0.0029
GO:0030278	regulation of ossification	0.89	0.0033
GO:0016310	phosphorylation	0.46	0.0033
GO:0050793	regulation of developmental process	0.35	0.0033
GO:0009967	positive regulation of signal transduction	0.43	0.0034
GO:0048468	cell development	0.43	0.0034
GO:0060485	mesenchyme development	0.87	0.0035
GO:0070848	response to growth factor	0.64	0.0035
GO:0048523	negative regulation of cellular process	0.25	0.0035
GO:0048519	negative regulation of biological process	0.24	0.0035
GO:0045860	positive regulation of protein kinase activity	0.63	0.004
GO:0071840	cellular component organization or biogenesis	0.23	0.004
GO:0003006	developmental process involved in reproduction	0.59	0.0043
GO:0001934	positive regulation of protein phosphorylation	0.5	0.0043
GO:0071310	cellular response to organic substance	0.35	0.0043
GO:0019538	protein metabolic process	0.26	0.0043
GO:0060255	regulation of macromolecule metabolic process	0.21	0.0043
GO:0006807	nitrogen compound metabolic process	0.16	0.0043
GO:0001892	embryonic placenta development	1.06	0.0046
GO:0060349	bone morphogenesis	1.06	0.0046
GO:0046620	regulation of organ growth	1.05	0.0046
GO:0031329	regulation of cellular catabolic process	0.54	0.0046
GO:0043549	regulation of kinase activity	0.52	0.0046
GO:0022603	regulation of anatomical structure morphogenesis	0.49	0.0046
GO:0010628	positive regulation of gene expression	0.38	0.0046
GO:0070887	cellular response to chemical stimulus	0.32	0.0046
GO:0048856	anatomical structure development	0.23	0.0046
GO:0003179	heart valve morphogenesis	1.24	0.0047
GO:0001890	placenta development	0.92	0.0047
GO:0044093	positive regulation of molecular function	0.39	0.0047
GO:0009653	anatomical structure morphogenesis	0.36	0.0047
GO:0030154	cell differentiation	0.28	0.0047
GO:0051241	negative regulation of multicellular organismal process	0.46	0.0049
GO:0045944	positive regulation of transcription by RNA polymerase II	0.46	0.005
GO:1901699	cellular response to nitrogen compound	0.59	0.0057
GO:0016043	cellular component organization	0.22	0.0057
GO:0001932	regulation of protein phosphorylation	0.42	0.0059
GO:0048638	regulation of developmental growth	0.72	0.006
GO:0071363	cellular response to growth factor stimulus	0.62	0.006
GO:0045859	regulation of protein kinase activity	0.52	0.006
GO:1901701	cellular response to oxygen-containing compound	0.49	0.006
GO:0042981	regulation of apoptotic process	0.4	0.006
GO:0071704	organic substance metabolic process	0.15	0.006
GO:0048513	animal organ development	0.3	0.0061
GO:0055021	regulation of cardiac muscle tissue growth	1.17	0.0063
GO:0030324	lung development	0.87	0.0063
GO:0071900	regulation of protein serine/threonine kinase activity	0.61	0.0063
GO:0019220	regulation of phosphate metabolic process	0.38	0.0063
GO:0006796	phosphate-containing compound metabolic process	0.35	0.0063
GO:0007275	multicellular organism development	0.23	0.0063
GO:0032502	developmental process	0.21	0.0063
GO:0003007	heart morphogenesis	0.77	0.0064
GO:0007167	enzyme linked receptor protein signaling pathway	0.54	0.0064
GO:0048608	reproductive structure development	0.65	0.0066
GO:0007169	transmembrane receptor protein tyrosine kinase signaling pathway	0.6	0.0066
GO:0019222	regulation of metabolic process	0.19	0.0066
GO:0033554	cellular response to stress	0.39	0.0068
GO:0045595	regulation of cell differentiation	0.37	0.0071
GO:0051171	regulation of nitrogen compound metabolic process	0.2	0.0071
GO:0010646	regulation of cell communication	0.27	0.0078
GO:0051716	cellular response to stimulus	0.19	0.0078
GO:0044260	cellular macromolecule metabolic process	0.18	0.0081
GO:0043405	regulation of MAP kinase activity	0.68	0.0082
GO:1902533	positive regulation of intracellular signal transduction	0.46	0.0082
GO:0009966	regulation of signal transduction	0.28	0.0082
GO:0071902	positive regulation of protein serine/threonine kinase activity	0.67	0.0085
GO:0023051	regulation of signaling	0.27	0.0085
GO:0061056	sclerotome development	2	0.0087
GO:0031323	regulation of cellular metabolic process	0.19	0.0087
GO:0008152	metabolic process	0.13	0.0091
GO:0043618	regulation of transcription from RNA polymerase II promoter in response to stress	1.08	0.01
GO:1902531	regulation of intracellular signal transduction	0.35	0.01
GO:0048583	regulation of response to stimulus	0.24	0.01
GO:0071300	cellular response to retinoic acid	1.07	0.0103
GO:0032268	regulation of cellular protein metabolic process	0.3	0.0103
GO:0032501	multicellular organismal process	0.18	0.0103
GO:0044238	primary metabolic process	0.14	0.0103
GO:0007165	signal transduction	0.22	0.0104
GO:0060317	cardiac epithelial to mesenchymal transition	1.33	0.0105
GO:0060501	positive regulation of epithelial cell proliferation involved in lung morphogenesis	1.9	0.0108
GO:0080090	regulation of primary metabolic process	0.19	0.0108
GO:0040036	regulation of fibroblast growth factor receptor signaling pathway	1.31	0.011
GO:0071229	cellular response to acid chemical	0.79	0.011
GO:0001501	skeletal system development	0.59	0.011
GO:0040008	regulation of growth	0.52	0.011
GO:1901564	organonitrogen compound metabolic process	0.2	0.011
GO:0051246	regulation of protein metabolic process	0.29	0.0112
GO:0061013	regulation of mRNA catabolic process	0.87	0.0128
GO:0010506	regulation of autophagy	0.69	0.0128
GO:0010831	positive regulation of myotube differentiation	1.27	0.0135
GO:0060322	head development	0.5	0.0143
GO:0055023	positive regulation of cardiac muscle tissue growth	1.26	0.0144
GO:0045893	positive regulation of transcription, DNA-templated	0.37	0.0147
GO:1903795	regulation of inorganic anion transmembrane transport	1.76	0.0162
GO:0044237	cellular metabolic process	0.13	0.0167
GO:0050896	response to stimulus	0.15	0.017
GO:0043408	regulation of MAPK cascade	0.49	0.0172
GO:0051254	positive regulation of RNA metabolic process	0.35	0.0172
GO:0048640	negative regulation of developmental growth	0.98	0.0176
GO:0009896	positive regulation of catabolic process	0.6	0.0176
GO:0048646	anatomical structure formation involved in morphogenesis	0.46	0.0176
GO:0051147	regulation of muscle cell differentiation	0.83	0.0179
GO:0007254	JNK cascade	0.97	0.018
GO:0000187	activation of MAPK activity	0.83	0.0181
GO:0050794	regulation of cellular process	0.11	0.0183
GO:0003094	glomerular filtration	1.7	0.0184
GO:0007172	signal complex assembly	1.7	0.0184
GO:0035860	glial cell-derived neurotrophic factor receptor signaling pathway	1.7	0.0184
GO:0023052	signaling	0.19	0.0184
GO:0008347	glial cell migration	1.2	0.0186
GO:0007179	transforming growth factor beta receptor signaling pathway	0.96	0.0192
GO:0030203	glycosaminoglycan metabolic process	0.81	0.0193
GO:0043410	positive regulation of MAPK cascade	0.55	0.0193
GO:0009888	tissue development	0.34	0.0193
GO:0060043	regulation of cardiac muscle cell proliferation	1.19	0.0194
GO:0045935	positive regulation of nucleobase-containing compound metabolic process	0.33	0.0194
GO:0009725	response to hormone	0.45	0.0198
GO:0009791	post-embryonic development	0.95	0.02
GO:0035988	chondrocyte proliferation	1.65	0.0208
GO:0000165	MAPK cascade	0.64	0.0208
GO:0048729	tissue morphogenesis	0.54	0.0208
GO:1901698	response to nitrogen compound	0.42	0.0214
GO:1903311	regulation of mRNA metabolic process	0.7	0.0215
GO:0043085	positive regulation of catalytic activity	0.36	0.0217
GO:0006464	cellular protein modification process	0.25	0.0217
GO:0065009	regulation of molecular function	0.24	0.0218
GO:0031589	cell-substrate adhesion	0.79	0.022
GO:0042221	response to chemical	0.21	0.022
GO:0035556	intracellular signal transduction	0.35	0.0225
GO:0032836	glomerular basement membrane development	1.6	0.0227
GO:0072015	glomerular visceral epithelial cell development	1.6	0.0227
GO:0051153	regulation of striated muscle cell differentiation	0.92	0.0227
GO:1901652	response to peptide	0.57	0.0227
GO:0007162	negative regulation of cell adhesion	0.69	0.0228
GO:0060425	lung morphogenesis	1.13	0.0234
GO:0003205	cardiac chamber development	0.78	0.0234
GO:0007154	cell communication	0.18	0.0237
GO:0048589	developmental growth	0.61	0.0244
GO:0040011	locomotion	0.39	0.0244
GO:0010468	regulation of gene expression	0.2	0.0244
GO:0010608	posttranscriptional regulation of gene expression	0.56	0.0249
GO:0045945	positive regulation of transcription by RNA polymerase III	1.56	0.0251
GO:0072070	loop of Henle development	1.56	0.0251
GO:0031331	positive regulation of cellular catabolic process	0.61	0.0251
GO:0006024	glycosaminoglycan biosynthetic process	0.9	0.0252
GO:0090287	regulation of cellular response to growth factor stimulus	0.67	0.0256
GO:0060711	labyrinthine layer development	1.11	0.0258
GO:0032147	activation of protein kinase activity	0.61	0.0258
GO:0045862	positive regulation of proteolysis	0.61	0.0258
GO:0010558	negative regulation of macromolecule biosynthetic process	0.35	0.0258
GO:1901700	response to oxygen-containing compound	0.35	0.0258
hsa05165	Human papillomavirus infection	0.7	0.0259
GO:0050789	regulation of biological process	0.1	0.0268
GO:0001952	regulation of cell-matrix adhesion	0.88	0.0272
GO:0035295	tube development	0.44	0.0272
GO:0048870	cell motility	0.42	0.0272
GO:0051128	regulation of cellular component organization	0.28	0.0272
GO:0008283	cell population proliferation	0.47	0.0273
GO:0031324	negative regulation of cellular metabolic process	0.27	0.0273
GO:0003279	cardiac septum development	0.87	0.0281
GO:0043406	positive regulation of MAP kinase activity	0.66	0.0281
GO:2000026	regulation of multicellular organismal development	0.31	0.0282
GO:0003188	heart valve formation	1.49	0.0296
GO:0032536	regulation of cell projection size	1.49	0.0296
GO:0001568	blood vessel development	0.54	0.0296
GO:0044267	cellular protein metabolic process	0.22	0.0296
GO:0032835	glomerulus development	1.06	0.0306
GO:0016477	cell migration	0.43	0.0306
GO:0060560	developmental growth involved in morphogenesis	0.85	0.0315
GO:0060688	regulation of morphogenesis of a branching structure	1.05	0.0318
GO:0010557	positive regulation of macromolecule biosynthetic process	0.31	0.0318
GO:0043488	regulation of mRNA stability	0.85	0.0321
GO:0031327	negative regulation of cellular biosynthetic process	0.33	0.0325
GO:0007178	transmembrane receptor protein serine/threonine kinase signaling pathway	0.72	0.0327
GO:0010611	regulation of cardiac muscle hypertrophy	1.05	0.0328
GO:0010556	regulation of macromolecule biosynthetic process	0.2	0.0328
GO:0048731	system development	0.2	0.0328
hsa05100	Bacterial invasion of epithelial cells	1.05	0.0331
GO:0001704	formation of primary germ layer	0.84	0.0333
GO:2000113	negative regulation of cellular macromolecule biosynthetic process	0.35	0.0334
GO:0061180	mammary gland epithelium development	1.04	0.0337
GO:0051893	regulation of focal adhesion assembly	1.03	0.0351
GO:0071417	cellular response to organonitrogen compound	0.52	0.0352
GO:0071396	cellular response to lipid	0.52	0.0355
GO:0045598	regulation of fat cell differentiation	0.82	0.0368
GO:0022029	telencephalon cell migration	1.01	0.0371
GO:0045669	positive regulation of osteoblast differentiation	1.01	0.0371
GO:0090305	nucleic acid phosphodiester bond hydrolysis	0.62	0.0371
GO:0072006	nephron development	0.82	0.0373
GO:0050790	regulation of catalytic activity	0.27	0.0374
GO:1901653	cellular response to peptide	0.62	0.0376
GO:1903391	regulation of adherens junction organization	1.01	0.0378
GO:0048706	embryonic skeletal system development	0.82	0.0378
GO:0065007	biological regulation	0.09	0.0388
GO:0002062	chondrocyte differentiation	1	0.0391
GO:0002253	activation of immune response	0.55	0.0393
GO:0060396	growth hormone receptor signaling pathway	1.37	0.0397
GO:0060602	branch elongation of an epithelium	1.37	0.0397
GO:0003231	cardiac ventricle development	0.81	0.0397
GO:0030177	positive regulation of Wnt signaling pathway	0.8	0.0397
GO:0031669	cellular response to nutrient levels	0.69	0.0397
GO:0035239	tube morphogenesis	0.47	0.0397
GO:0031175	neuron projection development	0.46	0.0397
GO:0007417	central nervous system development	0.41	0.0397
GO:0043066	negative regulation of apoptotic process	0.41	0.0397
GO:2000112	regulation of cellular macromolecule biosynthetic process	0.2	0.0397
GO:0001655	urogenital system development	0.6	0.0406
GO:0003206	cardiac chamber morphogenesis	0.8	0.0411
GO:0072073	kidney epithelium development	0.8	0.0411
GO:0060998	regulation of dendritic spine development	0.98	0.0415
GO:0007379	segment specification	1.35	0.0416
GO:1905330	regulation of morphogenesis of an epithelium	0.79	0.0422
GO:0009880	embryonic pattern specification	0.97	0.0423
GO:0031328	positive regulation of cellular biosynthetic process	0.29	0.0426
GO:0050773	regulation of dendrite development	0.79	0.0428
GO:0071496	cellular response to external stimulus	0.59	0.0428
GO:0030334	regulation of cell migration	0.42	0.0428
GO:0031326	regulation of cellular biosynthetic process	0.19	0.0428
GO:0001570	vasculogenesis	0.96	0.0431
GO:0045947	negative regulation of translational initiation	1.32	0.0438
GO:0001503	ossification	0.67	0.0441
GO:0001707	mesoderm formation	0.96	0.0444
GO:1903313	positive regulation of mRNA metabolic process	0.96	0.0444
GO:0051094	positive regulation of developmental process	0.34	0.0447
GO:0002009	morphogenesis of an epithelium	0.53	0.0454
GO:0006357	regulation of transcription by RNA polymerase II	0.24	0.0454
GO:0003002	regionalization	0.58	0.0464
GO:0003416	endochondral bone growth	1.3	0.0467
GO:0060713	labyrinthine layer morphogenesis	1.3	0.0467
GO:0048568	embryonic organ development	0.53	0.0467
GO:0040014	regulation of multicellular organism growth	0.94	0.0483
GO:0007420	brain development	0.44	0.0483
GO:0007413	axonal fasciculation	1.28	0.0495
GO:2000637	positive regulation of gene silencing by miRNA	1.28	0.0495
GO:0003281	ventricular septum development	0.93	0.0495
GO:0007249	I-kappaB kinase/NF-kappaB signaling	0.93	0.0495
*Confidence of interaction among prioritized gene's products
