# Supplementary material for: A genome-wide association meta-analysis implicates Hedgehog and Notch signaling in Dupuytren’s disease
Source: Nat Commun. 2024 Jan 3;15:199. doi: 10.1038/s41467-023-44451-0 (PMC10764787; doi:10.1038/s41467-023-44451-0)
Supplement: Supplementary file 26 — Supplementary Data 24 [file 41467_2023_44451_MOESM26_ESM.xlsx]

## Sheet: Blad1
Supplementary Data 24. Functional enrichment results of the first and second connected components of the prioritized genes for Dupuytren's disease using STRING
Term ID	Term description	Strength* first connected component	False discovery rate first connected component	Matching proteins first connected component	Strength* second connected component	False discovery rate second connected component	Matching proteins second connected component
GO:0048519	negative regulation of biological process	0.54	0.00034	AGO2,EIF3E,TARDBP,JAG1,ELL,LIMD1,SAV1,BRE,TAB2,EXOSC10,VIMP,UBA52,NEDD4,IKBKE	-	-	-
GO:0048522	positive regulation of cellular process	0.54	0.00034	CFTR,AGO2,EIF3E,TARDBP,JAG1,ELL,LIMD1,SAV1,BRE,PJA2,TAB2,UBA52,NEDD4,IKBKE	-	-	-
GO:0048523	negative regulation of cellular process	0.55	0.00048	AGO2,EIF3E,TARDBP,JAG1,ELL,LIMD1,SAV1,BRE,TAB2,EXOSC10,VIMP,UBA52,NEDD4	-	-	-
GO:0051171	regulation of nitrogen compound metabolic process	0.47	0.00068	AGO2,EIF3E,TARDBP,JAG1,ELL,LIMD1,SAV1,BRE,PJA2,TAB2,EXOSC10,VIMP,UBA52,NEDD4	-	-	-
GO:0031324	negative regulation of cellular metabolic process	0.7	0.0008	AGO2,EIF3E,TARDBP,ELL,LIMD1,TAB2,EXOSC10,VIMP,UBA52,NEDD4	-	-	-
GO:2000112	regulation of cellular macromolecule biosynthetic process	0.56	0.0008	AGO2,EIF3E,TARDBP,JAG1,ELL,LIMD1,SAV1,TAB2,EXOSC10,VIMP,UBA52,NEDD4	-	-	-
GO:0080090	regulation of primary metabolic process	0.46	0.0008	AGO2,EIF3E,TARDBP,JAG1,ELL,LIMD1,SAV1,BRE,PJA2,TAB2,EXOSC10,VIMP,UBA52,NEDD4	-	-	-
GO:0031323	regulation of cellular metabolic process	0.45	0.0008	AGO2,EIF3E,TARDBP,JAG1,ELL,LIMD1,SAV1,BRE,PJA2,TAB2,EXOSC10,VIMP,UBA52,NEDD4	-	-	-
GO:0060255	regulation of macromolecule metabolic process	0.45	0.0008	AGO2,EIF3E,TARDBP,JAG1,ELL,LIMD1,SAV1,BRE,PJA2,TAB2,EXOSC10,VIMP,UBA52,NEDD4	-	-	-
GO:0043902	positive regulation of multi-organism process	1.19	0.00088	AGO2,PJA2,TAB2,UBA52,IKBKE	-	-	-
GO:0043900	regulation of multi-organism process	1.05	0.00088	AGO2,TARDBP,PJA2,TAB2,UBA52,IKBKE	-	-	-
GO:0033554	cellular response to stress	0.8	0.00088	TARDBP,LIMD1,BRE,TAB2,VIMP,UBA52,NEDD4,IKBKE	-	-	-
GO:0044260	cellular macromolecule metabolic process	0.43	0.00088	CFTR,AGO2,EIF3E,TARDBP,ELL,LIMD1,BRE,PJA2,TAB2,EXOSC10,VIMP,UBA52,NEDD4,IKBKE	-	-	-
GO:0010647	positive regulation of cell communication	0.78	0.001	CFTR,TARDBP,JAG1,PJA2,TAB2,UBA52,NEDD4,IKBKE	-	-	-
GO:0023056	positive regulation of signaling	0.78	0.001	CFTR,TARDBP,JAG1,PJA2,TAB2,UBA52,NEDD4,IKBKE	-	-	-
GO:0010608	posttranscriptional regulation of gene expression	1.14	0.0011	AGO2,EIF3E,TARDBP,LIMD1,UBA52	-	-	-
GO:0051173	positive regulation of nitrogen compound metabolic process	0.62	0.0011	AGO2,EIF3E,TARDBP,JAG1,ELL,BRE,PJA2,TAB2,UBA52,NEDD4	-	-	-
GO:0043618	regulation of transcription from RNA polymerase II promoter in response to stress	1.74	0.0012	LIMD1,UBA52,NEDD4	-	-	-
GO:0007249	I-kappaB kinase/NF-kappaB signaling	1.72	0.0013	TAB2,UBA52,IKBKE	-	-	-
GO:0010604	positive regulation of macromolecule metabolic process	0.6	0.0014	AGO2,EIF3E,TARDBP,JAG1,ELL,BRE,PJA2,TAB2,UBA52,NEDD4	-	-	-
GO:0002224	toll-like receptor signaling pathway	1.62	0.0021	TAB2,UBA52,IKBKE	-	-	-
GO:0045089	positive regulation of innate immune response	1.28	0.0021	PJA2,TAB2,UBA52,IKBKE	-	-	-
GO:2000113	negative regulation of cellular macromolecule biosynthetic process	0.8	0.0021	AGO2,EIF3E,LIMD1,EXOSC10,VIMP,UBA52,NEDD4	-	-	-
GO:0019219	regulation of nucleobase-containing compound metabolic process	0.51	0.0021	AGO2,TARDBP,JAG1,ELL,LIMD1,SAV1,BRE,TAB2,EXOSC10,UBA52,NEDD4	-	-	-
GO:0050794	regulation of cellular process	0.27	0.0021	CFTR,AGO2,EIF3E,TARDBP,JAG1,ELL,LIMD1,SAV1,BRE,PJA2,TAB2,EXOSC10,VIMP,UBA52,NEDD4,IKBKE	-	-	-
GO:0010646	regulation of cell communication	0.57	0.0022	CFTR,TARDBP,JAG1,LIMD1,PJA2,TAB2,VIMP,UBA52,NEDD4,IKBKE	-	-	-
GO:0070647	protein modification by small protein conjugation or removal	0.89	0.0023	CFTR,BRE,PJA2,VIMP,UBA52,NEDD4	-	-	-
GO:0023051	regulation of signaling	0.56	0.0023	CFTR,TARDBP,JAG1,LIMD1,PJA2,TAB2,VIMP,UBA52,NEDD4,IKBKE	-	-	-
GO:0051716	cellular response to stimulus	0.41	0.0023	CFTR,AGO2,TARDBP,JAG1,LIMD1,SAV1,BRE,PJA2,TAB2,VIMP,UBA52,NEDD4,IKBKE	-	-	-
GO:0048584	positive regulation of response to stimulus	0.68	0.0027	CFTR,JAG1,BRE,PJA2,TAB2,UBA52,NEDD4,IKBKE	-	-	-
GO:0000184	nuclear-transcribed mRNA catabolic process, nonsense-mediated decay	1.49	0.0033	EIF3E,EXOSC10,UBA52	-	-	-
GO:0044267	cellular protein metabolic process	0.53	0.0033	CFTR,AGO2,EIF3E,BRE,PJA2,TAB2,VIMP,UBA52,NEDD4,IKBKE	-	-	-
GO:0045947	negative regulation of translational initiation	2.11	0.0034	AGO2,EIF3E	-	-	-
GO:0010468	regulation of gene expression	0.47	0.0035	AGO2,EIF3E,TARDBP,JAG1,ELL,LIMD1,SAV1,TAB2,EXOSC10,UBA52,NEDD4	-	-	-
GO:0016071	mRNA metabolic process	0.96	0.0037	AGO2,EIF3E,TARDBP,EXOSC10,UBA52	-	-	-
GO:2000637	positive regulation of gene silencing by miRNA	2.07	0.0038	AGO2,LIMD1	-	-	-
GO:0031347	regulation of defense response	0.96	0.0038	PJA2,TAB2,VIMP,UBA52,IKBKE	-	-	-
GO:0061013	regulation of mRNA catabolic process	1.44	0.004	AGO2,TARDBP,UBA52	-	-	-
GO:0010629	negative regulation of gene expression	0.71	0.0042	AGO2,EIF3E,TARDBP,LIMD1,EXOSC10,UBA52,NEDD4	-	-	-
GO:0035666	TRIF-dependent toll-like receptor signaling pathway	2.01	0.0043	UBA52,IKBKE	-	-	-
GO:0006413	translational initiation	1.41	0.0044	AGO2,EIF3E,UBA52	-	-	-
GO:0007165	signal transduction	0.45	0.0044	AGO2,JAG1,LIMD1,SAV1,BRE,PJA2,TAB2,VIMP,UBA52,NEDD4,IKBKE	-	-	-
GO:0031325	positive regulation of cellular metabolic process	0.56	0.0046	AGO2,EIF3E,TARDBP,JAG1,ELL,BRE,PJA2,TAB2,UBA52	-	-	-
GO:0048583	regulation of response to stimulus	0.5	0.0047	CFTR,JAG1,LIMD1,BRE,PJA2,TAB2,VIMP,UBA52,NEDD4,IKBKE	-	-	-
GO:0035329	hippo signaling	1.96	0.0048	SAV1,PJA2	-	-	-
GO:0070423	nucleotide-binding oligomerization domain containing signaling pathway	1.96	0.0048	TAB2,UBA52	-	-	-
GO:0031329	regulation of cellular catabolic process	0.92	0.0048	AGO2,TARDBP,TAB2,UBA52,NEDD4	-	-	-
GO:1902531	regulation of intracellular signal transduction	0.69	0.005	LIMD1,PJA2,TAB2,VIMP,UBA52,NEDD4,IKBKE	-	-	-
GO:0006807	nitrogen compound metabolic process	0.31	0.0051	CFTR,AGO2,EIF3E,TARDBP,ELL,LIMD1,BRE,PJA2,TAB2,EXOSC10,VIMP,UBA52,NEDD4,IKBKE	-	-	-
GO:0061418	regulation of transcription from RNA polymerase II promoter in response to hypoxia	1.88	0.0059	LIMD1,UBA52	-	-	-
GO:0002758	innate immune response-activating signal transduction	1.34	0.0059	TAB2,UBA52,IKBKE	-	-	-
GO:0002755	MyD88-dependent toll-like receptor signaling pathway	1.87	0.0061	TAB2,UBA52	-	-	-
GO:0030522	intracellular receptor signaling pathway	1.33	0.0061	TAB2,UBA52,NEDD4	-	-	-
GO:0080134	regulation of response to stress	0.75	0.0061	BRE,PJA2,TAB2,VIMP,UBA52,IKBKE	-	-	-
GO:0032879	regulation of localization	0.59	0.0061	CFTR,AGO2,TARDBP,JAG1,EXOSC10,VIMP,NEDD4,IKBKE	-	-	-
GO:0006950	response to stress	0.53	0.0061	TARDBP,LIMD1,BRE,PJA2,TAB2,VIMP,UBA52,NEDD4,IKBKE	-	-	-
GO:0010605	negative regulation of macromolecule metabolic process	0.58	0.0064	AGO2,EIF3E,TARDBP,LIMD1,EXOSC10,VIMP,UBA52,NEDD4	-	-	-
GO:0044265	cellular macromolecule catabolic process	0.86	0.0065	EIF3E,EXOSC10,VIMP,UBA52,NEDD4	-	-	-
GO:0065009	regulation of molecular function	0.52	0.0065	CFTR,EIF3E,JAG1,ELL,SAV1,TAB2,UBA52,NEDD4,IKBKE	-	-	-
GO:0043632	modification-dependent macromolecule catabolic process	1.01	0.0072	EXOSC10,VIMP,UBA52,NEDD4	-	-	-
GO:0050776	regulation of immune response	0.85	0.0072	PJA2,TAB2,VIMP,UBA52,IKBKE	-	-	-
GO:0002684	positive regulation of immune system process	0.84	0.0074	JAG1,PJA2,TAB2,UBA52,IKBKE	0.99	0.0085	0.99
GO:0002682	regulation of immune system process	0.72	0.0075	JAG1,PJA2,TAB2,VIMP,UBA52,IKBKE	-	-	-
GO:0044238	primary metabolic process	0.29	0.0075	CFTR,AGO2,EIF3E,TARDBP,ELL,LIMD1,BRE,PJA2,TAB2,EXOSC10,VIMP,UBA52,NEDD4,IKBKE	-	-	-
GO:0035195	gene silencing by miRNA	1.74	0.0085	AGO2,LIMD1	-	-	-
GO:0065008	regulation of biological quality	0.49	0.0092	CFTR,TARDBP,LIMD1,SAV1,EXOSC10,VIMP,UBA52,NEDD4,IKBKE	-	-	-
GO:0032101	regulation of response to external stimulus	0.81	0.0097	PJA2,TAB2,VIMP,UBA52,IKBKE	-	-	-
GO:1902533	positive regulation of intracellular signal transduction	0.8	0.0098	PJA2,TAB2,UBA52,NEDD4,IKBKE	-	-	-
GO:0070498	interleukin-1-mediated signaling pathway	1.68	0.0099	TAB2,UBA52	-	-	-
GO:0009967	positive regulation of signal transduction	0.69	0.0099	JAG1,PJA2,TAB2,UBA52,NEDD4,IKBKE	-	-	-
GO:0010033	response to organic substance	0.54	0.0099	CFTR,AGO2,JAG1,TAB2,VIMP,UBA52,NEDD4,IKBKE	-	-	-
GO:0035556	intracellular signal transduction	0.68	0.0104	SAV1,BRE,PJA2,TAB2,UBA52,IKBKE	-	-	-
GO:0006355	regulation of transcription, DNA-templated	0.48	0.0104	AGO2,TARDBP,JAG1,ELL,LIMD1,SAV1,TAB2,UBA52,NEDD4	-	-	-
hsa04392	Hippo signaling pathway - multiple species	1.94	0.0113	LIMD1,SAV1	-	-	-
GO:0051091	positive regulation of DNA-binding transcription factor activity	1.17	0.0114	SAV1,TAB2,UBA52	-	-	-
GO:0040029	regulation of gene expression, epigenetic	1.16	0.0114	AGO2,LIMD1,EXOSC10	-	-	-
GO:0006464	cellular protein modification process	0.51	0.013	CFTR,BRE,PJA2,TAB2,VIMP,UBA52,NEDD4,IKBKE	-	-	-
GO:0009966	regulation of signal transduction	0.51	0.0138	JAG1,LIMD1,PJA2,TAB2,VIMP,UBA52,NEDD4,IKBKE	-	-	-
GO:0016579	protein deubiquitination	1.13	0.0141	CFTR,BRE,UBA52	-	-	-
GO:0051172	negative regulation of nitrogen compound metabolic process	0.57	0.0141	AGO2,EIF3E,TARDBP,LIMD1,EXOSC10,UBA52,NEDD4	-	-	-
GO:0051241	negative regulation of multicellular organismal process	0.75	0.0145	JAG1,LIMD1,SAV1,VIMP,IKBKE	-	-	-
GO:0045944	positive regulation of transcription by RNA polymerase II	0.74	0.0148	AGO2,TARDBP,JAG1,ELL,UBA52	-	-	-
GO:0032024	positive regulation of insulin secretion	1.54	0.0152	CFTR,TARDBP	-	-	-
GO:0090305	nucleic acid phosphodiester bond hydrolysis	1.11	0.0152	AGO2,EXOSC10,UBA52	-	-	-
GO:0016567	protein ubiquitination	0.88	0.0153	PJA2,VIMP,UBA52,NEDD4	-	-	-
GO:0060411	cardiac septum morphogenesis	1.52	0.0162	JAG1,SAV1	-	-	-
GO:0010557	positive regulation of macromolecule biosynthetic process	0.62	0.0175	AGO2,EIF3E,TARDBP,JAG1,ELL,UBA52	-	-	-
GO:0045935	positive regulation of nucleobase-containing compound metabolic process	0.62	0.018	AGO2,TARDBP,JAG1,ELL,BRE,UBA52	-	-	-
GO:0006508	proteolysis	0.71	0.0192	CFTR,BRE,VIMP,UBA52,NEDD4	-	-	-
GO:0007254	JNK cascade	1.46	0.0196	TAB2,UBA52	-	-	-
GO:0010628	positive regulation of gene expression	0.6	0.0199	AGO2,EIF3E,TARDBP,JAG1,ELL,UBA52	-	-	-
GO:0051704	multi-organism process	0.53	0.0199	CFTR,TARDBP,PJA2,VIMP,UBA52,NEDD4,IKBKE	-	-	-
GO:0042221	response to chemical	0.42	0.0199	CFTR,AGO2,JAG1,LIMD1,TAB2,VIMP,UBA52,NEDD4,IKBKE	0.5	0.0293	0.5
GO:0031328	positive regulation of cellular biosynthetic process	0.6	0.0208	AGO2,EIF3E,TARDBP,JAG1,ELL,UBA52	-	-	-
GO:0002065	columnar/cuboidal epithelial cell differentiation	1.43	0.0215	JAG1,SAV1	-	-	-
GO:0006974	cellular response to DNA damage stimulus	0.81	0.0225	BRE,UBA52,NEDD4,IKBKE	-	-	-
GO:0006357	regulation of transcription by RNA polymerase II	0.51	0.0245	AGO2,TARDBP,JAG1,ELL,LIMD1,UBA52,NEDD4	-	-	-
GO:0051246	regulation of protein metabolic process	0.51	0.0258	AGO2,EIF3E,TARDBP,PJA2,TAB2,UBA52,NEDD4	-	-	-
GO:0070887	cellular response to chemical stimulus	0.51	0.0258	CFTR,AGO2,LIMD1,TAB2,VIMP,UBA52,NEDD4	0.61	0.0269	0.61
GO:0045667	regulation of osteoblast differentiation	1.34	0.0289	JAG1,LIMD1	-	-	-
GO:0043488	regulation of mRNA stability	1.34	0.0292	TARDBP,UBA52	-	-	-
GO:0034763	negative regulation of transmembrane transport	1.32	0.0303	VIMP,NEDD4	-	-	-
GO:0051239	regulation of multicellular organismal process	0.49	0.0307	AGO2,JAG1,LIMD1,SAV1,VIMP,NEDD4,IKBKE	-	-	-
GO:0022613	ribonucleoprotein complex biogenesis	0.95	0.0308	AGO2,LIMD1,EXOSC10	-	-	-
GO:0045598	regulation of fat cell differentiation	1.31	0.0316	JAG1,SAV1	-	-	-
GO:0043123	positive regulation of I-kappaB kinase/NF-kappaB signaling	1.3	0.0324	TAB2,IKBKE	-	-	-
GO:0045934	negative regulation of nucleobase-containing compound metabolic process	0.63	0.0324	TARDBP,LIMD1,EXOSC10,UBA52,NEDD4	-	-	-
GO:0003231	cardiac ventricle development	1.29	0.0331	JAG1,SAV1	-	-	-
GO:0090288	negative regulation of cellular response to growth factor stimulus	1.25	0.0379	UBA52,NEDD4	-	-	-
GO:0090501	RNA phosphodiester bond hydrolysis	1.25	0.0379	AGO2,EXOSC10	-	-	-
GO:0042981	regulation of apoptotic process	0.61	0.0379	TARDBP,SAV1,BRE,VIMP,UBA52	-	-	-
GO:0006511	ubiquitin-dependent protein catabolic process	0.9	0.0386	VIMP,UBA52,NEDD4	-	-	-
GO:0051092	positive regulation of NF-kappaB transcription factor activity	1.24	0.039	TAB2,UBA52	-	-	-
GO:0071310	cellular response to organic substance	0.52	0.0396	CFTR,AGO2,TAB2,VIMP,UBA52,NEDD4	-	-	-
GO:0000187	activation of MAPK activity	1.22	0.0413	TAB2,UBA52	-	-	-
GO:0007507	heart development	0.88	0.0419	JAG1,SAV1,TAB2	-	-	-
GO:0071396	cellular response to lipid	0.88	0.0419	CFTR,VIMP,NEDD4	-	-	-
GO:0034660	ncRNA metabolic process	0.87	0.044	AGO2,ELL,EXOSC10	-	-	-
GO:1901698	response to nitrogen compound	0.69	0.044	CFTR,AGO2,JAG1,VIMP	-	-	-
GO:0051247	positive regulation of protein metabolic process	0.59	0.044	EIF3E,PJA2,TAB2,UBA52,NEDD4	-	-	-
GO:0090304	nucleic acid metabolic process	0.39	0.044	AGO2,EIF3E,TARDBP,ELL,LIMD1,BRE,EXOSC10,UBA52	-	-	-
GO:0071407	cellular response to organic cyclic compound	0.86	0.0448	CFTR,AGO2,NEDD4	-	-	-
GO:0043410	positive regulation of MAPK cascade	0.86	0.0461	PJA2,TAB2,UBA52	-	-	-
GO:1901360	organic cyclic compound metabolic process	0.35	0.0476	CFTR,AGO2,EIF3E,TARDBP,ELL,LIMD1,BRE,EXOSC10,UBA52	-	-	-
GO:0034762	regulation of transmembrane transport	0.85	0.0477	CFTR,VIMP,NEDD4	-	-	-
GO:0019220	regulation of phosphate metabolic process	0.57	0.0489	TARDBP,ELL,PJA2,TAB2,UBA52	-	-	-
hsa05100	Bacterial invasion of epithelial cells	-	-	-	2.08	6.51e-07	PXN,ELMO1,PTK2,BCAR1
hsa04062	Chemokine signaling pathway	-	-	-	1.68	1.17e-05	PXN,ELMO1,PTK2,BCAR1
hsa04510	Focal adhesion	-	-	-	1.64	1.17e-05	TNC,PXN,PTK2,BCAR1
GO:0048010	vascular endothelial growth factor receptor signaling pathway	-	-	-	2.11	1.3e-05	PXN,ELMO1,PTK2,BCAR1
hsa04670	Leukocyte transendothelial migration	-	-	-	1.77	0.0001	PXN,PTK2,BCAR1
hsa04810	Regulation of actin cytoskeleton	-	-	-	1.5	0.00047	PXN,PTK2,BCAR1
hsa04370	VEGF signaling pathway	-	-	-	1.87	0.0014	PXN,PTK2
hsa05165	Human papillomavirus infection	-	-	-	1.31	0.0014	TNC,PXN,PTK2
GO:0007172	signal complex assembly	-	-	-	2.74	0.0021	PXN,PTK2
GO:0030198	extracellular matrix organization	-	-	-	1.47	0.0021	TNC,MMP14,PTK2,ACAN
GO:0016477	cell migration	-	-	-	1.13	0.0021	PXN,MMP14,ELMO1,PTK2,BCAR1
GO:0009725	response to hormone	-	-	-	1.1	0.0021	TNC,PXN,MMP14,PTK2,BCAR1
GO:0060396	growth hormone receptor signaling pathway	-	-	-	2.41	0.0023	PXN,PTK2
GO:0070848	response to growth factor	-	-	-	1.23	0.0029	TNC,PXN,PTK2,BCAR1
GO:0018146	keratan sulfate biosynthetic process	-	-	-	2.18	0.0041	CHST6,ACAN
GO:0032870	cellular response to hormone stimulus	-	-	-	1.17	0.0041	TNC,PXN,PTK2,BCAR1
GO:0002429	immune response-activating cell surface receptor signaling pathway	-	-	-	1.45	0.0051	ELMO1,PTK2,BCAR1
GO:0007162	negative regulation of cell adhesion	-	-	-	1.43	0.0055	TNC,MMP14,PTK2
GO:0071375	cellular response to peptide hormone stimulus	-	-	-	1.43	0.0055	PXN,PTK2,BCAR1
GO:0007173	epidermal growth factor receptor signaling pathway	-	-	-	1.92	0.0068	PTK2,BCAR1
GO:0051893	regulation of focal adhesion assembly	-	-	-	1.89	0.0075	MMP14,PTK2
GO:1903391	regulation of adherens junction organization	-	-	-	1.87	0.0077	MMP14,PTK2
GO:0043542	endothelial cell migration	-	-	-	1.85	0.0079	PXN,PTK2
GO:0007155	cell adhesion	-	-	-	1.01	0.0079	TNC,PXN,ACAN,BCAR1
GO:1901701	cellular response to oxygen-containing compound	-	-	-	0.99	0.0087	TNC,PXN,PTK2,BCAR1
GO:0038096	Fc-gamma receptor signaling pathway involved in phagocytosis	-	-	-	1.77	0.0091	ELMO1,PTK2
GO:0007229	integrin-mediated signaling pathway	-	-	-	1.71	0.0096	PTK2,BCAR1
GO:0048608	reproductive structure development	-	-	-	1.21	0.0096	TNC,MMP14,PTK2
GO:0007179	transforming growth factor beta receptor signaling pathway	-	-	-	1.69	0.0097	PXN,PTK2
hsa05205	Proteoglycans in cancer	-	-	-	1.35	0.0108	PXN,PTK2
GO:0030335	positive regulation of cell migration	-	-	-	1.16	0.0117	MMP14,PTK2,BCAR1
GO:0071363	cellular response to growth factor stimulus	-	-	-	1.14	0.0123	PXN,PTK2,BCAR1
GO:0048754	branching morphogenesis of an epithelial tube	-	-	-	1.51	0.0169	TNC,MMP14
GO:0016043	cellular component organization	-	-	-	0.47	0.0184	TNC,PXN,MMP14,ELMO1,PTK2,ACAN,BCAR1
GO:0010594	regulation of endothelial cell migration	-	-	-	1.46	0.019	PTK2,BCAR1
GO:0035239	tube morphogenesis	-	-	-	1.03	0.0203	TNC,MMP14,PTK2
GO:0030324	lung development	-	-	-	1.43	0.0207	TNC,MMP14
GO:0040008	regulation of growth	-	-	-	0.99	0.0216	MMP14,PTK2,BCAR1
GO:0009612	response to mechanical stimulus	-	-	-	1.32	0.0283	TNC,MMP14
hsa04151	PI3K-Akt signaling pathway	-	-	-	1.1	0.0293	TNC,PTK2
GO:0009887	animal organ morphogenesis	-	-	-	0.88	0.0397	TNC,MMP14,PTK2
GO:0044087	regulation of cellular component biogenesis	-	-	-	0.88	0.0397	PXN,MMP14,PTK2
GO:0001525	angiogenesis	-	-	-	1.17	0.0489	MMP14,PTK2
GO:0007010	cytoskeleton organization	-	-	-	0.84	0.0489	ELMO1,PTK2,BCAR1
*Confidence of interaction among prioritized gene's products
